# Supplementary material for: Establishment of a new prognostic risk model of MAPK pathway-related molecules in kidney renal clear cell carcinoma based on genomes and transcriptomes analysis
Source: Front Oncol. 2023 Mar 10;13:1077309. doi: 10.3389/fonc.2023.1077309 (PMC10036835; doi:10.3389/fonc.2023.1077309)
Supplement: Supplementary file 1 [file DataSheet_1.zip]

Archive with 99 entries (75 files):
- Raw Data/
- Raw Data/CNV/
- Raw Data/CNV/b9e85630-f7c5-44d8-b26e-d7e4a575bceb.pdf
- Raw Data/CNV/d2d1dff5-dd9f-4501-b93d-2129936a829d.pdf
- Raw Data/CNV/f3a3b92e-92a8-4125-8990-634ed963a02c.pdf
- Raw Data/CTRP/
- Raw Data/CTRP/2496e7df-6706-4d9b-acf8-82889f4a0f2e.pdf
- Raw Data/GDSC/
- Raw Data/GDSC/312f8068-ddca-42f3-bcc1-113f53fe75bf.pdf
- Raw Data/geneset.txt
- Raw Data/GEPIA/
- Raw Data/GEPIA/survival_map_eCHQZ.pdf
- Raw Data/Immunity/
- Raw Data/Immunity/d9942f77-e455-43b5-970d-2cf62acd384e.pdf
- Raw Data/MAPK-KIRC/
- Raw Data/MAPK-KIRC/01.diff/
- Raw Data/MAPK-KIRC/01.diff/diff.xls
- Raw Data/MAPK-KIRC/01.diff/geneSigExp.txt
- Raw Data/MAPK-KIRC/01.diff/m6A.diff.R
- Raw Data/MAPK-KIRC/01.diff/m6Aexp.txt
- Raw Data/MAPK-KIRC/02.sigPeatmap/
- Raw Data/MAPK-KIRC/02.sigPeatmap/geneSigExp.txt
- Raw Data/MAPK-KIRC/02.sigPeatmap/heatmap.pdf
- Raw Data/MAPK-KIRC/02.sigPeatmap/m6A.pheatmap.R
- Raw Data/MAPK-KIRC/03.mergeExpTime/
- Raw Data/MAPK-KIRC/03.mergeExpTime/expTime.txt
- Raw Data/MAPK-KIRC/03.mergeExpTime/m6Aexp.txt
- Raw Data/MAPK-KIRC/03.mergeExpTime/test_m6A.mergeExpTime.pl
- Raw Data/MAPK-KIRC/03.mergeExpTime/time.txt
- Raw Data/MAPK-KIRC/04.uniCox/
- Raw Data/MAPK-KIRC/04.uniCox/expTime.txt
- Raw Data/MAPK-KIRC/04.uniCox/forest.pdf
- Raw Data/MAPK-KIRC/04.uniCox/m6A.uniCox.R
- Raw Data/MAPK-KIRC/04.uniCox/uniCox.xls
- Raw Data/MAPK-KIRC/04.uniCox/uniCox001.xls
- Raw Data/MAPK-KIRC/05.lasso/
- Raw Data/MAPK-KIRC/05.lasso/cvfit.pdf
- Raw Data/MAPK-KIRC/05.lasso/expTime.txt
- Raw Data/MAPK-KIRC/05.lasso/gene.txt
- Raw Data/MAPK-KIRC/05.lasso/geneCoef.txt
- Raw Data/MAPK-KIRC/05.lasso/lambda.pdf
- Raw Data/MAPK-KIRC/05.lasso/lassoRisk.txt
- Raw Data/MAPK-KIRC/05.lasso/m6A.lasso.R
- Raw Data/MAPK-KIRC/06.survival/
- Raw Data/MAPK-KIRC/06.survival/lassoRisk.txt
- Raw Data/MAPK-KIRC/06.survival/m6A.survial.R
- Raw Data/MAPK-KIRC/06.survival/survival.pdf
- Raw Data/MAPK-KIRC/07.ROC/
- Raw Data/MAPK-KIRC/07.ROC/lassoRisk.txt
- Raw Data/MAPK-KIRC/07.ROC/m6A.ROC.R
- Raw Data/MAPK-KIRC/07.ROC/ROC10.pdf
- Raw Data/MAPK-KIRC/07.ROC/ROC5.pdf
- Raw Data/MAPK-KIRC/07.ROC/ROC7.pdf
- Raw Data/MAPK-KIRC/08.mergeRiskClinical/
- Raw Data/MAPK-KIRC/08.mergeRiskClinical/clinical.txt
- Raw Data/MAPK-KIRC/08.mergeRiskClinical/lassoRisk.txt
- Raw Data/MAPK-KIRC/08.mergeRiskClinical/m6A.mergeRiskClinical.pl
- Raw Data/MAPK-KIRC/08.mergeRiskClinical/riskCliExp.txt
- Raw Data/MAPK-KIRC/08.mergeRiskClinical/riskCliGroup.txt
- Raw Data/MAPK-KIRC/09.RsikGroupSig/
- Raw Data/MAPK-KIRC/09.RsikGroupSig/m6A.RsikGroupSig.R
- Raw Data/MAPK-KIRC/09.RsikGroupSig/riskCliGroup.sig.txt
- Raw Data/MAPK-KIRC/09.RsikGroupSig/riskCliGroup.txt
- Raw Data/MAPK-KIRC/10.RiskClinicalHeatmap/
- Raw Data/MAPK-KIRC/10.RiskClinicalHeatmap/heatmap.pdf
- Raw Data/MAPK-KIRC/10.RiskClinicalHeatmap/m6A.pheatmap.R
- Raw Data/MAPK-KIRC/10.RiskClinicalHeatmap/riskCliExp.txt
- Raw Data/MAPK-KIRC/10.RiskClinicalHeatmap/riskCliGroup.sig.txt
- Raw Data/MAPK-KIRC/11.prepareIndep/
- Raw Data/MAPK-KIRC/11.prepareIndep/clinical 2.txt
- Raw Data/MAPK-KIRC/11.prepareIndep/clinical.txt
- Raw Data/MAPK-KIRC/11.prepareIndep/indepInput.txt
- Raw Data/MAPK-KIRC/11.prepareIndep/lassoRisk.txt
- Raw Data/MAPK-KIRC/11.prepareIndep/m6A.prepareIndep.pl
- Raw Data/MAPK-KIRC/11.prepareIndep/test_m6A.prepareIndep.pl
- Raw Data/MAPK-KIRC/12.uniIndep/
- Raw Data/MAPK-KIRC/12.uniIndep/forest.pdf
- Raw Data/MAPK-KIRC/12.uniIndep/indepInput.txt
- Raw Data/MAPK-KIRC/12.uniIndep/m6A.uniIndep.R
- Raw Data/MAPK-KIRC/12.uniIndep/uniCox.xls
- Raw Data/MAPK-KIRC/13.multiIndep/
- Raw Data/MAPK-KIRC/13.multiIndep/forest.pdf
- Raw Data/MAPK-KIRC/13.multiIndep/indepInput.txt
- Raw Data/MAPK-KIRC/13.multiIndep/m6A.multiIndep.R
- Raw Data/MAPK-KIRC/13.multiIndep/multiCox.xls
- Raw Data/MAPK-KIRC/14.nomogram/
- Raw Data/MAPK-KIRC/14.nomogram/clinical.txt
- Raw Data/MAPK-KIRC/14.nomogram/lassoRisk.txt
- Raw Data/MAPK-KIRC/14.nomogram/metabolism21.Nomogram(2).R
- Raw Data/MAPK-KIRC/14.nomogram/tcga.Nomogram.pdf
- Raw Data/Methylation/
- Raw Data/Methylation/c23fdd00-96be-4cf9-9196-6ebc80cb1500.pdf
- Raw Data/SNV/
- Raw Data/SNV/28ef9314-97ad-4d24-a597-14954079fee8.pdf
- Raw Data/SNV/67da549d-3795-43e6-a258-bc120ba5cc8c.pdf
- Raw Data/SNV/c754adec-2ed2-404c-828d-16e3bfb7bbce.pdf
- Raw Data/STRING/
- Raw Data/STRING/MAPK.png
- Raw Data/STRING/string_normal_image.png
