# Supplementary material for: Establishment of a new prognostic risk model of MAPK pathway-related molecules in kidney renal clear cell carcinoma based on genomes and transcriptomes analysis
Source: Front Oncol. 2023 Mar 10;13:1077309. doi: 10.3389/fonc.2023.1077309 (PMC10036835; doi:10.3389/fonc.2023.1077309)
Supplement: Supplementary file 1 [file DataSheet_1.zip › Raw Data/geneset.txt]

BIOCARTA_MAPK_PATHWAY
> MAPKinase Signaling Pathway
ATF2
CEBPA
CHUK
CREB1
DAXX
ELK1
FOS
GRB2
HRAS
IKBKB
JUN
MAP2K1
MAP2K2
MAP2K3
MAP2K4
MAP2K5
MAP2K6
MAP2K7
MAP3K1
MAP3K10
MAP3K11
MAP3K12
MAP3K13
MAP3K14
MAP3K2
MAP3K3
MAP3K4
MAP3K5
MAP3K6
MAP3K7
MAP3K8
MAP3K9
MAP4K1
MAP4K2
MAP4K3
MAP4K4
MAP4K5
MAPK1
MAPK10
MAPK11
MAPK12
MAPK13
MAPK14
MAPK3
MAPK4
MAPK6
MAPK7
MAPK8
MAPK9
MAPKAPK2
MAPKAPK3
MAPKAPK5
MAX
MKNK1
MKNK2
MYC
NFKB1
NFKBIA
PAK1
PAK2
RAC1
RAF1
RAPGEF2
RELA
RIPK1
RPS6KA1
RPS6KA2
RPS6KA3
RPS6KA4
RPS6KA5
RPS6KB1
RPS6KB2
SHC1
SP1
STAT1
TGFB1
TGFB2
TGFB3
TGFBR1
TRADD
TRAF2
