# Supplementary material for: Establishment of a new prognostic risk model of MAPK pathway-related molecules in kidney renal clear cell carcinoma based on genomes and transcriptomes analysis
Source: Front Oncol. 2023 Mar 10;13:1077309. doi: 10.3389/fonc.2023.1077309 (PMC10036835; doi:10.3389/fonc.2023.1077309)
Supplement: Supplementary file 1 [file DataSheet_1.zip › Raw Data/MAPK-KIRC/01.diff/diff.xls]

gene	conMean	treatMean	logFC	pValue
TGFB1	14.8416902572222	43.8010826546753	1.56131112638735	8.27860416717233e-32
MAPK3	19.0100767958333	23.9075658357885	0.33070288848609	1.7263497806757e-11
MAP3K4	3.91791489777778	3.55943204285343	-0.138439003335926	0.000454764670325196
MKNK1	2.05633779861111	3.58674878134323	0.802599423037258	2.44695230203427e-30
JUN	96.6073899672222	105.044871182404	0.120800266994074	0.134493973325802
MAP3K10	2.30136763152778	2.66006479319852	0.208969921950211	0.0118723356480955
MAPK9	5.48885953763889	6.18344216113358	0.171903751910077	0.000125834721718559
RIPK1	10.6439733093056	12.9152713458701	0.279041156559203	5.88401868989308e-12
PAK2	20.7490888340278	20.0646939095028	-0.0483888362874287	0.616035233191353
MAP3K1	8.90321300180556	6.58342314975139	-0.435488141491037	2.27484782256221e-09
MAP3K3	9.41696859111111	7.99667254688868	-0.235862905095808	2.03200655714669e-07
MKNK2	20.1047260375	23.716290407102	0.238343690820675	0.000776408910795195
STAT1	38.5709601494444	50.365320419475	0.384915632940327	0.0494098802979216
RPS6KB1	3.6020033675	4.5830045531744	0.347494189002445	1.11643173681404e-15
PAK1	9.25805664694444	9.40338714425418	0.022471125917463	0.543121810062694
HRAS	9.93185452958333	15.5036933168423	0.64247690192975	5.48294352288585e-17
MAPK8	3.93437032208333	3.2583037269295	-0.272011664699982	3.4365173456743e-11
MAPK1	18.4707025355556	20.7386125587291	0.167080638671147	0.00917460134098419
CEBPA	1.50495390875	4.26942477560482	1.50432240384198	1.49231392564848e-18
MAP2K6	1.28784585263889	0.846947278269017	-0.604615850959153	8.55879288771945e-17
RAF1	15.2379944977778	9.90123445068646	-0.62199272780884	1.58982560770067e-33
MAPKAPK5	2.03288281833333	2.3215366065603	0.191552973688695	0.00186989482809015
MAPK13	6.85505928194444	6.91883791706308	0.0133606018521273	0.796662317830649
TGFBR1	15.752115165	14.200836557744	-0.149569644029021	0.308903138351324
MAP3K8	1.71700996986111	3.05310281079592	0.830377755555601	2.48648743238002e-11
TRADD	5.89832012736111	16.3220213500241	1.46844370351754	2.18352596947209e-36
TGFB2	2.18745782069444	1.65494268421707	-0.402473945769782	8.13519399573637e-05
MAP2K7	5.97381841180556	7.64005018558442	0.354928730773786	1.53926159509978e-14
RPS6KB2	3.13573017402778	5.37858262446568	0.778424618254022	6.07770821903651e-34
MAP3K5	6.12812691041667	7.12235222299072	0.216907608268918	0.002406884181866
MAP3K13	3.86529776666667	4.10382067214657	0.0863881320190809	0.221885754409644
SP1	16.3786517340278	19.512169333666	0.252557582149437	6.05234181506999e-07
MAP2K3	17.0697157534722	15.6572040276197	-0.124612427126606	0.000140401236151983
MAP2K5	3.60934977597222	3.64994965219852	0.0161376042957262	0.79227653902262
CHUK	6.41205242791667	3.79328012328015	-0.757340307067101	1.51391299125166e-32
MAP3K2	6.14477920083333	7.16164087025603	0.220929003217116	0.000113029707499889
MAP3K14	2.97720329541667	7.85788294320779	1.40018293855227	1.31788792765951e-26
GRB2	32.1864502573611	33.1976324570946	0.0446268818301787	0.56022333985425
MAPKAPK2	38.7347085176389	42.3878990756401	0.130025578773033	0.00289517063372762
SHC1	17.5734597266667	37.0637065663711	1.07660891976588	1.13884019924095e-31
RAPGEF2	5.61940289222222	7.21360453528571	0.360303493392832	0.000760575666826801
RPS6KA1	11.0887637720833	8.49372482374583	-0.384629261280883	9.06333536206686e-15
TGFB3	2.46405981166667	4.89964737013729	0.991640645644061	6.29186310626941e-15
MAP3K6	4.49838241805556	8.51166228321707	0.920034597014922	1.44306866064316e-19
MAP3K9	1.29295170388889	0.409639469549165	-1.65824175304025	3.12971594017586e-36
MAP4K1	0.514946380277778	2.7582397316475	2.42125373174262	7.54752650878725e-32
RPS6KA2	9.33513546444444	9.12928447916141	-0.0321691665698776	0.0718402016003271
TRAF2	2.88729174083333	5.93137068640074	1.03864864786225	3.19445395724896e-33
RAC1	84.9752595088889	99.1639705483729	0.222773175755044	1.42384199673209e-08
MAP4K2	2.81048997138889	2.34450506286271	-0.261538272481252	1.34620163195214e-07
MAP3K12	0.880634311388889	2.28293031804267	1.37427186385153	2.08542808987805e-27
RPS6KA5	0.354424428611111	0.357043561122449	0.0106220563945902	0.378675306892869
MAP4K5	4.83231169402778	5.35970895646011	0.149441146958794	0.028652680004505
ELK1	7.78840375055556	10.0327554834416	0.365318314351826	1.60547813586463e-15
MAPK7	3.04210187347222	4.43065900245083	0.542452830080456	1.47354739215334e-18
MAPK12	0.772506771666667	1.92805040273284	1.31952328211331	2.33986930314259e-07
MAP4K3	10.4829495711111	5.6626486262616	-0.888495785979292	2.00742626405843e-34
DAXX	10.7556658379167	14.9568134460668	0.475706002627138	4.66771147304127e-22
MAX	11.0366758979167	14.3584782187087	0.379597136725292	3.90607208233989e-18
IKBKB	3.48826237916667	4.268514421718	0.291225493170596	4.92648449101639e-05
CREB1	5.34314921611111	5.33419988509648	-0.0024184202230586	0.908606808693102
MAPK11	2.81813310652778	6.46832240987384	1.19865183605552	1.78924480886496e-26
MAP2K1	17.8015475991667	17.4763925284119	-0.0265952541877184	0.484500258359048
MAPK4	2.66320873069444	0.163049905139147	-4.02977999827679	2.19339950340218e-38
MAP2K4	7.25656381083333	6.29809823406122	-0.204370292855477	5.91808555362267e-09
MAPK10	3.52722509	1.70749034411503	-1.04665622426434	5.04699755117744e-35
RELA	13.8124867968056	17.3038352011243	0.325118745038642	1.3902698442643e-15
FOS	214.312566435139	134.735700927944	-0.669584273926026	1.04527478967396e-06
NFKBIA	45.6597501609722	75.8135741832523	0.731533216048638	3.98082285672912e-16
MAP2K2	13.35969763625	16.305498588757	0.287471200077427	2.57473250826021e-08
MAP4K4	5.79254413305556	13.5094305777161	1.22169783031822	1.41595202232987e-31
MAPKAPK3	19.7060800252778	13.5470171586493	-0.540665593344957	7.89556320596394e-22
RPS6KA3	9.63787095541667	9.59654409169759	-0.00619952859958417	0.516127645247568
MAP3K11	6.15998891930556	10.1438904230928	0.719611405421714	6.81080193184877e-27
MYC	12.3971752630556	35.5352638674638	1.51923997681429	3.09254151696474e-23
RPS6KA4	5.87244945722222	8.61692010654916	0.553209916356967	2.13834877574415e-17
MAPK14	10.2887563390278	9.2977505081577	-0.146114987118863	0.00190163993050835
MAP3K7	5.62041579291667	5.67405567978108	0.0137034443414565	0.823660563697133
ATF2	11.4542959788889	11.3531821121354	-0.0127920701517201	0.45524032379056
NFKB1	9.63580675263889	11.3928087892282	0.241646108170479	3.43946176170631e-06
MAPK6	6.60943342013889	6.74492229797588	0.029275218293944	0.843075633787117
