# Supplementary material for: Establishment of a new prognostic risk model of MAPK pathway-related molecules in kidney renal clear cell carcinoma based on genomes and transcriptomes analysis
Source: Front Oncol. 2023 Mar 10;13:1077309. doi: 10.3389/fonc.2023.1077309 (PMC10036835; doi:10.3389/fonc.2023.1077309)
Supplement: Supplementary file 1 [file DataSheet_1.zip › Raw Data/MAPK-KIRC/01.diff/geneSigExp.txt]

ID	TCGA-B2-5641-11A-01R-1541-07	TCGA-CZ-5467-11A-01R-1503-07	TCGA-B8-5552-11A-01R-1672-07	TCGA-CZ-5455-11A-01R-1503-07	TCGA-CZ-5470-11A-01R-1503-07	TCGA-CJ-5676-11A-01R-1541-07	TCGA-CW-5580-11A-02R-1672-07	TCGA-B8-5549-11A-01R-1541-07	TCGA-CZ-4865-11A-01R-1503-07	TCGA-B0-5706-11A-01R-1541-07	TCGA-B0-5690-11A-01R-1541-07	TCGA-B8-4620-11A-01R-1758-07	TCGA-CZ-5457-11A-01R-1503-07	TCGA-CJ-5672-11A-01R-1541-07	TCGA-B0-5691-11A-01R-1541-07	TCGA-B0-5699-11A-01R-1541-07	TCGA-CZ-5468-11A-01R-1503-07	TCGA-CZ-5462-11A-01R-1503-07	TCGA-B0-5697-11A-01R-1541-07	TCGA-B0-5694-11A-01R-1541-07	TCGA-CZ-5461-11A-01R-1503-07	TCGA-B0-5696-11A-01R-1541-07	TCGA-B0-5705-11A-01R-1541-07	TCGA-CZ-5988-11A-01R-1672-07	TCGA-CZ-5984-11A-01R-1672-07	TCGA-B0-5402-11A-01R-1503-07	TCGA-CZ-5458-11A-01R-1503-07	TCGA-CZ-5469-11A-01R-1503-07	TCGA-CZ-5454-11A-01R-1503-07	TCGA-CZ-5463-11A-01R-1503-07	TCGA-CJ-5681-11A-01R-1541-07	TCGA-CZ-4863-11A-01R-1503-07	TCGA-A3-3387-11A-01R-1541-07	TCGA-B2-5636-11A-01R-1541-07	TCGA-CZ-5986-11A-01R-1672-07	TCGA-CJ-5689-11A-01R-1541-07	TCGA-B0-5711-11A-01R-1672-07	TCGA-CW-5585-11A-01R-1541-07	TCGA-CZ-5451-11A-01R-1503-07	TCGA-CZ-5982-11A-01R-1672-07	TCGA-CZ-5465-11A-01R-1503-07	TCGA-CW-5584-11A-01R-1541-07	TCGA-CJ-6033-11A-01R-1858-07	TCGA-CJ-5680-11A-01R-1541-07	TCGA-B0-4712-11A-02R-1503-07	TCGA-B0-5703-11A-01R-1541-07	TCGA-B0-5712-11A-01R-1672-07	TCGA-CZ-5989-11A-01R-1672-07	TCGA-A3-3358-11A-01R-1541-07
TGFB1***	16.8097478	16.6745474	21.3679381	16.8160134	12.0575344	17.9782439	15.7447172	21.5962315	20.5887209	15.9300468	9.0238724	19.4106452	27.0395194	14.0457395	12.400279	9.386249	29.9849417	10.9182552	8.5137333	23.5833801	12.6617107	11.1256222	9.7973252	5.8747681	11.0919832	15.9788579	15.7323139	19.5311936	16.6500164	9.4436962	11.5294133	22.9061499	9.4813012	10.2218991	8.4104268	18.6925063	10.1057769	12.6468803	7.3370654	5.64044662	9.7972418	23.1360264	10.7524442	24.6668605	17.2802656	17.9132852	19.0311238	24.5187492	7.989257
MAPK3***	21.7876941	21.4505026	13.7243574	23.3649603	23.8961556	14.3594691	19.9499763	21.6913872	24.7548084	21.7466127	19.36477	18.8456898	24.4210664	20.9957885	15.325705	16.6837268	29.1458443	22.8909667	18.374214	20.0733618	18.0138714	17.8309974	18.3384129	12.6533765	16.4841107	17.9367701	27.1165628	24.3135028	22.9821259	21.3310247	17.4357973	23.6828511	13.0779512	14.2568658	17.1295921	20.2700505	21.2758018	19.3159509	14.1216867	12.9674966	19.2608446	17.650319	20.2554048	19.3090547	19.0245699	21.526915	22.0074954	21.5350241	16.9750418
MAP3K4***	4.5726683	3.1139568	4.4882133	3.2880099	3.2545126	4.170398	4.6558832	5.5853565	3.1532338	3.4720454	3.9978428	3.68332	3.3689148	4.4779851	4.45802	3.413129	4.0612489	3.1787685	3.7926287	4.4598172	5.1289048	3.5425488	4.3798176	4.4191573	4.3183906	3.2980726	4.0708611	4.638215	4.9023326	4.5210842	3.6552916	2.1102684	2.3840304	4.520554	4.4933002	4.1383206	4.4478358	3.4644339	4.2083791	3.96665244	4.2125017	4.0599359	3.2433323	5.204582	4.7046571	3.1276524	4.3983798	4.2644188	2.9145258
MKNK1***	2.4702816	2.2734814	1.952909	1.7809247	1.5965854	2.1895955	2.4912331	1.6699468	2.4058722	2.3381005	1.8595404	2.2139025	2.0410103	2.0015112	2.238512	1.7037831	2.0473999	1.7651656	2.1194995	2.2709371	1.9077666	1.9684935	1.8142033	1.7992571	2.1137219	2.0099978	1.991233	2.0237838	1.5584792	2.3654634	2.3092404	2.4361274	1.7656285	2.260522	2.2693431	2.0023673	2.1950344	1.9661051	1.9385244	1.3319687	2.3356784	2.4898699	1.6584356	2.8327006	2.0321582	2.4032931	2.4476414	2.1459635	2.215274
JUN	21.5226121	139.2434051	41.5080782	275.6590821	106.0930473	53.2800486	330.1988368	210.2661307	97.123845	80.102818	24.9531064	102.4153671	34.4315767	116.6186191	73.123028	68.8211579	115.719235	49.9799442	90.9948284	142.0548604	179.7484242	47.8473434	374.4473673	88.8072022	55.5600892	110.0466534	162.0818427	100.3945072	208.8933779	106.6238661	49.9733138	64.4536688	50.3511923	40.9083986	56.2534359	60.9545758	95.4587866	74.2546202	97.4976779	19.56665744	148.2262679	54.9676134	90.2716194	81.8434504	28.8912265	97.3700386	155.4965854	131.0272454	30.6213504
MAP3K10*	3.6969841	3.7609153	1.4381639	2.41972	2.3958875	2.1605052	3.0274379	2.7440629	1.7847223	3.0320957	2.504362	1.9097173	3.3562578	2.7390905	1.975516	2.1733995	3.0137896	2.0546478	2.7077512	2.320129	1.292279	1.8966912	2.4890056	1.5852955	2.5027963	2.1956584	3.6645908	3.3941395	2.5002146	1.6112127	1.940327	1.1227623	2.1159906	2.3650371	1.6007276	2.3782882	2.1496698	2.2654649	2.368333	2.00344657	2.5817549	2.5180467	3.3247477	3.5447263	1.591727	2.3148801	2.2235449	3.3408459	2.2391851
MAPK9***	6.5521905	5.281279	7.1535082	7.3287015	6.5302466	4.8089265	5.2647554	6.6039202	6.7824257	5.3960575	5.4622445	4.4160379	7.341971	5.9447619	5.127607	4.5693404	6.1937585	7.5885107	5.3639559	4.9127101	5.5123816	5.2169457	5.1245369	4.9725797	5.2766125	4.2770184	7.2967343	6.9196295	5.6064623	5.2049257	4.5646068	6.9038644	3.7570168	4.5238361	5.3766658	5.0269337	5.8644809	4.4333348	5.3795711	4.10556581	7.0299483	4.7468164	4.1847024	5.2580512	5.5596294	5.554435	5.0066687	6.4303004	4.2731111
RIPK1***	11.4346456	9.8658023	11.3572382	7.6037834	9.8999287	13.3424652	9.6341168	10.7481269	11.1437575	6.9839517	9.9213001	14.1869717	7.8761521	9.1131493	10.345634	9.8179842	11.69689	11.1778371	10.2768651	13.1026094	11.9983549	10.1212903	8.6626892	10.8504386	11.377214	11.3234393	8.2040154	10.594265	9.3533534	8.4701487	9.0690012	10.0628908	8.4682664	11.4742617	9.9597873	11.9382462	9.9606832	11.3443117	11.3320412	9.58881897	12.3058353	14.0971483	8.8208591	15.0890336	11.1018479	8.4425704	12.0343008	11.2570131	7.4519854
PAK2	27.1091897	18.6587014	48.1517849	24.700626	25.4463019	21.2660777	18.4851528	23.3234984	32.3489837	17.4687678	17.4662805	20.1802205	22.5347154	21.1010009	19.633401	15.8614106	21.5218009	22.0228077	15.1953496	20.9321024	21.6158997	17.3348048	19.5601493	16.8358639	17.9778989	16.8360613	27.4078978	26.1183058	20.5461549	20.2996797	17.7908536	34.1716351	13.4622309	16.5782871	17.3537429	23.0465325	21.0425544	14.8786822	14.6325723	14.73634775	33.4147809	23.6069278	13.7952366	26.5859542	21.4850414	16.4641921	21.6332962	28.1653293	12.9275187
MAP3K1***	18.2189837	4.8570623	27.3735843	7.5094154	13.2310765	9.4675357	8.9492033	10.5558329	12.0982026	7.1025062	10.049998	8.8817417	6.9787288	9.3837457	8.960427	6.015341	10.4721039	11.240061	5.7624398	9.2504858	11.6582507	7.4803264	9.9024216	6.3713328	6.3473493	4.6328823	9.4582586	7.5147	8.2185314	8.8828101	5.0943253	11.5645727	4.1941278	8.7227817	9.8336605	8.7385878	13.124302	5.3143529	5.2526693	4.78947503	15.4664973	11.086235	6.0881737	12.0994009	10.3367604	7.0415875	8.4760555	16.5089852	5.4758581
MAP3K3***	12.6739876	9.4340982	7.8481852	8.3888151	12.3939792	7.6218195	11.2206236	11.5395454	10.5113418	9.2814991	10.6593609	9.3311213	8.062135	10.4609697	9.409063	10.1155691	10.5461033	9.0442446	9.616352	10.3358193	9.0918469	8.9253131	10.0081744	8.1840247	9.6885653	9.5196382	10.8986823	9.2317081	12.6633977	12.8970874	8.2240689	7.8843019	5.5327588	8.6930896	10.967383	11.8272879	10.2222011	8.7659858	9.1172541	7.79588226	10.6499563	9.0361713	9.3076724	9.7516472	11.9131014	8.292534	11.7127445	11.8025593	6.0472238
MKNK2***	18.8937733	23.7387667	15.8356768	14.8976267	11.5824173	18.7933713	25.1894725	23.1713687	22.1824665	23.920431	21.2148812	21.0018061	23.4842041	16.6845234	21.712707	24.4119956	22.3675473	10.0637069	24.1805162	21.6370168	16.7358385	21.7861202	20.3254847	21.6379373	18.4514488	19.9227423	26.5915929	26.6374761	22.9519524	17.6122524	21.9115105	20.8992904	16.6893527	20.5398479	18.0208561	25.8995654	18.8440973	25.9720204	24.7525862	18.7964059	15.3108991	26.8321341	20.0715174	22.9785893	24.6876934	16.8564735	20.3578896	17.4670819	15.8455596
STAT1*	33.7798464	39.8819783	71.3608032	36.7973739	43.4677136	34.6836413	27.1004207	42.2351338	43.3916881	25.3463374	26.3410092	116.1531003	47.5193163	41.0735501	37.079903	23.7034076	96.6973404	111.8290372	20.9879537	42.3035976	51.7547498	26.0045438	26.1764883	21.2618677	24.3013834	42.441253	28.4718235	27.8085433	68.4429185	53.5070555	24.4649908	30.8978003	14.1298284	29.8542146	27.076374	54.6107037	30.93794	23.441526	22.7933207	14.74342666	43.987271	50.5332921	36.3909674	44.9623727	109.7037127	40.3845798	45.4165545	70.301603	15.2973807
RPS6KB1***	4.1467985	2.3649261	7.5556323	3.2512122	3.8361337	3.5009201	3.7689943	3.6820207	4.8465179	3.7642111	3.4072518	3.9858448	3.097776	3.8117083	4.205342	3.0821766	3.3834438	3.7828355	3.0999288	3.713303	3.614487	3.4398432	3.4166824	3.5115678	3.8783524	3.1765807	3.6644886	3.3859036	3.4352094	3.9546723	4.7664591	3.8133148	2.328159	3.3130733	3.6797115	3.8525052	3.9721289	2.9629609	3.3462225	3.37414916	5.0454145	3.3476183	2.7434227	4.2897953	3.2806659	3.0265991	4.2100573	4.4563737	2.6886261
PAK1	8.6630918	8.4272464	8.9237307	7.5457008	9.6272381	10.0312175	8.2325149	8.2226323	7.764914	7.5465166	9.5924441	8.7122633	8.9840857	9.1363513	10.122734	9.8380668	7.5248252	9.6776608	11.3622791	9.9558884	10.8856025	9.9603338	7.3195336	10.4004392	9.4659136	9.2828071	7.5000783	9.0165405	9.2880811	9.7882774	10.0265551	12.1482353	8.6382027	8.4950051	10.7117524	8.0840971	10.6249938	9.4234718	10.5842773	9.40566158	8.9535878	10.957402	7.9555372	10.9724927	8.7478769	9.6031459	7.7029729	9.2648457	7.9226644
HRAS***	11.8224227	11.3667058	5.0919819	10.7700586	11.3749518	8.8802744	10.2536298	10.1496094	9.9330195	15.1519842	9.941255	10.2837982	14.1908614	10.5310852	7.856749	9.0921076	14.7857134	9.2988507	10.5210747	10.0170913	9.3100279	10.6689923	7.9975188	6.9718557	7.8591075	8.8794938	12.2123325	12.204456	11.1065454	11.0001736	10.6447541	6.5639895	8.7373268	9.5785616	6.124957	14.38633	8.9238304	11.3365257	8.8892121	7.31129393	8.6685968	12.9016569	16.1700151	14.4565522	12.6576028	16.5406112	11.5321388	7.7291258	7.7290782
MAPK8***	3.4114034	3.3329792	6.0526543	3.9154969	3.6885769	4.5103131	3.9485366	3.9665265	3.263805	3.8035909	3.9488319	3.5641387	2.8329771	3.8611198	4.206626	3.6383956	3.3216428	3.8792692	4.1816608	3.921966	4.2179139	3.8690029	4.0063455	4.3851227	4.7012782	3.3984402	3.9565782	3.600972	3.7820207	3.8971922	3.5640214	3.2164132	4.4355331	4.1569418	4.4706941	3.3361221	4.4049792	3.9232843	4.5119322	4.26438529	4.8162337	3.8156513	2.6150421	4.1285785	3.484223	3.9033923	3.3226794	4.0942421	4.6446202
MAPK1**	20.1947061	15.8849538	20.7284887	20.1924293	24.5429521	17.5849929	17.9222123	22.7464662	21.8618338	14.5083221	19.7622108	15.694715	18.7948117	21.6221971	17.501391	17.2308367	18.1757235	25.0676341	16.4831631	16.0670951	21.6920682	17.2908933	19.3334431	17.2424089	16.3327582	14.6077463	20.2321027	20.9494548	19.7907491	22.9286212	15.3702794	23.6873498	13.036127	16.1461474	20.185875	18.200954	22.0818358	16.2759665	17.4067998	16.23297076	26.1749609	16.5589537	14.1455847	18.6144211	19.8352382	13.5932966	16.2647167	19.9284539	12.4140908
CEBPA***	0.5579108	0.7069064	2.3196989	0.6217577	1.9403866	1.5090604	1.2768107	0.4071784	2.1056606	0.5466156	2.0390385	1.8446236	0.5860964	0.934111	1.714216	1.2474422	1.014041	1.0110713	1.7621995	2.4419948	1.0740904	1.636079	1.1959377	1.6212546	1.3627827	1.8694854	0.2253608	0.6293983	0.5457652	0.8607427	1.7030344	0.4245609	1.4826163	3.3037115	0.8553734	1.3319589	1.2556132	3.2789672	2.1827651	2.08493783	0.4973162	1.9161715	4.9706061	1.7219606	0.5182437	0.5869805	1.6754883	1.3114321	1.6589443
MAP2K6***	1.0363294	0.6210033	0.9812934	0.6888882	1.4685389	1.1659082	0.9582209	0.8187529	0.6942711	0.7357045	1.691751	1.5150619	0.8443929	0.8181008	1.777175	1.7406875	0.5960601	1.5482536	1.643478	1.2518139	0.8950707	1.3776707	1.8320201	1.7304772	1.830884	1.452492	1.0533582	0.9328407	0.6467718	1.6919981	2.0981902	1.4455268	1.1734723	1.3707048	2.2214135	0.8829388	2.0353247	1.4309118	1.4177972	1.26055189	1.6344149	0.968171	0.7866265	0.8836515	0.8312213	1.2443178	1.0331693	1.0970052	1.1941765
RAF1***	19.1054455	15.6537996	8.7503569	15.3389061	20.4532195	13.4297611	17.5832034	16.4023969	17.2462976	14.4394933	15.9827498	12.1113143	16.1921356	16.8325243	14.856641	14.5472365	17.0594053	20.1070649	16.5462724	13.4482453	14.4800647	15.6948145	14.0014411	15.0913799	14.3979612	12.3393471	19.2064852	15.0587935	16.7570451	16.5103097	13.3589431	15.2823871	13.2882869	14.3463113	16.0316274	14.2605244	19.1836882	13.7704637	15.6468031	15.88831024	20.7611793	12.1306296	15.0235984	14.3081838	15.5013548	14.9266721	14.1734393	17.1506624	14.8630934
MAPKAPK5**	2.4175381	1.5096239	1.9834942	1.940111	2.117559	1.9988308	2.136563	2.2491808	2.2377887	2.2986783	1.8521834	1.6621008	1.9827217	2.3074429	2.339375	1.8080817	2.0396445	2.205192	2.1561408	1.9889712	1.9676201	2.1501203	1.7315842	2.159533	2.1438311	1.6436339	1.9050113	2.0965741	2.0925905	2.2462876	2.0154438	1.9392559	1.9276267	1.9654058	2.2657387	2.0526151	2.3576745	1.7958601	2.082726	1.78733462	2.3786816	2.1467468	1.7814371	2.3593334	2.2765861	2.2782945	1.9882182	2.4069219	2.2212494
MAPK13	9.6106858	11.0772163	10.0880985	7.8164337	8.1253798	3.7844641	5.2255929	10.13055	9.7927192	6.1759468	7.0211423	5.6614684	10.324234	8.4763422	4.173245	4.1474097	10.6397961	9.4026435	5.65566	6.7851077	6.5573241	4.6922348	6.3643215	3.6788091	4.7317553	5.374043	9.5929546	8.5044926	8.6711126	10.4495847	4.3467163	16.0205582	2.6196596	4.8482841	6.0273253	8.5692416	6.8020854	4.3920107	5.4236022	3.9012602	11.319832	8.0707865	6.9682045	6.9076306	11.9355903	7.0477603	5.1070669	9.3085261	4.065211
TGFBR1	19.8417891	23.8835266	71.0780123	18.8957616	14.6397991	19.7696011	11.8722397	31.7504855	33.08666	17.3401199	11.1994764	22.0021448	17.5223159	12.6580978	16.337519	10.6380006	11.6011944	9.9647559	9.3772504	12.5335498	12.6085118	8.4583595	10.5322074	9.8681198	9.2739109	13.1128853	23.9433324	27.5127999	18.8482635	15.3649068	9.6060559	20.7605079	8.3777925	10.2628215	8.974847	16.7771267	10.4860547	13.3779149	13.4516602	9.42805848	14.1671906	20.503554	6.7549229	21.0817692	16.6709678	19.191936	23.5578445	17.3966688	8.0023081
MAP3K8***	1.7296589	2.7105873	4.7069423	2.2605592	1.3299427	0.9332294	2.1481184	1.2848416	3.1286717	1.560221	0.5306078	5.3539265	1.9250945	1.2436482	2.396596	0.9869213	1.7504048	0.6936067	0.9975353	2.1655504	2.2726739	0.763708	1.4802535	0.8554995	1.3346489	1.7465643	2.6540222	2.7661659	1.4225005	1.9683739	1.1594508	3.0431969	0.9327939	1.5947495	1.9150205	1.7541083	0.9098386	0.8430774	1.0913605	0.51511073	2.9513966	2.0949836	1.1256071	1.9736106	1.6847947	1.6096391	3.1094585	2.1639103	1.2065405
TRADD***	5.2313856	6.6678627	3.0817646	5.1435924	6.1935792	5.8541725	5.4602041	3.4958952	5.3392976	4.9674945	5.0214268	8.8609522	7.3307744	4.8189137	5.152151	5.4621787	10.3628394	6.3640194	5.9472263	6.6870791	4.4298986	6.7939829	3.9123402	4.4227421	5.8485582	8.036082	4.6391631	4.6830606	5.7841458	4.7748594	5.3237572	5.079757	7.2461484	7.0700358	3.5550563	5.8146007	4.9570174	6.5073772	5.9411348	5.69433367	3.8420982	7.5166821	7.9397245	8.7032088	4.0056621	6.7584022	5.9655384	4.31536	7.3214039
TGFB2***	2.9189832	1.7836306	11.1585243	2.7901499	3.1266851	4.3827156	1.3692914	2.4927022	3.305491	1.6193448	1.54654	4.1673652	1.5577481	1.8157073	2.439787	1.4590628	1.1388763	1.4251089	1.2366057	2.3422748	1.792884	1.3463534	1.4225382	0.7988195	1.9519714	1.8862906	2.8991749	3.2197149	2.1866091	2.1063244	1.0991952	5.4327868	0.5504324	1.8207515	2.0402168	2.7843168	1.5941011	0.8880777	1.1567405	0.63095759	3.0793505	3.1650353	0.6681209	4.3103867	1.4255252	1.4017312	5.4717327	5.5767102	0.9402065
MAP2K7***	7.7146396	4.0389133	3.1232254	4.7995066	5.5070207	6.5369662	6.3891397	7.6105517	5.1039662	6.1979559	6.9018411	6.0639794	5.933242	7.2447614	5.939552	6.5300318	6.8594212	5.0262592	6.9452453	6.9778236	4.523688	6.8890176	6.1044997	5.3428399	6.5151477	5.4826296	5.0277112	4.4298138	6.3121413	6.771474	6.1040851	4.7855136	5.8898257	6.7364477	5.3813778	6.6136318	6.016558	6.8298857	6.5173335	5.68832205	5.510908	6.6476283	7.4062099	8.076276	6.4843432	6.7010722	6.5617951	7.4988335	5.7369124
RPS6KB2***	3.3287126	3.170537	1.5817194	3.4497655	3.1650955	3.1933149	2.8253062	2.7654321	3.2649921	3.1651391	3.3753018	2.9038507	4.0057267	2.3873846	2.878825	2.6485177	3.8777212	3.1844167	3.7091235	2.9371932	2.1609496	3.0982488	1.8977519	2.6049976	3.0111155	2.9015157	3.0172853	3.2785354	2.4313651	2.4657078	3.6451643	3.4959251	4.767575	3.3611903	2.6916566	3.2659787	3.1920286	3.350537	3.5885141	2.56789553	3.0742795	4.16145	3.0672472	4.00072	2.8791279	3.7963233	3.3426028	2.9717308	5.0663835
MAP3K5**	4.7467234	2.8822366	12.9073614	3.2194048	4.7951243	9.1555623	4.3153597	4.1252075	8.191395	3.2217934	5.4323514	10.3435566	3.5511492	4.9073619	8.29794	6.214623	4.4484674	3.7334841	5.1748372	8.7336941	6.2945327	5.0506701	3.638645	5.9595759	7.0748378	8.4160653	3.1041266	2.8962082	4.5570489	5.1221149	5.004312	7.3967625	5.4759602	7.8599544	6.8056543	8.2236681	5.3502156	6.7947728	9.2349113	7.99723795	5.0138533	7.0924706	3.6414458	7.5356562	5.1022678	3.7102329	7.7420805	5.3421495	3.7357112
MAP3K13	2.9699775	3.3910317	3.7173853	3.9937076	3.4482723	4.2767768	3.6309165	3.1917673	3.2748297	4.6438103	3.6130386	3.5532081	2.7296707	3.3920347	4.109829	4.2477446	2.9181906	3.5929791	4.5084461	3.9643663	4.6771265	4.012238	3.7913803	4.6028331	4.6716092	3.338684	3.5802014	3.4238257	3.2948127	3.8434983	3.6883764	3.3291183	6.2590921	4.2786502	4.0629277	3.7101545	4.1269896	4.1680649	4.3998748	4.5930401	3.175172	3.559993	3.3246508	4.0356447	3.6973539	4.1358557	3.0590251	2.83411	4.5171428
SP1***	19.4997892	14.7486716	25.0086434	13.4454773	15.9431833	17.9362004	16.6064559	21.3632218	18.8722804	14.2385258	17.3217356	16.2245693	13.9146244	18.778541	17.975807	16.3136735	13.6003571	15.7315603	15.0115836	19.4347359	19.5238572	16.7834747	15.5941193	16.7935986	16.7957503	13.9642254	15.0401532	18.3411476	18.8215993	19.2193458	13.9440253	15.5707947	10.5365173	18.1265238	17.867559	17.3821402	17.9625973	12.8619501	13.4004168	13.87099235	17.4733796	17.0824719	13.5157999	23.4979895	17.5450224	12.8085279	18.6109214	20.0076728	11.1571828
MAP2K3***	15.2741861	58.3941543	9.103934	15.1038091	15.4132135	12.927376	19.7400501	16.7940608	13.6367987	21.4410298	17.860416	20.6884997	18.526788	18.4069001	13.997104	19.4561739	15.0163572	13.2074308	23.9815048	15.302508	16.1652564	17.898716	16.0083488	17.1808971	14.019193	12.579154	40.6179781	20.9711246	18.5288729	14.3197509	15.04221	9.4953752	17.1234356	13.5384829	15.407232	24.0508039	21.5330685	18.5050965	16.5144458	12.00257785	13.9556624	14.3860006	22.5965651	14.7915924	16.5995278	18.6355745	14.9657795	14.8375759	13.7450486
MAP2K5	4.5538802	3.2576498	3.2369923	3.8399014	3.8753405	3.2267279	3.8349012	3.9501364	3.5863838	3.1482365	3.9585705	3.2650033	3.805527	3.7913066	3.312065	3.3003984	3.4516051	3.7012322	3.3997935	3.4282396	3.5409808	4.0029859	3.4926691	3.4256464	3.5027348	3.1066137	3.1620866	3.4950061	3.6860668	4.4428284	3.6231833	3.5968437	3.4136742	3.7438696	4.2229033	3.4096951	4.0965225	3.9073615	3.7797806	3.35293527	4.3967446	4.0623751	3.4316859	4.581615	3.794273	4.4131339	3.8803561	4.3905828	3.315734
CHUK***	7.5129394	5.3227166	9.1661997	7.0630084	7.7899543	6.5523452	6.440993	6.4519386	6.7566976	4.3731142	6.2330028	5.3655238	5.82248	7.0317559	6.655998	5.8810135	6.5466241	8.5191009	6.5294038	5.3117869	6.3126618	7.2561618	5.6657593	6.9218813	6.3403521	5.0550841	6.8655571	6.0065773	6.4074697	6.5726584	5.9736175	7.3386312	6.0579281	5.8992308	6.5444709	5.9887667	7.5567682	5.7958777	6.8602068	6.49444991	10.1130477	5.4419811	4.0457607	6.0551608	6.027078	5.5902109	4.7954459	6.7866036	5.8196457
MAP3K2***	6.5378797	4.3672627	14.8199217	4.4291655	4.8850802	7.5136114	4.5799519	6.5446716	5.8460363	4.065665	5.9031456	7.1554124	3.6475221	5.5786561	7.878455	6.2540325	4.2692645	4.762493	6.0758711	7.2322973	6.4170361	6.2637897	5.681883	6.2113127	6.6025102	5.3986589	5.0815437	4.3509102	4.7635651	6.1370573	5.4049386	7.0295228	5.8863093	6.5265516	6.4677839	6.3892221	5.6101281	5.363334	6.0599834	5.77234166	7.2541592	6.4199492	3.4175001	7.3462033	5.6436905	4.5348323	7.1259114	7.2388199	4.9236316
MAP3K14***	1.7422591	12.4880947	2.3577758	1.209104	1.2026356	3.153789	3.0285621	2.1463505	1.9628488	4.859353	1.7857419	6.1014561	1.9751066	2.1161663	2.966131	2.3064023	3.2313095	1.2890976	3.0370238	4.6458048	2.8240002	2.3993415	2.239112	3.5451028	3.0426089	2.9693135	10.585356	6.3873709	4.3018149	2.3721731	2.7111574	0.7956611	2.7989738	2.9172978	1.9510612	4.9533287	2.6390309	2.6619936	2.0536842	1.56589047	1.4491054	2.6154628	1.7838668	4.5002677	2.8344419	3.7014615	3.619431	2.7336307	2.0979007
GRB2	30.6288586	27.4431351	33.1068524	30.5687105	33.5091012	36.249976	31.4156554	30.8871665	33.7472379	27.2259638	31.1440795	34.2823831	34.1357336	31.0014057	34.032806	30.0280711	34.3435865	33.9988837	30.8528274	35.1474932	31.5118965	35.1625647	26.8555358	33.2235976	32.0449997	32.7393673	27.461559	29.1360634	31.5316082	33.3100115	31.5045359	32.7910454	32.1050493	32.2526151	30.1775909	34.4387309	33.2229044	33.1749344	33.244531	31.46588213	33.8223273	40.2724201	30.4669715	41.1617662	36.9015095	30.3951144	34.3539499	33.7461021	26.873459
MAPKAPK2**	37.0145766	54.6125635	25.0382843	32.8765834	40.1829378	40.3644362	40.0422702	35.0785131	32.7206368	41.7559339	35.0856099	44.9030621	42.2300015	39.1446276	35.763518	34.400905	45.0728555	38.7829009	42.0775533	42.0379706	38.7398542	37.7420504	34.4960249	40.5851247	40.8475535	36.3377319	48.4559002	46.233146	41.7982705	35.4035152	38.2768541	29.8030771	40.319771	33.9481618	36.2879432	52.54075	38.6193921	39.5742749	35.3788164	37.45239097	35.6659695	49.4457022	39.8385252	53.3390248	44.6632395	52.2375774	40.2425596	34.3678112	29.1848249
SHC1***	15.9345789	18.7022175	29.1048765	14.624442	16.8385864	20.4039822	15.5742491	17.6892137	21.8972369	14.3439187	13.6552446	25.7938817	19.1367248	15.4962887	17.082659	15.2919846	19.299479	13.8758323	15.9783807	20.9267483	18.1323034	14.6108894	13.1995619	13.5896753	16.7542895	22.0710232	15.652969	17.1416692	18.0408514	17.2674715	18.5327043	18.9857346	12.5357204	16.8522611	14.1939934	22.483928	14.6091643	15.7114104	15.5211823	12.64446712	14.7602058	24.6585168	16.5874604	28.5782329	18.7608682	15.8437543	26.7643605	17.8587526	11.1676252
RAPGEF2***	7.1363308	3.5749158	5.9036683	3.0994561	3.6176843	5.8311213	5.2448268	6.2323409	3.5901816	4.9132151	6.9467325	4.7223517	2.7769801	5.8458514	8.011236	6.742487	3.4193136	3.6866	5.7912803	7.4490037	5.7323692	6.3886449	6.0989146	7.2856908	7.8250402	5.5121081	4.0658663	5.2837665	4.9497843	6.146229	5.5544121	3.5592625	4.5971328	6.8738025	7.6446866	5.1967253	6.8692718	5.4273676	6.1956028	6.20027984	4.5807131	6.2221439	3.4496131	9.2300297	4.6222958	3.4131863	5.7305889	4.8213663	4.2117913
RPS6KA1***	11.5766142	10.4357068	8.0432155	12.2172461	12.1592674	11.3236747	10.5062272	6.3143183	13.1383031	9.9982572	12.334792	10.5458345	14.520531	10.4258284	10.233849	10.3702228	16.9543139	14.2082149	11.2940698	11.6722087	7.3251381	14.8112722	8.9980858	9.2630653	9.4178716	10.0243164	12.6951731	11.0403052	9.0293346	8.4868561	9.4772506	10.5571138	11.3621265	9.8234961	9.0039707	11.8270128	13.3197817	11.2157575	13.1772401	9.93432429	12.0878243	17.8326624	13.5174498	13.3597868	8.6739289	10.8735615	9.3844016	11.8290078	11.0218229
TGFB3***	1.9456549	2.3818884	5.7697406	2.2827064	2.7802956	6.9600769	2.2865777	3.0015452	3.9544832	2.126684	1.0169443	5.2311734	1.9022469	1.9116136	3.120543	1.8337385	1.593855	1.0930042	0.9392476	2.7080849	4.4234977	0.8342585	1.2484697	1.109155	2.4186994	3.7904426	1.6626566	2.0399201	1.9211097	2.1298014	1.0278698	1.337562	1.9955405	1.4862041	1.436948	6.317037	1.2089734	1.2691676	1.2099498	0.84206034	1.4544238	2.513173	1.1010965	3.3746304	1.7004727	3.0325464	12.2120511	3.2856711	1.1802293
MAP3K6***	3.5497252	4.6801598	4.1381475	3.0523302	3.1449665	5.8707584	4.4687887	5.7700734	3.5006136	5.5810083	3.8444149	6.4039239	3.9331681	4.8095049	5.795598	6.2367562	6.0378571	2.1368602	4.610523	6.6139522	3.3379215	3.9952155	2.8961624	3.1416018	5.0231282	10.4638934	1.7151849	2.6170141	5.1854624	2.4265744	5.1338508	2.3321465	3.1624381	5.156537	4.199394	9.3981886	3.8441964	4.9915625	6.7394213	2.7762849	2.1964966	6.7322929	5.6651483	6.8839302	4.0299172	3.175974	8.5096801	2.584218	1.6262862
MAP3K9***	2.3253561	1.6777175	2.0607929	1.3951421	1.414141	1.4692807	1.4038837	1.5179921	1.6673781	0.8344481	1.3421002	0.7341428	1.2372576	1.6303615	1.330547	1.2041614	1.4498548	1.3755051	1.2713444	1.235429	2.0515727	1.2935891	1.2272694	1.3236112	1.2232008	0.8799371	1.2373311	1.6472047	1.9453208	1.2364713	0.910962	1.24454	0.8441961	1.2662013	1.0785078	1.2696967	1.513574	1.096891	1.1780776	1.22879098	1.5805915	1.9560764	1.241078	1.5999128	1.5704629	0.7367737	0.8581345	1.9659901	0.7337402
MAP4K1***	0.1706106	0.1485777	0.7231032	0.1740686	0.3351656	0.9186875	0.498163	0.176743	0.3171512	0.291049	0.1970618	2.0169801	0.1864139	0.186515	1.273526	0.2161625	0.2604938	0.3801336	0.1479293	0.9925616	0.3002508	0.3456907	0.4143462	0.2724897	0.3319336	1.118487	0.1194863	0.1470978	0.2524683	0.4239996	0.6285714	0.1606217	0.191875	0.9079643	0.271598	1.1437106	0.3783	0.3336128	0.224492	0.09625478	0.1623768	1.6790541	0.6239316	0.8573774	0.2215132	0.4363404	1.5853082	0.7099741	0.3982986
RPS6KA2	12.4218601	8.6350246	10.6486576	9.6217992	10.3679195	6.4901044	8.7939545	13.1922015	10.3751771	11.1985657	10.7840003	7.7413131	11.76059	10.0807645	9.382769	7.8948467	16.2909629	10.9119086	8.986671	8.8494707	8.7215463	9.5467926	10.0937737	6.7271345	8.0627308	8.071783	10.6152543	9.0876475	11.0979732	12.1999541	6.8712741	11.8222925	5.3303126	8.659217	8.9119087	11.5836039	11.6271768	8.222656	7.1776478	7.60097834	11.1817145	9.2268519	8.3802458	9.0686511	13.2375902	8.294601	9.780738	12.970058	5.4497572
TRAF2***	3.2924607	1.5003298	1.8981519	1.9316616	2.9765648	3.0186522	2.6317932	2.5177115	1.8916808	2.3138061	3.0133975	4.2150126	2.8499417	2.7881202	2.63556	2.4387961	4.5106517	2.8910041	2.9020428	4.3738329	2.4625647	3.0171155	2.1494579	2.7289019	3.2863943	3.3129332	1.8683462	2.0912735	2.6550581	3.2064665	3.2582341	2.2790754	2.5340902	3.1951563	2.2940748	3.9389964	2.8688843	2.9627053	2.6060798	2.34584994	2.4296622	4.673535	3.6850372	4.4799385	3.8043164	4.057281	4.0589976	3.2945859	1.9206416
RAC1***	86.1852851	80.3158819	107.7101365	98.2513954	96.4838304	94.8153232	79.4280406	83.6373681	86.0314288	90.0696071	70.9923432	100.9864074	101.9125969	84.7364346	76.550165	71.7812947	99.7696246	101.4370666	68.662478	82.5395719	94.3538169	75.6377736	67.907148	72.1975283	72.4700427	81.7076417	94.5059053	87.5642429	91.0127364	84.3922919	76.0842398	95.4241418	59.7794163	74.6681558	73.2512671	120.4278578	89.4396763	85.5685621	72.3596094	61.93431864	96.3836154	109.1168625	94.3996999	111.2867705	98.277697	97.1841963	120.8496942	85.5721036	64.6350823
MAP4K2***	4.2114854	2.9470769	1.9230371	3.6560531	2.7698264	1.9380836	3.2862791	3.954037	3.8406604	2.9431002	2.751641	2.0324559	3.6787092	3.4807816	2.364906	2.8486741	3.2431924	3.1113887	3.4893871	3.0520847	2.3171976	2.7177562	2.7273901	1.8025287	2.8843185	2.4825577	3.2675202	3.2159797	2.9423558	3.1095366	3.1206462	3.8491685	1.7730915	2.5379525	2.8099342	2.7800047	3.1351937	2.6274711	2.4446518	1.82603504	3.4696155	2.8331767	2.4945946	3.0880818	3.226642	2.9787048	2.4016343	3.8763417	2.0766447
MAP3K12***	0.6669233	0.5210444	1.1029475	0.4348805	0.7639848	1.0352955	1.2207194	0.7499017	0.9054371	0.9983364	0.6306185	1.3414942	0.5718013	0.6080823	1.342661	0.7771994	0.8690613	0.3935927	0.7309949	1.3638979	0.6480747	0.6900295	0.7948974	0.7945869	1.2116313	1.4465596	0.5559976	0.4265939	0.9185941	0.7624331	1.0527033	0.8260617	0.582259	1.098292	0.8962174	1.1723779	0.658332	0.6497209	0.787267	0.52110632	0.7169943	1.0556394	0.8035374	2.6162381	0.5116031	0.9360174	1.6668006	1.3296661	0.8476087
RPS6KA5	0.5036622	0.3182535	0.8002443	0.4237726	0.4519925	0.2893306	0.4335773	0.5157377	0.4161227	0.457147	0.3106446	0.4683807	0.2613477	0.4235045	0.333687	0.245152	0.4034709	0.3995203	0.2704146	0.3472971	0.401171	0.2334945	0.3466763	0.2742801	0.2487315	0.3068162	0.4958451	0.4381384	0.4161504	0.4803795	0.2556311	0.6255212	0.2129886	0.2403302	0.2814846	0.4033667	0.4059884	0.2511996	0.2629119	0.25159576	0.5079793	0.3322668	0.2137709	0.3910417	0.4114679	0.3204574	0.4260097	0.5525622	0.2350548
MAP4K5*	6.9582162	3.3234915	11.4016704	4.1027303	4.0708539	5.370464	4.9844943	5.6907879	6.0697269	5.445577	4.0023636	6.0855781	3.7697156	4.7070837	5.501257	4.0675461	3.8104095	4.3450737	4.2152595	5.1962758	5.3002911	3.7861625	4.6647677	4.294471	5.4802379	4.8587939	4.3930568	5.1226826	5.043761	5.5207463	3.9798006	7.8248478	2.6116952	4.3907385	5.1318634	5.6748514	4.734961	3.5334535	4.3156344	3.76167537	6.3986694	4.4598991	3.1112923	6.7760654	5.131713	4.4824296	6.4965934	7.4983724	2.7776536
ELK1***	7.4428753	7.6627984	8.1710915	8.520262	7.9519915	7.9397664	7.7725021	8.3158079	8.4061216	9.3280549	7.4137997	9.3778172	6.8592392	8.2170657	7.203193	7.692655	7.7964081	7.7149689	7.7809619	7.3658835	8.0969018	7.118106	6.6130023	6.9548877	6.7216828	7.913809	7.8018676	6.5250124	8.8261133	7.7263599	8.1934485	8.5227215	7.9187888	6.2778785	6.9753917	8.5751335	7.9055852	7.9439675	8.054877	6.50861664	7.795678	8.2081141	8.7325773	9.4245445	9.2106926	7.9977849	7.8877368	9.5371212	6.533868
MAPK7***	3.2678232	2.3817996	2.3045595	2.1962976	2.3861121	3.8179635	3.7527563	3.2360539	2.993195	3.1220714	2.8767705	4.3006303	2.5501254	2.9220152	3.098977	3.031142	2.690414	1.6765614	3.1431171	4.269566	1.8926564	2.837045	2.4416132	2.8649416	3.3973775	3.8744006	2.6729206	2.5082144	3.2397484	2.6051784	3.4179754	2.6068773	2.7700337	2.7570288	2.7179223	3.8967575	2.9538964	2.9504844	2.8448479	2.44094899	2.5633024	4.3382283	3.2270415	6.0568247	2.7180232	3.8638364	5.2647182	4.187614	2.0904313
MAPK12***	0.3599273	0.4125158	0.326267	0.4298241	0.2773084	0.9116199	0.5900045	0.3443241	0.4332547	0.7487799	0.7735703	0.7498387	0.4706083	0.4882491	1.037346	1.1787327	0.7863911	0.3781579	0.8953009	0.7494135	0.4366041	1.1980936	0.413161	0.7818037	1.1721491	1.1893033	0.336976	0.3527732	0.5413897	0.578356	1.2318595	0.4978229	1.2819961	1.1756846	0.6682126	0.6656706	0.7357078	1.2681839	0.8044435	0.87311196	0.2200501	0.9871713	0.9393335	1.0073487	0.2601652	0.9832422	0.8132904	0.6218898	0.9220612
MAP4K3***	15.484302	5.6562899	13.5740232	10.3679107	9.9412863	10.2271938	9.8095864	12.0506683	10.7063044	8.8622833	10.0101302	8.3729446	6.6555267	12.4608408	10.656491	9.964596	11.0476659	10.4577402	11.2287889	12.6270331	9.7629028	10.8479978	8.478018	9.9210874	13.9471496	8.8204168	8.815522	12.1178488	10.52617	12.2524542	11.5412663	13.0876	8.7095596	9.7432476	13.0509299	9.6839478	10.8497879	9.1973815	10.3308038	11.16597772	17.0253177	11.1223382	6.5454061	8.6815778	11.8184506	12.3737013	9.6456463	13.3334478	9.0173078
DAXX***	14.2056889	5.3508607	9.5682916	8.5182515	12.7920862	11.9640621	10.4680953	10.68676	11.5920526	11.2518675	10.8990233	12.9690889	9.2960954	10.9929277	10.762261	9.2436946	12.1315764	11.9792903	9.6955356	14.1887679	9.8383151	9.7901288	9.5365965	9.5779483	9.9022976	9.6646694	7.4768306	8.2627608	11.2371415	10.3011925	11.1172179	13.6322111	8.7190313	10.1450468	9.7372957	12.9709344	11.0865288	9.9242284	9.3488787	8.75775723	13.3005386	14.4770751	10.9946945	16.8294	13.3183016	12.7159128	13.5528488	15.2924388	8.936977
MAX***	9.8284432	6.2880604	10.1878655	9.5481408	11.9246547	14.7252338	10.3896436	8.4113161	11.1518076	10.0118313	10.1192779	15.6925867	10.405606	9.3263566	10.948508	11.0296437	11.5623845	10.1692054	10.545938	12.9827035	10.1325285	9.8555689	9.3276116	11.0195294	12.2609991	11.5610445	8.4048824	8.0610173	9.3285875	10.4550423	10.2017614	11.9890183	11.2471851	11.7443675	10.5097625	12.1197796	10.5167327	12.2301408	11.0948573	10.56095865	10.3598438	13.0340612	11.2040505	13.1113991	11.8088787	10.3451377	13.8652604	12.0519319	10.918792
IKBKB***	4.6785743	3.1057323	3.3907901	3.3309951	3.6836983	3.1180106	4.4800929	3.9697992	5.0450021	4.5751732	3.3288683	3.4143055	4.2195372	3.6324227	3.709579	2.8108989	4.3427774	3.2584521	2.9086063	3.7010838	2.7964002	2.5991688	2.8022432	3.0992176	3.4332428	3.2944129	4.2263323	5.2531179	4.1544593	3.6137799	2.6952766	4.4349833	2.3369757	3.5526506	3.3352473	3.8113222	4.0509336	2.7691752	3.0569842	2.2126491	3.6287454	3.8522294	3.1931011	5.5207761	3.1239318	3.8373436	3.7967758	4.9660782	3.0910177
CREB1	6.6168313	2.9223983	13.6275016	4.4162173	6.3968386	5.5674383	4.5017693	6.5330341	6.8899907	4.5840424	5.2083299	6.7730147	4.1387509	5.6068837	5.724912	4.5695873	5.1832856	5.9625306	3.9129708	5.6753841	6.1376583	4.5651608	4.4100763	4.8778379	5.3651754	4.6569272	3.4793002	5.3216847	5.24556	5.6028246	4.366885	7.5079939	3.2893006	4.8029616	5.6624714	5.9982203	5.7800658	4.1878738	3.9720263	4.24041786	6.6237337	5.1004441	3.8158914	6.371366	5.4478561	4.8659117	6.0636395	6.8484271	3.5801251
MAPK11***	2.7304007	2.1641889	2.0405839	2.289394	3.405066	3.0146143	3.3661458	2.5991999	2.1492483	3.9163788	2.4441714	2.9661913	2.6500416	2.2349625	2.326338	2.5575761	5.0729715	2.4136423	2.5794777	2.955834	2.2414013	3.0184843	2.2823588	2.2039934	3.0764482	3.3697096	2.3890143	2.6429088	3.0687629	2.6845456	2.5155352	1.9903039	2.2237942	2.7808273	2.419532	3.0822381	2.5034931	3.1583299	2.5939588	1.85788637	1.455719	4.2840535	4.7585096	3.1135716	1.6892959	3.8053509	4.2056091	3.0708678	1.7720549
MAP2K1	21.2818722	21.3647388	19.7380935	21.8557446	26.6578718	15.5873827	19.4415072	19.3175249	20.0201673	18.5172255	16.1015403	16.7628797	23.0994189	21.8951406	16.563926	14.0885852	22.2678175	25.0142149	15.228589	15.6437599	17.1375212	16.0771875	15.6022048	16.7002929	16.1665582	15.8842179	23.0078572	25.0933154	21.0556203	19.2444024	16.3573284	19.5655584	11.6598595	14.451052	16.2416102	20.0321871	18.6904879	16.266104	15.4833387	14.22596954	22.3527506	17.0492249	16.9628027	18.4695359	18.2263109	20.5526464	16.5690988	20.316724	12.7989246
MAPK4***	1.508381	0.8573266	0.2175046	0.9872532	1.1369953	3.419304	2.1521953	1.4951914	0.853669	2.2427075	3.689445	3.2942162	0.5906587	2.6549144	4.604126	4.1339227	1.0837858	1.0779637	5.1874535	3.2348201	2.0165576	4.1394579	1.9034612	4.991091	2.8704163	3.7217159	1.0074683	1.1874152	1.5005652	2.8228206	6.4039621	0.2676163	2.1145363	3.2561186	2.8738561	4.8267164	4.4534756	2.472371	3.8344041	3.85033771	1.0263462	4.8050638	2.2965407	1.2876222	1.9287913	2.7257335	3.914166	0.382263	1.2847952
MAP2K4***	7.5678095	5.1907669	10.283512	6.0188453	7.9367889	8.50413	6.9422343	7.0591978	7.4717405	5.6545921	7.0582539	7.4248413	5.2325526	7.5890441	8.355993	6.8925875	6.1463249	8.1239512	7.2002727	7.0783574	8.6568273	7.5213357	6.1654607	8.090891	8.1119847	6.6182887	4.8559402	5.5372705	6.5533139	7.2055437	6.4657459	7.9841511	7.0352704	7.5185439	8.274568	7.1967854	8.58176	6.7844563	8.1957047	6.86709138	8.7555597	7.7978584	6.2002511	8.0860976	8.1438743	5.928478	6.9432775	7.8413346	6.9967964
MAPK10***	3.4999938	2.3534587	2.7845092	3.1571072	4.0678098	3.8749643	3.7815302	3.1317499	4.1836904	2.9556023	3.4318909	3.3576943	2.6942053	2.8862262	4.146356	3.8104503	3.6255257	3.1195942	4.2062499	3.9438481	2.875449	3.7761545	2.7502839	4.3191413	3.9433516	3.3432816	3.3539494	3.4074573	3.5460519	4.1357709	3.4276548	2.4484069	4.8312114	3.9060552	4.3497677	3.0565998	4.1063939	3.4888798	5.0239429	4.21544878	4.3371675	3.0797217	2.2691618	3.4122263	2.8367363	3.884198	3.2421683	3.3620071	4.9317552
RELA***	15.809983	21.6695536	13.1915652	13.6386902	14.4953999	14.5922349	15.8836144	13.960228	18.2255383	17.2100204	12.2688199	17.4129113	15.5942202	14.2333166	11.636211	11.096264	15.6048547	12.8233842	13.0757118	16.1239158	13.701425	11.7200462	11.9853006	10.4758129	12.6325636	11.8795035	17.9656162	15.5951215	16.7741064	11.9865828	12.1738256	14.6007922	11.495153	11.0584033	11.7743473	18.7062956	14.9979884	13.7522865	11.7029145	8.95992677	15.0162861	16.4254465	12.1105818	20.4692571	16.0828865	14.381611	17.141826	15.4031491	10.8586713
FOS***	19.1192503	164.6033924	263.4774606	884.5166889	302.6433624	58.4376624	322.4029968	430.8361881	319.8812267	73.0176493	48.2922425	95.3567502	44.3522292	209.8807072	135.029027	136.4394745	203.3511964	162.7390709	162.1350215	423.9555619	729.6384966	127.1085194	761.9417106	268.4363169	48.2364621	187.8864667	158.8656447	114.7081874	327.2605704	172.957937	78.7937589	383.9903015	67.1499217	142.2101829	115.0934069	146.2598432	86.82907	69.6660253	152.4065867	8.62224523	389.4994496	123.9297974	134.7864056	31.2033916	128.9858053	236.0626602	723.5716741	546.2138989	38.8445306
NFKBIA***	43.3416017	98.4006155	47.2579194	42.072669	25.0837338	48.8691048	71.4703115	37.8169533	25.8875848	60.8146331	30.5662969	78.4134314	32.28391	37.4452406	52.523093	44.7328389	36.5558853	20.2849311	42.8601986	54.942192	39.3605981	34.702756	45.8638174	42.8137162	44.3318771	72.3873911	66.4295988	45.3695044	44.2282722	45.9585854	36.3219793	53.3351117	36.10296	44.9609632	44.556095	49.526614	42.7950288	50.485519	58.9634587	34.50057669	40.7973566	42.0544731	32.8083303	103.6566805	27.7963897	53.9655938	109.8604128	29.6577345	32.796828
MAP2K2***	14.7065169	15.6932627	7.217922	15.7872568	13.2717555	12.9191749	14.9602612	15.1670961	13.4861984	15.6595643	14.3469522	13.557064	18.0272547	13.8439463	10.585467	12.7218144	16.2426466	14.2912155	15.0450973	12.9481412	11.1331784	14.2791213	12.7459257	10.8250043	11.4284554	11.3624434	16.7307175	15.7479079	13.4473687	12.6771398	14.1470292	12.3195097	12.3957927	12.6128661	10.9581942	15.2118074	15.1992983	15.0726173	12.1011393	10.32203251	13.5837964	16.7389256	17.4396907	16.8956015	14.300968	16.6741163	12.07707	13.4789748	11.9024615
MAP4K4***	6.0000519	3.0280523	9.6392474	3.1173704	4.0405334	6.9673474	4.6421537	5.2181313	4.00707	4.9344953	5.0553381	6.5722976	3.4192489	5.5728468	8.072299	5.0917038	4.4167185	3.9293527	4.7160679	9.1097339	5.2743167	5.2296837	5.3549803	5.0881257	6.7134455	7.0952502	2.7037449	3.6481982	4.886257	5.5034983	7.2401465	4.1670929	4.0357786	6.8364645	6.3730054	7.4620543	5.7465876	5.2268209	4.8246344	3.75771148	4.0103553	9.8186046	4.1176788	17.1820293	4.7428366	4.448602	9.0326509	7.450506	3.2242004
MAPKAPK3***	22.0517957	26.8409862	9.835651	22.8268455	22.726167	14.6599896	21.8846941	22.3008923	18.0436802	19.2290701	21.8761982	15.8798821	25.5626819	24.0443843	17.409083	18.1968779	22.2072833	31.6739297	23.2386731	17.6616851	24.9166324	20.9107191	20.0472669	16.2520517	15.8799577	14.4670625	18.7637968	19.5914924	26.2995704	26.3458887	18.439668	12.4028344	19.6480691	17.0339235	21.7577286	26.3214158	22.1690074	17.8292833	18.5359456	18.04950112	19.3892455	18.5185785	26.7066858	16.8994052	30.4067488	24.1229686	11.7909828	17.6373729	18.7254094
RPS6KA3	9.4410076	6.919994	22.9657479	6.2292027	9.8759619	12.1291807	6.8643505	8.6071431	13.2781969	6.7266442	9.2225306	9.9216565	8.165787	8.8376743	11.728758	8.4607809	7.4293553	8.5308621	8.314075	9.9732684	8.3258981	9.7439807	7.9487801	9.9316873	10.7821948	9.3069722	8.5836933	7.8989011	7.9653791	8.6666809	9.4401018	16.5534184	8.7322047	11.2910815	9.7684441	9.5418734	8.6641956	7.8502737	9.469663	9.92644349	11.9638252	11.0835719	5.136295	12.7580853	8.0190592	6.5250943	9.2015171	10.6149207	7.3635438
MAP3K11***	7.210357	5.3584997	3.2776972	3.8626686	4.6738131	6.8176502	7.1371996	5.9728519	4.1649043	7.0754661	7.3197006	6.6286267	4.5017964	6.1392036	6.135119	7.1952684	7.6518325	4.5229819	7.4194742	8.1416595	4.7188033	7.3910715	5.3409414	5.4367407	7.4293729	5.7704078	5.055223	5.2602262	5.9363414	5.1255234	5.9611861	3.4381655	6.6448016	6.6030851	5.2085748	7.9451116	6.5605749	7.4966838	6.0398782	5.50926739	4.3782731	8.0270604	8.9986389	10.4317768	4.5269351	6.9164712	6.5907931	6.2244688	6.4540633
MYC***	1.4607645	23.3082028	17.2890077	10.3915054	5.8527728	30.9845047	20.1876176	8.8157656	6.5994841	7.6931129	2.3214843	54.9224599	5.633999	7.9164427	15.796347	3.4168231	8.6354284	1.9521408	6.6947141	24.4271409	25.9748431	4.7242913	17.527462	6.0085037	8.683633	28.4047234	8.5292355	13.634896	9.3557443	4.7664688	18.6361468	3.5105832	4.8683119	7.4983728	5.0567494	17.7755787	5.7078823	8.234997	6.142258	1.78561804	6.3713721	30.9033208	4.8610786	66.2692977	4.4976309	7.6590062	54.6773662	5.1545882	2.5302738
RPS6KA4***	6.6119975	6.5897761	6.6357536	6.5852286	5.9929577	5.4921563	6.2883533	6.0643538	7.6765785	5.192989	5.3239602	8.03411	9.3842209	5.795692	6.099536	4.7339064	10.4259223	6.6754307	5.3651137	6.0849919	5.31486	5.7566305	4.7778898	3.3613245	4.805249	6.7247161	5.488059	5.5616936	7.0031647	5.8846985	5.906195	8.9382585	3.6621008	5.8083762	3.2594302	8.7618975	4.6315628	5.6760227	4.6853374	3.17745582	4.8214275	9.4365234	7.2821433	8.1440451	7.2288325	5.2050855	7.2339877	8.1439123	3.8006886
MAPK14**	11.3897922	6.7759157	13.7954969	10.2576206	12.8071898	10.5224875	10.1071737	10.7074306	10.8442818	6.6302848	9.1272278	10.6080767	9.9561498	10.2003852	10.67378	8.9910611	13.9098874	12.8660988	8.4694648	10.6311718	10.8308163	9.9027553	8.8719102	9.3269404	9.5080529	10.4630984	6.3886505	8.0027793	11.876089	11.8693519	8.4792155	14.1268636	7.8475434	10.0341527	10.4226573	10.4628244	10.6161731	9.2656024	10.1086429	8.66883641	12.0594598	12.0757024	7.7146472	13.0672331	14.0627826	10.3644419	11.7324179	11.1977126	9.1225043
MAP3K7	6.3210586	4.5181425	10.0654633	4.5450004	6.0414069	6.2906324	5.116635	5.4932468	7.3070187	5.120836	4.7406471	7.2503961	4.7866466	5.5241585	6.07871	4.5332701	5.6518658	5.9707955	4.8837296	6.0805692	6.0905928	5.3203722	4.6281798	5.3298665	5.2863493	5.5172332	4.9003263	5.2228418	5.7971402	6.5114037	5.4108408	7.5231034	3.8731963	5.296723	5.9423108	6.3845379	5.6922154	4.3813823	5.2467214	4.25799689	7.3273474	6.2682282	4.3413482	7.4627704	6.4960427	6.2275697	6.1463967	6.558364	4.3682317
ATF2	12.4065493	8.6199345	17.7587938	11.0075785	12.8927715	13.2537568	11.2079922	13.9627701	11.0500736	11.5465101	11.0636296	12.7696149	8.2100195	12.3953029	11.449748	10.6032952	11.0171655	12.9743676	9.8448501	11.1859892	12.30811	11.2420908	10.6951569	11.9046709	10.7950314	9.7443873	10.2417816	10.7922812	12.8647048	13.6709744	9.8451653	11.6108967	9.1849833	9.6680796	12.3427687	11.8748432	13.6656427	9.530766	10.3209028	9.72023578	14.6875961	10.9798352	8.9928635	13.3410134	12.4939402	12.2793804	10.7552031	12.2202661	10.2890522
NFKB1***	11.4824939	9.6660949	12.8087121	8.2043083	10.0531929	11.8116024	8.8945995	10.4366123	8.6618281	7.4899111	7.9702347	10.8121371	9.2319527	9.3700672	9.851708	7.3993687	10.8642977	9.6842051	7.8270778	11.7811344	11.2278513	8.520247	8.7441195	7.9809418	9.8903436	9.0551635	9.1276433	10.0104276	9.9900647	9.6658577	6.4352008	10.1382396	7.0452676	8.8937097	9.1139702	12.6431554	9.4991437	8.3582431	7.3102128	6.71709409	11.0673655	14.633548	7.4283593	19.008103	12.2412696	9.1707636	12.9809251	12.456276	5.825807
MAPK6	3.6951833	7.8282322	15.3058317	4.6663621	3.7466284	10.0717663	4.1223759	4.8099141	6.4208327	4.3045312	5.1285969	8.3278947	3.8494735	4.4756755	8.571554	6.9740182	3.6416063	4.5377705	6.3424898	7.0992845	7.8389969	7.7759609	4.9863882	7.904958	8.2234054	6.6878646	6.7442822	5.4912752	4.9452068	5.0192301	8.1588127	5.6765794	9.8691741	6.0070519	6.1927091	5.8922479	6.2653214	6.4707639	7.2059457	7.29411385	4.4366434	7.778504	3.2115073	11.0442954	4.9660684	5.1930726	5.0854082	5.7760773	8.3957081
[truncated: 562 more columns]
