# Supplementary material for: Establishment of a new prognostic risk model of MAPK pathway-related molecules in kidney renal clear cell carcinoma based on genomes and transcriptomes analysis
Source: Front Oncol. 2023 Mar 10;13:1077309. doi: 10.3389/fonc.2023.1077309 (PMC10036835; doi:10.3389/fonc.2023.1077309)
Supplement: Supplementary file 1 [file DataSheet_1.zip › Raw Data/MAPK-KIRC/01.diff/m6A.diff.R]

#if (!requireNamespace("BiocManager", quietly = TRUE))
#    install.packages("BiocManager")
#BiocManager::install("limma")

library("limma")

setwd("/Users/xuyingkun/Downloads/test_file/06.diff")                 #???ù???Ŀ¼
inputFile="m6Aexp.txt"                                           #?????ļ?
conNum=72                                                        #normal????Ʒ??Ŀ
treatNum=539                                                     #tumor????Ʒ??Ŀ

#??ȡ?????ļ?
outTab=data.frame()
grade=c(rep(1,conNum),rep(2,treatNum))
rt=read.table(inputFile,sep="\t",header=T,check.names=F)
rt=as.matrix(rt)
rownames(rt)=rt[,1]
exp=rt[,2:ncol(rt)]
dimnames=list(rownames(exp),colnames(exp))
data=matrix(as.numeric(as.matrix(exp)),nrow=nrow(exp),dimnames=dimnames)
data=avereps(data)

newGeneLists=c()
#????????
for(i in row.names(data)){
  geneName=unlist(strsplit(i,"\\|",))[1]
  geneName=gsub("\\/", "_", geneName)
  rt=rbind(expression=data[i,],grade=grade)
  rt=as.matrix(t(rt))
  wilcoxTest<-wilcox.test(expression ~ grade, data=rt)
  conGeneMeans=mean(data[i,1:conNum])
  treatGeneMeans=mean(data[i,(conNum+1):ncol(data)])
  logFC=log2(treatGeneMeans)-log2(conGeneMeans)  
  pvalue=wilcoxTest$p.value
  conMed=median(data[i,1:conNum])
  treatMed=median(data[i,(conNum+1):ncol(data)])
  diffMed=treatMed-conMed
	outTab=rbind(outTab,cbind(gene=i,conMean=conGeneMeans,treatMean=treatGeneMeans,logFC=logFC,pValue=pvalue))
	
	if(pvalue<0.001){
	  newGeneLists=c(newGeneLists,paste0(i,"***"))
	}else if(pvalue<0.01){
	  newGeneLists=c(newGeneLists,paste0(i,"**"))
	}else if(pvalue<0.05){
	  newGeneLists=c(newGeneLists,paste0(i,"*"))
	}else{
	  newGeneLists=c(newGeneLists,i)
	}
}

#???????л????Ĳ???????
write.table(outTab,file="diff.xls",sep="\t",row.names=F,quote=F)

#??????ͼ??Ҫ???ļ?
heatmap=cbind(ID=newGeneLists,data)
write.table(heatmap,file="geneSigExp.txt",sep="\t",row.names=F,quote=F)
