# Supplementary material for: Establishment of a new prognostic risk model of MAPK pathway-related molecules in kidney renal clear cell carcinoma based on genomes and transcriptomes analysis
Source: Front Oncol. 2023 Mar 10;13:1077309. doi: 10.3389/fonc.2023.1077309 (PMC10036835; doi:10.3389/fonc.2023.1077309)
Supplement: Supplementary file 1 [file DataSheet_1.zip › Raw Data/MAPK-KIRC/01.diff/m6Aexp.txt]

id	TCGA-B2-5641-11A-01R-1541-07	TCGA-CZ-5467-11A-01R-1503-07	TCGA-B8-5552-11A-01R-1672-07	TCGA-CZ-5455-11A-01R-1503-07	TCGA-CZ-5470-11A-01R-1503-07	TCGA-CJ-5676-11A-01R-1541-07	TCGA-CW-5580-11A-02R-1672-07	TCGA-B8-5549-11A-01R-1541-07	TCGA-CZ-4865-11A-01R-1503-07	TCGA-B0-5706-11A-01R-1541-07	TCGA-B0-5690-11A-01R-1541-07	TCGA-B8-4620-11A-01R-1758-07	TCGA-CZ-5457-11A-01R-1503-07	TCGA-CJ-5672-11A-01R-1541-07	TCGA-B0-5691-11A-01R-1541-07	TCGA-B0-5699-11A-01R-1541-07	TCGA-CZ-5468-11A-01R-1503-07	TCGA-CZ-5462-11A-01R-1503-07	TCGA-B0-5697-11A-01R-1541-07	TCGA-B0-5694-11A-01R-1541-07	TCGA-CZ-5461-11A-01R-1503-07	TCGA-B0-5696-11A-01R-1541-07	TCGA-B0-5705-11A-01R-1541-07	TCGA-CZ-5988-11A-01R-1672-07	TCGA-CZ-5984-11A-01R-1672-07	TCGA-B0-5402-11A-01R-1503-07	TCGA-CZ-5458-11A-01R-1503-07	TCGA-CZ-5469-11A-01R-1503-07	TCGA-CZ-5454-11A-01R-1503-07	TCGA-CZ-5463-11A-01R-1503-07	TCGA-CJ-5681-11A-01R-1541-07	TCGA-CZ-4863-11A-01R-1503-07	TCGA-A3-3387-11A-01R-1541-07	TCGA-B2-5636-11A-01R-1541-07	TCGA-CZ-5986-11A-01R-1672-07	TCGA-CJ-5689-11A-01R-1541-07	TCGA-B0-5711-11A-01R-1672-07	TCGA-CW-5585-11A-01R-1541-07	TCGA-CZ-5451-11A-01R-1503-07	TCGA-CZ-5982-11A-01R-1672-07	TCGA-CZ-5465-11A-01R-1503-07	TCGA-CW-5584-11A-01R-1541-07	TCGA-CJ-6033-11A-01R-1858-07	TCGA-CJ-5680-11A-01R-1541-07	TCGA-B0-4712-11A-02R-1503-07	TCGA-B0-5703-11A-01R-1541-07	TCGA-B0-5712-11A-01R-1672-07	TCGA-CZ-5989-11A-01R-1672-07	TCGA-A3-3358-11A-01R-1541-07
TGFB1	16.809747766	16.6745473589	21.3679380751	16.816013351	12.0575343916	17.9782438803	15.744717238	21.5962315272	20.5887208564	15.9300467581	9.02387235951	19.4106451579	27.0395194144	14.045739454	12.400279206	9.38624895816	29.9849417145	10.9182552017	8.51373332537	23.5833801323	12.661710687	11.1256222191	9.79732523326	5.87476808192	11.0919831761	15.9788578926	15.7323139221	19.5311935969	16.650016429	9.44369618308	11.529413266	22.9061499036	9.48130124108	10.2218990783	8.41042679673	18.6925063443	10.1057768766	12.6468803046	7.3370653639	5.64044662356	9.79724179004	23.1360264435	10.7524442379	24.6668605003	17.2802655735	17.9132852298	19.0311237617	24.5187492065	7.98925696812
MAPK3	21.7876940718	21.4505026441	13.7243574373	23.3649602923	23.8961556031	14.3594691091	19.949976295	21.6913872345	24.7548083636	21.7466126551	19.3647699657	18.8456897551	24.421066386	20.9957885283	15.3257048107	16.6837267681	29.1458443151	22.8909666611	18.3742140007	20.0733617833	18.0138713509	17.8309973667	18.3384128862	12.6533764886	16.4841106908	17.9367700934	27.1165628446	24.3135028411	22.982125868	21.331024719	17.4357972657	23.6828511246	13.0779511541	14.2568658431	17.1295920578	20.2700505419	21.2758017983	19.3159508979	14.1216866935	12.9674965996	19.2608445717	17.6503190378	20.255404781	19.309054667	19.0245698529	21.5269150494	22.0074953552	21.5350240584	16.9750417852
MAP3K4	4.57266829273	3.11395676655	4.48821325301	3.28800987123	3.25451257751	4.17039801745	4.65588323591	5.58535652836	3.15323384776	3.47204538511	3.99784275584	3.68331999649	3.36891483434	4.47798505897	4.45801961257	3.41312895976	4.06124893809	3.17876850375	3.79262869133	4.45981717597	5.1289047521	3.54254881132	4.37981761762	4.41915733975	4.31839058585	3.29807264117	4.07086107924	4.63821503515	4.90233256411	4.52108422513	3.65529157457	2.11026840974	2.38403039278	4.52055404608	4.4933001927	4.13832062815	4.44783577925	3.46443389069	4.20837914	3.96665244063	4.212501679	4.05993592531	3.24333226807	5.20458197544	4.70465712214	3.1276523955	4.39837975461	4.26441880956	2.91452575978
MKNK1	2.47028158689	2.2734813539	1.9529090079	1.78092466172	1.59658537846	2.18959552024	2.49123308137	1.6699467688	2.40587221218	2.33810052101	1.8595403881	2.21390254893	2.04101028376	2.00151122323	2.23851177088	1.70378305494	2.04739990029	1.7651655998	2.11949952196	2.2709371048	1.90776662832	1.96849351092	1.8142032885	1.79925711732	2.11372194782	2.00999781201	1.99123302234	2.02378375423	1.5584791508	2.36546343217	2.30924039193	2.43612740111	1.76562852593	2.26052201611	2.26934314001	2.00236727112	2.19503444883	1.96610508363	1.93852439619	1.33196869636	2.33567842829	2.48986985444	1.65843556617	2.83270063779	2.03215820891	2.40329308189	2.44764138378	2.1459635065	2.21527400026
JUN	21.5226121405	139.243405084	41.5080782231	275.659082066	106.093047341	53.2800485627	330.198836832	210.266130685	97.1238449975	80.1028180185	24.9531063766	102.415367137	34.4315766565	116.618619067	73.1230281739	68.8211579064	115.719235042	49.9799441549	90.9948284242	142.054860351	179.74842419	47.8473434025	374.447367318	88.8072021504	55.5600892203	110.04665341	162.081842728	100.394507184	208.893377892	106.623866131	49.9733137902	64.4536688365	50.3511922967	40.908398597	56.2534359148	60.9545758109	95.4587866219	74.2546202109	97.4976779292	19.5666574427	148.226267906	54.9676134413	90.2716193979	81.8434503517	28.8912265434	97.3700386443	155.49658542	131.02724542	30.6213503799
MAP3K10	3.69698413707	3.76091532822	1.4381639376	2.41972000326	2.39588748746	2.16050517724	3.02743788753	2.74406291754	1.78472226806	3.032095706	2.50436195675	1.90971728001	3.35625775612	2.73909052938	1.97551588448	2.17339950917	3.01378960356	2.05464777852	2.7077511907	2.32012897141	1.29227895137	1.89669118519	2.48900561811	1.58529553972	2.50279626756	2.19565837982	3.6645908054	3.39413951133	2.50021455599	1.61121274203	1.94032703921	1.12276234883	2.11599064427	2.36503706828	1.60072762097	2.3782881993	2.1496697734	2.2654649409	2.36833301943	2.00344657189	2.5817549111	2.51804665268	3.32474768948	3.54472625091	1.59172700375	2.31488011861	2.2235449121	3.34084589241	2.23918512294
MAPK9	6.55219046894	5.28127898017	7.15350819746	7.328701473	6.53024663193	4.80892652818	5.26475536673	6.60392024714	6.78242567083	5.39605745932	5.46224449286	4.41603791163	7.34197097109	5.94476189846	5.1276071387	4.56934044626	6.19375849233	7.58851074974	5.36395593856	4.91271008772	5.51238162648	5.21694567239	5.12453687026	4.97257971433	5.276612516	4.27701840487	7.29673429252	6.91962952563	5.60646225845	5.20492566324	4.56460675149	6.90386435443	3.7570167648	4.52383610777	5.37666576577	5.02693374205	5.86448091674	4.43333479248	5.37957110726	4.10556580564	7.02994833538	4.74681644849	4.18470240684	5.25805120426	5.55962937398	5.55443498357	5.00666874706	6.43030044141	4.27311106126
RIPK1	11.4346456088	9.86580225585	11.3572382202	7.60378342368	9.89992865742	13.3424652224	9.63411676262	10.7481268584	11.143757535	6.98395171869	9.92130008691	14.1869716858	7.87615205352	9.11314933149	10.3456335966	9.8179842463	11.69689	11.1778371408	10.2768650997	13.1026093501	11.9983549185	10.1212903178	8.66268921521	10.8504385535	11.3772139818	11.3234393464	8.20401536019	10.5942650084	9.3533534226	8.4701486797	9.0690011947	10.0628907516	8.46826637876	11.4742616903	9.95978729084	11.9382461873	9.96068320901	11.344311729	11.3320412085	9.58881897289	12.3058352781	14.0971483358	8.82085911373	15.0890336456	11.1018479493	8.44257040583	12.0343007567	11.2570130854	7.4519854095
PAK2	27.1091896735	18.6587014486	48.1517848855	24.7006259771	25.4463019469	21.2660777228	18.4851527562	23.3234984319	32.3489836562	17.4687678324	17.4662805072	20.1802205454	22.5347153907	21.1010009003	19.6334013606	15.8614105612	21.5218008658	22.0228076893	15.1953495882	20.9321024368	21.6158997252	17.334804818	19.5601493339	16.8358639157	17.9778989091	16.8360612805	27.4078978173	26.1183058283	20.5461549244	20.2996797274	17.7908536071	34.171635071	13.4622309108	16.5782871434	17.3537428759	23.0465325213	21.0425543875	14.878682154	14.63257227	14.7363477458	33.4147808981	23.6069277602	13.7952365883	26.5859542446	21.4850414097	16.4641920876	21.6332962459	28.1653293326	12.9275186698
MAP3K1	18.2189837287	4.85706227019	27.3735842677	7.50941541196	13.2310764683	9.46753571362	8.94920331466	10.5558328504	12.0982025999	7.10250618273	10.0499980144	8.88174165613	6.97872876709	9.3837456585	8.96042722002	6.01534102511	10.4721039483	11.2400609694	5.76243976041	9.25048580016	11.6582507107	7.48032636516	9.90242164326	6.37133277066	6.3473493433	4.63288230014	9.45825856851	7.51470000126	8.21853143408	8.88281009878	5.09432532902	11.5645727401	4.19412775029	8.7227817023	9.83366045327	8.73858780337	13.1243019844	5.31435293328	5.25266934981	4.78947503288	15.4664973022	11.0862349596	6.08817370617	12.0994009441	10.336760368	7.0415875442	8.47605549979	16.5089852216	5.47585808261
MAP3K3	12.6739876398	9.43409819686	7.8481852394	8.38881511144	12.3939791971	7.62181951757	11.2206236065	11.5395453988	10.5113418017	9.28149905291	10.6593609424	9.331121287	8.06213500606	10.4609697198	9.40906289672	10.115569092	10.5461033017	9.04424458568	9.6163520058	10.3358193489	9.09184687847	8.92531305381	10.0081744335	8.1840247178	9.68856534749	9.51963822949	10.8986822754	9.2317081245	12.6633977094	12.8970873543	8.22406886454	7.88430187766	5.53275877693	8.69308956114	10.9673829872	11.8272879408	10.2222010606	8.76598579205	9.11725406971	7.79588225826	10.6499563057	9.03617126855	9.3076723506	9.75164724318	11.9131013571	8.29253397256	11.7127445482	11.8025592725	6.04722379738
MKNK2	18.8937733047	23.7387667072	15.8356767987	14.8976267171	11.5824173279	18.7933712687	25.1894724836	23.171368716	22.1824664842	23.9204309666	21.2148812241	21.0018061272	23.484204081	16.6845233974	21.712706848	24.4119955834	22.3675472731	10.0637069019	24.1805162032	21.637016815	16.735838468	21.7861201957	20.3254846849	21.6379372645	18.4514487994	19.9227422704	26.5915928737	26.6374761447	22.9519523742	17.612252449	21.9115104683	20.899290432	16.6893526984	20.5398478554	18.0208561255	25.8995654049	18.8440973369	25.9720203994	24.7525862233	18.7964059032	15.3108990929	26.8321341348	20.0715174103	22.9785892582	24.6876934316	16.8564735188	20.3578895989	17.4670818548	15.8455596347
STAT1	33.7798463758	39.8819783102	71.3608031823	36.7973738775	43.4677136419	34.6836413063	27.1004207361	42.2351338151	43.3916881144	25.3463373849	26.3410092389	116.153100267	47.5193163404	41.0735501047	37.0799032861	23.7034075936	96.697340409	111.829037227	20.9879537484	42.3035976044	51.754749808	26.0045437993	26.1764883365	21.2618677185	24.3013833857	42.4412530063	28.4718235385	27.8085432503	68.442918457	53.507055468	24.4649907963	30.8978003421	14.1298284167	29.8542145916	27.0763740235	54.6107037012	30.937940014	23.441526005	22.7933207103	14.7434266632	43.987270969	50.5332921285	36.3909673584	44.9623727146	109.703712671	40.3845798143	45.4165544789	70.3016030185	15.2973806537
RPS6KB1	4.14679847242	2.36492606338	7.55563232972	3.25121218965	3.83613367757	3.50092012517	3.76899430669	3.68202069316	4.84651790419	3.76421112295	3.4072517768	3.98584476054	3.09777597891	3.81170828712	4.20534230514	3.08217661654	3.38344383158	3.78283546001	3.09992880218	3.71330298519	3.61448704282	3.4398432203	3.41668240261	3.51156779507	3.87835238598	3.1765807191	3.66448858852	3.38590362163	3.43520935287	3.9546723322	4.7664590723	3.8133147712	2.32815902615	3.31307325072	3.67971150015	3.85250523954	3.9721288718	2.9629609089	3.34622247574	3.37414915981	5.04541445406	3.34761831949	2.74342270735	4.28979532789	3.28066590873	3.02659914531	4.21005731362	4.45637366134	2.68862614418
PAK1	8.66309179448	8.4272463908	8.92373074687	7.54570082827	9.62723809665	10.0312174833	8.23251492113	8.22263232024	7.76491397537	7.54651662932	9.59244408793	8.71226334594	8.98408566968	9.13635130452	10.1227340075	9.83806680991	7.5248251614	9.67766075483	11.3622790745	9.95588837269	10.8856025214	9.96033381154	7.31953360932	10.4004391948	9.46591357074	9.28280706755	7.50007834063	9.01654047631	9.28808109268	9.78827738696	10.026555079	12.1482352718	8.63820271661	8.495005052	10.7117523511	8.08409709723	10.6249938385	9.42347178527	10.5842772736	9.40566158077	8.95358780795	10.957402048	7.95553718841	10.9724926807	8.74787690631	9.60314587045	7.70297292124	9.26484565141	7.92266437151
HRAS	11.822422681	11.3667057839	5.09198190923	10.7700586281	11.3749518366	8.88027443389	10.2536297881	10.1496093601	9.93301948609	15.1519842368	9.9412550193	10.2837981633	14.1908613654	10.5310852263	7.85674918119	9.09210760667	14.7857134115	9.29885070244	10.5210746568	10.0170912505	9.31002789002	10.6689923381	7.9975187698	6.97185567342	7.8591075109	8.87949379703	12.2123324632	12.2044560439	11.1065453762	11.0001735602	10.6447540949	6.5639895091	8.73732683435	9.57856160933	6.12495699412	14.3863299884	8.92383040156	11.3365257186	8.88921209408	7.3112939332	8.66859677232	12.9016568663	16.1700151255	14.4565521854	12.657602798	16.5406111698	11.5321387518	7.72912576716	7.72907822305
MAPK8	3.41140341544	3.33297917029	6.05265428953	3.9154969238	3.68857689922	4.51031305084	3.94853663459	3.96652647838	3.26380497754	3.80359086338	3.94883193319	3.56413866761	2.83297710657	3.86111977889	4.20662567348	3.63839560302	3.32164279181	3.87926921505	4.18166077243	3.92196597483	4.21791385124	3.86900287581	4.00634554178	4.38512272308	4.70127815895	3.39844016708	3.95657820777	3.60097202349	3.78202066272	3.8971922166	3.56402141158	3.21641324766	4.43553312206	4.15694183183	4.47069411662	3.33612210587	4.40497924786	3.92328433079	4.51193218684	4.26438528909	4.81623373936	3.81565127077	2.61504210496	4.12857847974	3.48422301976	3.9033922614	3.32267938412	4.094242051	4.64462021401
MAPK1	20.1947061394	15.884953754	20.7284886559	20.1924292544	24.5429520589	17.5849929053	17.9222122573	22.7464662156	21.8618337623	14.5083220664	19.7622108261	15.6947149615	18.7948117451	21.6221971117	17.5013905928	17.2308366664	18.1757235326	25.0676340983	16.4831631018	16.067095143	21.6920682258	17.2908932922	19.3334431345	17.2424089416	16.3327581611	14.6077462618	20.232102693	20.9494547702	19.7907491333	22.9286212109	15.3702794167	23.6873497702	13.0361269835	16.1461474324	20.1858750193	18.200953991	22.0818357603	16.2759665443	17.4067997731	16.2329707579	26.1749608632	16.5589537363	14.1455846966	18.6144210801	19.8352382228	13.5932965926	16.2647167003	19.9284539319	12.4140907635
CEBPA	0.557910847912	0.706906360361	2.3196989138	0.621757680568	1.94038656719	1.50906036088	1.27681073887	0.407178351729	2.10566063309	0.546615610444	2.03903849275	1.84462364898	0.586096398862	0.934110979555	1.71421617798	1.24744218962	1.01404099965	1.0110712518	1.76219953488	2.4419947769	1.07409040092	1.63607898528	1.19593772964	1.62125455648	1.36278267035	1.8694854378	0.225360771359	0.629398312176	0.545765197982	0.860742740422	1.70303439314	0.424560919779	1.482616303	3.30371147498	0.855373386623	1.33195894091	1.25561323546	3.27896719916	2.18276509305	2.08493783185	0.497316151943	1.91617146836	4.97060613184	1.72196057207	0.518243673116	0.586980500239	1.67548831067	1.31143212136	1.65894431621
MAP2K6	1.03632940116	0.621003299037	0.981293404543	0.688888174553	1.46853886224	1.16590821236	0.958220851424	0.818752928998	0.694271122532	0.735704452144	1.69175096157	1.51506192198	0.844392903058	0.818100750391	1.77717452554	1.74068754989	0.596060052605	1.54825361265	1.64347802358	1.2518139245	0.895070657784	1.37767072385	1.83202013023	1.73047718256	1.83088401992	1.45249198871	1.05335822795	0.932840661312	0.646771809248	1.69199811972	2.09819019009	1.44552677859	1.17347231314	1.37070484335	2.22141349344	0.882938768842	2.03532469534	1.43091179078	1.41779723295	1.26055188823	1.63441488389	0.968171024856	0.786626450098	0.883651470313	0.831221322322	1.24431776205	1.03316926124	1.09700522207	1.19417648012
RAF1	19.1054455068	15.6537996419	8.7503569471	15.3389061497	20.4532195493	13.4297610506	17.5832034101	16.4023968502	17.2462976317	14.4394932593	15.9827498063	12.1113143121	16.1921355799	16.8325243053	14.856640974	14.5472365472	17.0594053117	20.1070649466	16.546272433	13.4482453078	14.4800646892	15.6948144534	14.0014411107	15.091379899	14.3979611821	12.3393471266	19.2064851927	15.0587934864	16.7570451027	16.5103097325	13.3589431482	15.2823871484	13.2882868716	14.3463112917	16.031627359	14.260524424	19.1836881869	13.7704637429	15.6468031358	15.8883102373	20.7611792831	12.1306295869	15.0235983847	14.3081837934	15.5013547946	14.9266720599	14.1734393118	17.1506623584	14.8630934
MAPKAPK5	2.41753813379	1.50962390918	1.98349420959	1.94011095568	2.1175590091	1.99883080688	2.13656299749	2.24918077331	2.23778871582	2.29867826336	1.85218343495	1.66210078266	1.98272165134	2.30744286247	2.33937506134	1.80808166016	2.03964448156	2.20519199131	2.15614084559	1.98897121003	1.96762011642	2.15012032187	1.73158422561	2.15953304151	2.14383106716	1.64363390086	1.90501131837	2.09657408904	2.09259046168	2.24628758578	2.01544380812	1.93925587655	1.92762672556	1.96540575547	2.26573873542	2.05261514943	2.35767453226	1.79586008925	2.08272601911	1.78733461812	2.3786815824	2.14674680711	1.78143707797	2.35933344942	2.27658606077	2.27829446243	1.98821815747	2.40692187794	2.22124939807
MAPK13	9.610685793	11.0772162639	10.0880984976	7.81643369334	8.12537982339	3.78446413587	5.22559294112	10.1305499655	9.79271918973	6.1759467659	7.02114234182	5.66146835119	10.3242339917	8.47634220343	4.17324531287	4.14740967527	10.6397960638	9.40264349394	5.65565998893	6.78510774271	6.55732413621	4.69223484481	6.36432150345	3.67880906266	4.73175528283	5.37404298913	9.592954648	8.50449262374	8.67111263809	10.44958467	4.34671633263	16.0205582181	2.61965961054	4.8482841059	6.02732533282	8.56924156374	6.80208536787	4.39201073142	5.42360224942	3.90126020414	11.3198319688	8.07078647269	6.96820446514	6.90763062442	11.9355903224	7.04776027802	5.10706693057	9.30852605657	4.06521102721
TGFBR1	19.841789052	23.8835265862	71.0780123342	18.8957616008	14.6397990702	19.7696011492	11.8722396874	31.7504854831	33.0866600347	17.3401199266	11.1994764261	22.002144833	17.5223158688	12.658097757	16.3375190171	10.6380006181	11.6011943503	9.96475594005	9.37725044761	12.5335498228	12.6085118079	8.4583595369	10.5322073531	9.86811976721	9.27391087433	13.1128853225	23.9433323587	27.512799874	18.8482634518	15.364906784	9.60605593512	20.7605078913	8.37779245059	10.2628215342	8.97484699129	16.7771266997	10.4860547416	13.377914916	13.4516602474	9.4280584753	14.1671905714	20.5035539806	6.7549228513	21.0817692012	16.6709678434	19.1919359908	23.5578444546	17.396668822	8.00230812369
MAP3K8	1.72965888015	2.7105872901	4.70694233521	2.26055918087	1.32994266206	0.933229371015	2.14811841478	1.28484157192	3.12867172351	1.56022098168	0.530607811128	5.35392654238	1.92509447893	1.24364819002	2.39659610852	0.986921340656	1.75040480229	0.693606739878	0.997535319166	2.16555035185	2.27267387464	0.763707979543	1.48025347328	0.855499546352	1.33464886206	1.74656430852	2.65402220741	2.7661658953	1.42250053207	1.96837388097	1.15945080295	3.04319687485	0.932793886643	1.59474945358	1.91502050906	1.75410829	0.909838647724	0.843077363912	1.09136046802	0.515110733503	2.95139663289	2.0949836151	1.12560713454	1.97361056086	1.68479465547	1.60963911966	3.10945846865	2.16391030952	1.20654052732
TRADD	5.23138561924	6.66786265279	3.0817646124	5.14359240096	6.1935791569	5.85417251878	5.46020412302	3.49589521793	5.33929757563	4.96749446185	5.02142676079	8.86095222083	7.33077440846	4.81891370041	5.152151001	5.46217865221	10.3628393863	6.36401939139	5.94722629854	6.68707907562	4.42989861453	6.79398286289	3.91234015956	4.42274208581	5.84855822491	8.03608201491	4.63916307035	4.68306056712	5.784145767	4.77485942999	5.32375716379	5.0797569801	7.24614840422	7.07003576527	3.5550563148	5.8146006573	4.95701735618	6.50737722316	5.94113477707	5.69433366543	3.84209817574	7.51668205724	7.93972450904	8.70320884054	4.00566206746	6.7584022339	5.96553836777	4.31535998585	7.32140389824
TGFB2	2.91898316299	1.78363060623	11.1585242502	2.79014987771	3.12668511071	4.38271556708	1.36929138602	2.49270220019	3.30549104582	1.6193447665	1.54653995566	4.16736521926	1.55774811273	1.81570730736	2.43978652792	1.45906280637	1.13887627923	1.42510894579	1.23660570392	2.34227476985	1.79288395823	1.34635335639	1.42253816479	0.798819549582	1.95197141191	1.88629058345	2.89917490274	3.2197148566	2.18660909869	2.10632437039	1.09919522225	5.43278684007	0.550432375977	1.8207515437	2.04021678613	2.78431681066	1.59410105128	0.888077690507	1.15674053351	0.630957591881	3.07935050632	3.16503533769	0.668120892871	4.31038669763	1.42552523698	1.40173122507	5.47173268529	5.5767102088	0.940206535697
MAP2K7	7.71463962691	4.03891326317	3.12322542761	4.79950662271	5.50702073341	6.53696616758	6.38913965784	7.61055169886	5.10396622996	6.19795594689	6.90184114008	6.06397936752	5.93324200321	7.24476141354	5.93955171909	6.53003179226	6.85942124029	5.02625924266	6.94524525377	6.9778235816	4.52368798325	6.88901762097	6.10449973276	5.3428399268	6.51514770289	5.48262962938	5.02771116811	4.42981382307	6.31214132602	6.77147395649	6.10408511267	4.78551361914	5.88982574017	6.73644772764	5.38137779951	6.61363182566	6.0165580455	6.82988573072	6.51733347437	5.68832205358	5.51090803284	6.64762834163	7.40620991613	8.07627598951	6.48434323924	6.70107215843	6.5617950653	7.49883352047	5.73691244016
RPS6KB2	3.32871257605	3.17053700512	1.58171935955	3.44976549796	3.16509549179	3.19331491507	2.825306185	2.76543205533	3.26499205639	3.16513910433	3.37530182486	2.90385073686	4.00572673658	2.3873846473	2.87882463576	2.6485176593	3.87772121274	3.18441668634	3.70912349667	2.93719318488	2.16094960032	3.09824880423	1.89775191894	2.60499758807	3.01111550854	2.9015157068	3.01728535	3.27853536415	2.43136506902	2.46570778322	3.64516426319	3.49592514613	4.76757501004	3.36119028884	2.69165664181	3.26597867681	3.1920285928	3.35053701297	3.58851406053	2.56789552672	3.07427949589	4.16144997642	3.06724715801	4.00071997446	2.87912788776	3.79632329929	3.34260275957	2.97173076472	5.06638345028
MAP3K5	4.74672344172	2.88223661608	12.9073614128	3.21940480188	4.79512430785	9.1555622591	4.31535965542	4.1252075444	8.1913949661	3.22179343248	5.43235136371	10.3435566388	3.55114917931	4.90736192472	8.2979399621	6.21462298364	4.44846744317	3.73348407412	5.17483723035	8.73369408502	6.29453270807	5.05067013168	3.6386449988	5.95957588597	7.07483783548	8.41606532467	3.10412661306	2.89620818922	4.55704885869	5.1221149105	5.00431195491	7.39676247978	5.47596023307	7.85995438475	6.80565430438	8.22366805028	5.3502155762	6.79477280757	9.23491126883	7.99723795247	5.0138532587	7.09247063517	3.64144575017	7.53565623283	5.1022678212	3.71023294313	7.7420805457	5.34214947015	3.73571124209
MAP3K13	2.96997747914	3.39103165365	3.71738533474	3.99370764928	3.44827231955	4.27677681187	3.630916478	3.19176727278	3.27482967638	4.6438103108	3.61303860023	3.55320808433	2.72967069814	3.39203474077	4.10982898329	4.24774459641	2.91819062078	3.59297908471	4.50844608345	3.96436630131	4.67712652315	4.01223802149	3.79138031623	4.60283314436	4.67160919023	3.33868404018	3.58020143475	3.42382567987	3.29481265223	3.84349832988	3.68837636002	3.32911827074	6.25909211973	4.27865019506	4.06292769237	3.7101544519	4.12698963027	4.16806485896	4.3998747825	4.59304010159	3.17517198304	3.55999297736	3.32465082636	4.03564466688	3.69735393228	4.13585574778	3.05902512997	2.83411003526	4.5171427748
SP1	19.4997891822	14.7486715885	25.0086434131	13.4454773337	15.9431832629	17.9362004121	16.606455886	21.3632217897	18.8722804056	14.2385258243	17.3217356481	16.2245693424	13.9146244359	18.7785409981	17.9758067316	16.3136735379	13.6003571256	15.7315602895	15.0115836107	19.4347358847	19.523857224	16.783474675	15.5941192538	16.7935985932	16.7957503498	13.9642254483	15.0401531562	18.3411475589	18.8215992552	19.2193457636	13.9440252969	15.5707947472	10.5365173328	18.1265237742	17.8675589663	17.3821401632	17.9625972878	12.8619501259	13.4004168061	13.8709923534	17.4733796077	17.0824719046	13.5157999432	23.4979894964	17.5450223901	12.8085278923	18.6109213798	20.0076727985	11.157182753
MAP2K3	15.2741860929	58.3941543133	9.10393396191	15.1038091415	15.4132135044	12.9273759782	19.7400501043	16.7940607983	13.6367986733	21.4410298305	17.860416015	20.6884996617	18.5267879734	18.4069000716	13.9971039773	19.4561739444	15.0163571857	13.2074307608	23.9815048176	15.3025079532	16.1652564424	17.8987160437	16.0083487926	17.1808970846	14.0191929977	12.5791540221	40.617978094	20.9711245705	18.5288728928	14.3197508797	15.0422099662	9.4953752319	17.1234355573	13.5384828809	15.4072319535	24.0508039421	21.5330685442	18.5050965197	16.5144457935	12.0025778479	13.9556624459	14.3860006493	22.5965650504	14.7915924253	16.5995278295	18.6355744664	14.965779534	14.8375759327	13.7450486036
MAP2K5	4.55388019734	3.25764976421	3.23699229118	3.83990142524	3.87534047073	3.22672786794	3.83490123068	3.95013637635	3.5863837959	3.14823646541	3.95857051858	3.26500331943	3.8055270323	3.79130661469	3.31206545298	3.30039840887	3.45160507937	3.70123220919	3.39979350868	3.42823962791	3.54098078904	4.00298590982	3.49266908625	3.42564643703	3.50273478269	3.10661365398	3.16208656127	3.49500610784	3.68606680786	4.44282838507	3.62318328371	3.59684365633	3.41367418489	3.74386963236	4.22290334647	3.40969506469	4.09652248937	3.90736150045	3.77978056567	3.35293527384	4.39674456484	4.06237508682	3.43168590232	4.58161500029	3.79427299852	4.41313385739	3.88035613786	4.39058283174	3.3157340009
CHUK	7.51293940142	5.32271664527	9.16619969285	7.06300835876	7.78995427071	6.55234516597	6.440993044	6.45193856216	6.75669755061	4.37311424231	6.23300277857	5.36552381777	5.8224800383	7.03175590387	6.65599789232	5.88101350241	6.54662410381	8.51910091491	6.52940382324	5.31178691067	6.3126618404	7.256161776	5.66575925067	6.92188131534	6.34035206571	5.05508405856	6.86555708266	6.00657734752	6.40746973966	6.57265836826	5.97361749969	7.33863122714	6.05792807914	5.89923075115	6.54447089716	5.98876669842	7.55676817223	5.79587770273	6.86020679571	6.49444990515	10.1130476883	5.44198113278	4.04576067674	6.05516075445	6.02707800423	5.59021088754	4.79544588001	6.78660362457	5.81964570304
MAP3K2	6.53787967849	4.36726269466	14.8199216664	4.42916545318	4.8850802329	7.51361141332	4.57995193615	6.5446715917	5.84603629067	4.06566497212	5.90314561123	7.15541242481	3.64752212985	5.57865611935	7.87845455586	6.25403249485	4.26926447752	4.76249295078	6.07587110438	7.23229732909	6.41703605914	6.26378974437	5.68188295084	6.21131273153	6.60251015178	5.3986589115	5.08154365481	4.35091015738	4.76356505237	6.1370572514	5.40493860927	7.02952279054	5.88630930776	6.52655155805	6.4677838836	6.38922205811	5.6101280728	5.36333398305	6.05998344446	5.77234166209	7.25415918684	6.41994921921	3.41750010107	7.34620331764	5.64369050633	4.5348323485	7.12591144915	7.23881990164	4.9236315797
MAP3K14	1.74225907659	12.4880947248	2.35777583909	1.20910396849	1.20263562182	3.15378896542	3.02856214944	2.14635048815	1.96284881261	4.85935299661	1.78574191009	6.10145611401	1.97510664642	2.11616627781	2.96613139252	2.30640228053	3.23130948037	1.28909764547	3.03702382246	4.64580481961	2.82400024409	2.39934154382	2.23911202042	3.5451028318	3.04260886769	2.96931352673	10.5853560242	6.38737087178	4.30181493279	2.37217306827	2.71115736455	0.795661101658	2.79897383003	2.91729783198	1.95106122466	4.95332873908	2.63903088807	2.66199364116	2.05368421879	1.56589046666	1.44910537389	2.61546281937	1.78386680021	4.50026766982	2.83444194075	3.70146148685	3.61943100479	2.73363066981	2.09790074307
GRB2	30.6288585617	27.443135062	33.106852431	30.5687104637	33.5091011928	36.2499759764	31.4156554358	30.887166524	33.7472378645	27.2259638494	31.1440794801	34.282383127	34.1357335993	31.0014056534	34.0328055712	30.0280710802	34.3435865378	33.9988836893	30.8528274302	35.1474931575	31.5118964917	35.1625647492	26.8555357545	33.2235976477	32.0449996772	32.7393673037	27.4615590252	29.1360634384	31.5316081974	33.3100115179	31.504535862	32.791045368	32.1050493266	32.2526151432	30.1775908517	34.438730868	33.2229044451	33.1749344289	33.2445309884	31.4658821263	33.8223272818	40.2724200995	30.4669714855	41.1617661852	36.9015094708	30.3951144218	34.3539499268	33.7461021069	26.8734590414
MAPKAPK2	37.0145766035	54.6125634682	25.0382843176	32.8765833717	40.1829377854	40.3644361826	40.0422702116	35.0785131193	32.7206367739	41.7559339064	35.0856098669	44.9030620595	42.2300015337	39.1446275833	35.7635182313	34.4009049925	45.0728554927	38.7829008534	42.077553333	42.0379705874	38.7398542387	37.7420504354	34.496024886	40.5851246593	40.8475534917	36.337731887	48.4559002038	46.2331459609	41.7982704935	35.403515153	38.276854071	29.8030771472	40.3197709765	33.9481618462	36.2879431701	52.5407500204	38.6193921245	39.5742748956	35.3788163742	37.4523909739	35.6659694683	49.445702155	39.8385251971	53.3390247848	44.6632395036	52.2375774373	40.2425596355	34.3678111895	29.184824914
SHC1	15.934578914	18.7022174949	29.1048764913	14.6244420353	16.8385864017	20.4039822155	15.5742491053	17.6892137	21.897236875	14.3439187461	13.6552445669	25.7938816947	19.1367248466	15.4962887366	17.0826592059	15.2919846478	19.2994790233	13.8758322776	15.978380718	20.926748346	18.1323033617	14.610889422	13.1995619225	13.5896753133	16.7542895113	22.071023167	15.6529690029	17.1416691513	18.0408514403	17.2674714707	18.5327043073	18.9857346291	12.5357204058	16.8522610651	14.1939934455	22.4839279739	14.6091643487	15.7114103883	15.5211822745	12.6444671228	14.7602057734	24.6585168413	16.5874603858	28.5782328741	18.7608681685	15.8437542629	26.7643605313	17.8587525531	11.1676252476
RAPGEF2	7.1363308093	3.57491582523	5.90366828425	3.09945605694	3.61768433177	5.83112131146	5.24482680492	6.23234088084	3.59018159143	4.91321514284	6.94673249092	4.72235169793	2.77698005246	5.84585143887	8.01123649158	6.74248699673	3.4193136194	3.68660004018	5.79128031639	7.44900370635	5.73236920323	6.38864491253	6.09891464609	7.28569080927	7.82504019898	5.51210813892	4.06586632426	5.28376652346	4.94978425445	6.1462289975	5.55441207862	3.559262483	4.59713284402	6.87380245393	7.6446865832	5.19672532519	6.86927180576	5.42736758977	6.19560283458	6.20027984249	4.58071309527	6.22214387347	3.44961307684	9.23002970229	4.62229577523	3.41318634248	5.73058886601	4.82136627962	4.21179131687
RPS6KA1	11.576614217	10.435706816	8.04321549134	12.2172460716	12.1592674424	11.3236746666	10.5062272428	6.31431831953	13.1383031329	9.99825723741	12.3347919759	10.5458345011	14.5205309654	10.425828443	10.2338488505	10.3702228283	16.9543139262	14.2082149083	11.2940697926	11.6722087465	7.32513808583	14.8112722152	8.99808577263	9.2630652784	9.41787157312	10.0243164031	12.6951730639	11.040305219	9.02933459007	8.48685607974	9.47725062658	10.5571138456	11.3621264602	9.82349613628	9.00397067714	11.8270128271	13.3197816955	11.2157575157	13.1772400832	9.9343242884	12.0878242583	17.8326623553	13.5174497619	13.3597867897	8.67392890094	10.8735615198	9.38440158669	11.8290077658	11.0218228536
TGFB3	1.94565493651	2.38188836063	5.76974059672	2.28270637722	2.7802956245	6.96007689331	2.28657767557	3.00154521901	3.95448323715	2.12668400689	1.01694431526	5.23117337651	1.90224686448	1.91161357482	3.12054322315	1.8337384866	1.59385503023	1.09300422006	0.939247564191	2.70808493469	4.42349771068	0.834258544152	1.24846974833	1.10915498775	2.4186993819	3.79044262683	1.66265656071	2.03992012035	1.92110966016	2.12980136856	1.0278698201	1.33756197542	1.9955404973	1.48620413622	1.43694795255	6.31703698933	1.20897339643	1.26916760194	1.20994975663	0.842060342335	1.45442375413	2.51317297645	1.101096497	3.37463040344	1.70047272061	3.03254642771	12.2120510943	3.28567105142	1.18022926419
MAP3K6	3.54972516772	4.68015976224	4.13814752614	3.05233021486	3.14496647702	5.87075841633	4.46878867597	5.77007335029	3.50061363908	5.58100831354	3.84441488525	6.40392387323	3.93316806555	4.80950492795	5.79559789019	6.23675623167	6.0378571085	2.13686020633	4.61052298568	6.61395219247	3.33792151655	3.99521547056	2.8961624305	3.14160181181	5.02312824424	10.4638933683	1.7151848799	2.61701411747	5.18546244355	2.42657442587	5.13385082303	2.33214645399	3.16243814249	5.15653699293	4.19939404674	9.39818857778	3.84419640999	4.99156250332	6.73942127517	2.77628489525	2.19649657029	6.7322928955	5.66514832586	6.88393019574	4.02991717145	3.1759739624	8.50968011361	2.5842180462	1.62628621529
MAP3K9	2.3253561302	1.67771748256	2.0607928501	1.39514209145	1.41414102731	1.46928070781	1.40388372978	1.51799207703	1.66737813882	0.834448050715	1.34210018832	0.734142786068	1.23725762267	1.63036152604	1.33054733489	1.20416144009	1.4498547655	1.37550508323	1.27134443425	1.23542902816	2.05157267467	1.2935890669	1.22726936229	1.32361124637	1.2232008126	0.879937097925	1.23733108855	1.6472047315	1.94532083588	1.23647125633	0.910962029177	1.24454004224	0.844196128901	1.26620128754	1.0785077966	1.26969674481	1.51357396896	1.09689104908	1.17807758791	1.22879098492	1.5805915459	1.95607635739	1.24107798151	1.59991275912	1.57046288327	0.736773705271	0.858134519587	1.96599008573	0.73374019207
MAP4K1	0.170610610447	0.148577679906	0.723103203661	0.174068632325	0.335165648363	0.91868752461	0.4981630182	0.176742965178	0.317151214306	0.29104895949	0.197061808125	2.01698006705	0.186413947449	0.186515000294	1.27352639572	0.216162539482	0.26049378949	0.380133566155	0.147929290031	0.992561569129	0.300250790493	0.345690740025	0.414346178329	0.272489679115	0.331933606782	1.11848697985	0.119486324071	0.147097788576	0.252468288054	0.423999585035	0.628571379135	0.160621694694	0.191874978584	0.907964328098	0.271598028604	1.14371059091	0.378299990395	0.333612792386	0.224492001317	0.0962547757352	0.162376836746	1.67905411132	0.62393161702	0.8573773711	0.221513186542	0.436340408459	1.58530818663	0.709974067206	0.39829863589
RPS6KA2	12.4218601232	8.63502459378	10.6486575557	9.62179915168	10.367919469	6.49010440624	8.79395449055	13.1922014617	10.3751771212	11.1985656688	10.7840002857	7.74131306575	11.7605900194	10.0807644723	9.38276934052	7.89484666808	16.2909629334	10.9119086276	8.98667104102	8.84947067659	8.7215462977	9.54679256178	10.0937737443	6.72713448932	8.06273079257	8.07178296043	10.6152542733	9.08764751682	11.0979732496	12.1999540918	6.87127412851	11.8222925176	5.33031257662	8.65921703873	8.91190868513	11.5836039402	11.6271768082	8.22265600511	7.17764784769	7.60097834404	11.1817144884	9.2268518555	8.38024584388	9.06865114334	13.2375901754	8.29460097289	9.78073802395	12.9700580244	5.44975720142
TRAF2	3.29246066228	1.50032977449	1.89815191186	1.93166159531	2.97656479939	3.01865221027	2.63179323673	2.51771150035	1.89168082878	2.31380612109	3.01339751913	4.21501260159	2.84994168771	2.78812023908	2.6355604174	2.43879605976	4.51065170498	2.89100410691	2.9020428425	4.37383288415	2.46256468704	3.01711549779	2.14945788547	2.72890193566	3.28639433005	3.31293321393	1.86834618754	2.09127348867	2.6550580857	3.2064665432	3.2582340905	2.27907537324	2.53409019562	3.19515631251	2.29407480143	3.93899642125	2.86888430584	2.96270526481	2.60607976112	2.34584993672	2.42966217953	4.67353497427	3.68503723078	4.47993851617	3.80431641438	4.05728099114	4.0589975787	3.29458591236	1.92064158938
RAC1	86.185285089	80.315881928	107.7101365	98.2513953553	96.483830448	94.8153232137	79.4280406495	83.6373680946	86.0314288398	90.0696070686	70.9923432289	100.986407447	101.91259686	84.7364346478	76.550165476	71.7812946574	99.7696245568	101.437066569	68.6624780027	82.5395719183	94.3538168813	75.6377736231	67.9071479654	72.1975283064	72.4700426532	81.7076417322	94.505905336	87.5642428918	91.0127363607	84.3922918586	76.0842398259	95.4241418336	59.7794162679	74.6681557841	73.25126707	120.427857793	89.4396762815	85.5685621085	72.3596093521	61.9343186413	96.3836154403	109.116862505	94.3996999347	111.286770545	98.2776969902	97.1841962519	120.849694167	85.5721035521	64.6350822866
MAP4K2	4.21148538751	2.94707693097	1.92303708296	3.65605314276	2.76982635532	1.93808357182	3.28627913818	3.95403700046	3.8406603809	2.9431002185	2.7516409569	2.03245587682	3.67870919281	3.48078156553	2.36490638316	2.84867410428	3.24319241625	3.1113886655	3.48938708097	3.05208465191	2.31719761154	2.71775617369	2.72739007638	1.80252866777	2.88431853053	2.48255769425	3.26752020128	3.21597971981	2.94235579056	3.10953664409	3.12064622134	3.84916848982	1.77309148581	2.53795246794	2.80993421554	2.7800046855	3.13519371115	2.62747106352	2.4446517748	1.82603503831	3.46961547679	2.83317672797	2.49459460041	3.08808181789	3.22664200529	2.97870481465	2.40163427137	3.87634167315	2.07664472168
MAP3K12	0.666923343996	0.521044404699	1.10294747009	0.434880479608	0.763984827797	1.03529549137	1.22071942054	0.749901733837	0.905437053176	0.998336391917	0.630618496794	1.34149418911	0.57180126952	0.608082302136	1.34266114226	0.77719938021	0.869061305061	0.393592658511	0.730994905168	1.36389791224	0.648074697317	0.690029465395	0.794897408077	0.794586878067	1.21163131415	1.44655958735	0.555997626026	0.426593856989	0.91859410719	0.762433114726	1.05270332067	0.826061679861	0.582258962901	1.09829199152	0.896217404549	1.17237786092	0.658331983833	0.649720870774	0.787266978865	0.521106321154	0.716994343219	1.05563940409	0.803537400107	2.61623805558	0.51160307939	0.936017412079	1.66680061467	1.32966610366	0.847608749599
RPS6KA5	0.503662218877	0.3182535353	0.800244305843	0.423772550349	0.451992536409	0.289330572924	0.433577288259	0.51573766379	0.416122660188	0.457146980492	0.310644597555	0.468380681989	0.261347746529	0.423504522229	0.333686986952	0.245151975419	0.403470874097	0.399520299472	0.270414630896	0.347297057959	0.401171021466	0.233494451384	0.346676337216	0.274280134635	0.248731508633	0.306816237888	0.495845110912	0.438138376997	0.416150350534	0.480379494538	0.255631054203	0.625521238059	0.212988621169	0.240330240379	0.281484616406	0.403366656407	0.405988355454	0.251199642532	0.26291191697	0.251595759293	0.507979250443	0.332266773946	0.213770893535	0.391041708617	0.411467917312	0.32045739963	0.426009686904	0.552562154137	0.235054773799
MAP4K5	6.95821624709	3.32349152248	11.4016704398	4.10273033979	4.07085389724	5.37046401362	4.98449432239	5.69078792996	6.06972687081	5.44557695926	4.00236357797	6.08557813648	3.76971559645	4.70708370399	5.50125679448	4.06754613351	3.81040952572	4.34507369089	4.21525954074	5.19627582462	5.30029106641	3.78616251902	4.66476773475	4.29447095707	5.48023792927	4.85879393986	4.39305679756	5.12268258543	5.04376098942	5.52074627087	3.97980059303	7.82484777465	2.61169520359	4.39073851897	5.13186339439	5.67485140071	4.73496100434	3.53345346932	4.31563440167	3.76167537344	6.39866939443	4.45989913316	3.11129228039	6.77606544633	5.13171301862	4.4824295608	6.49659341791	7.4983724215	2.77765362163
ELK1	7.44287532846	7.6627983748	8.17109150762	8.52026201311	7.95199146595	7.93976639409	7.77250212401	8.3158079475	8.40612161667	9.32805491188	7.41379974549	9.37781720414	6.85923921983	8.21706566582	7.20319293596	7.69265502434	7.79640809589	7.71496894529	7.78096186941	7.36588348111	8.09690183669	7.1181060233	6.61300231496	6.95488767859	6.72168279827	7.91380898269	7.80186755799	6.52501239318	8.82611330549	7.7263598659	8.19344845707	8.52272147081	7.91878883664	6.27787847829	6.97539165639	8.57513354325	7.90558523029	7.94396746467	8.0548770139	6.50861664007	7.79567796736	8.20811405243	8.7325773268	9.42454446375	9.2106926312	7.99778486296	7.88773679711	9.53712124483	6.5338680294
MAPK7	3.26782323558	2.38179963649	2.30455953348	2.19629763769	2.38611211896	3.81796351163	3.75275625869	3.2360539367	2.99319500613	3.12207143375	2.87677051319	4.30063028149	2.55012544754	2.92201515886	3.09897725465	3.03114200855	2.69041403372	1.67656140489	3.14311713744	4.26956602267	1.89265643186	2.83704501651	2.44161318611	2.86494159263	3.39737748757	3.8744005729	2.67292059673	2.50821435613	3.23974840702	2.60517844099	3.41797536727	2.60687732768	2.77003366556	2.75702880466	2.7179223398	3.89675747635	2.95389639624	2.95048444121	2.84484791457	2.44094898949	2.56330243262	4.33822834571	3.22704148567	6.05682471729	2.71802319424	3.86383642218	5.26471820761	4.18761403426	2.09043131202
MAPK12	0.35992728225	0.412515826081	0.326267015699	0.429824115702	0.277308383744	0.911619947622	0.590004517411	0.34432411984	0.433254655718	0.748779862701	0.773570335171	0.749838661533	0.470608255196	0.48824909079	1.03734640049	1.1787326763	0.786391090735	0.378157882864	0.895300946411	0.749413475062	0.436604071099	1.19809362055	0.413160994359	0.781803654346	1.17214914971	1.18930329603	0.336975993254	0.352773210437	0.541389741434	0.578356035271	1.23185946344	0.497822907019	1.28199611362	1.17568461752	0.668212577455	0.665670623156	0.735707795992	1.26818394793	0.804443510432	0.873111964496	0.220050090584	0.987171273772	0.939333500153	1.00734869213	0.260165169135	0.983242166465	0.813290354727	0.621889829548	0.922061213688
MAP4K3	15.4843019968	5.6562898958	13.5740231545	10.3679107073	9.94128631988	10.2271938494	9.8095864289	12.0506683105	10.7063043939	8.86228330686	10.0101301918	8.37294459397	6.65552666548	12.4608408248	10.6564912806	9.96459604237	11.0476658539	10.4577402016	11.2287889117	12.6270330659	9.7629028296	10.847997782	8.47801795985	9.92108737139	13.9471495721	8.82041684614	8.81552197142	12.1178487997	10.5261699992	12.2524541972	11.5412663387	13.0875999999	8.70955959461	9.74324762057	13.0509299112	9.68394784182	10.8497879317	9.19738149354	10.3308037879	11.165977721	17.025317668	11.1223381964	6.54540613495	8.68157784861	11.8184506405	12.3737013321	9.6456463394	13.3334477642	9.01730783375
DAXX	14.2056889119	5.35086069915	9.56829160491	8.5182515336	12.7920862034	11.9640621169	10.4680952718	10.6867599592	11.5920525737	11.2518675139	10.8990233113	12.9690888929	9.29609543469	10.9929276781	10.7622613319	9.24369457369	12.1315763743	11.9792902968	9.69553558194	14.1887678621	9.83831512347	9.79012875332	9.53659646542	9.57794826318	9.90229757863	9.66466942601	7.47683064	8.26276077455	11.2371415143	10.3011924584	11.1172178651	13.6322110583	8.71903128974	10.145046848	9.73729566373	12.9709343999	11.0865287509	9.92422844995	9.34887871577	8.75775723306	13.3005385538	14.4770750848	10.9946945435	16.8294000357	13.3183015619	12.7159128201	13.5528487999	15.2924388215	8.93697700551
MAX	9.82844320871	6.28806039334	10.1878654897	9.54814081976	11.9246547217	14.725233796	10.3896436323	8.41131607341	11.1518075634	10.0118312632	10.1192778608	15.6925867176	10.4056059742	9.32635660559	10.9485076561	11.0296436729	11.5623845385	10.1692054456	10.5459380004	12.9827034571	10.1325285379	9.8555688658	9.32761164684	11.0195293711	12.26099908	11.5610444733	8.40488243448	8.06101728349	9.3285875178	10.4550423068	10.2017614002	11.9890182868	11.2471850992	11.7443675387	10.5097625497	12.1197795924	10.5167327461	12.2301407933	11.0948572991	10.5609586545	10.3598437809	13.0340611529	11.204050548	13.1113991113	11.8088786895	10.3451376848	13.8652604367	12.0519318751	10.9187919825
IKBKB	4.67857425063	3.10573226354	3.39079005723	3.33099508264	3.68369826662	3.11801056429	4.48009290162	3.96979916973	5.04500213704	4.57517319328	3.32886830139	3.41430552629	4.21953724916	3.63242269165	3.70957895843	2.81089894371	4.34277740351	3.25845205357	2.90860628641	3.70108378758	2.79640018084	2.59916879298	2.80224318999	3.09921761182	3.43324281497	3.29441288425	4.22633228509	5.25311789601	4.15445927532	3.61377988225	2.69527658361	4.43498325816	2.3369757375	3.55265058463	3.33524733803	3.81132217065	4.05093359531	2.76917515563	3.05698419168	2.2126490974	3.62874541408	3.85222938491	3.1931010677	5.52077614058	3.12393179957	3.83734361578	3.79677582624	4.96607817975	3.09101773708
CREB1	6.61683131761	2.92239827155	13.6275016366	4.41621733045	6.3968385967	5.56743829209	4.50176927132	6.53303405556	6.8899907319	4.58404238969	5.20832990052	6.77301473238	4.13875088813	5.60688367955	5.72491204035	4.56958732102	5.18328559614	5.96253058427	3.91297084442	5.67538412286	6.13765834409	4.56516077353	4.41007630598	4.87783788814	5.3651753656	4.65692719484	3.47930023988	5.32168472532	5.24556000179	5.60282464113	4.36688497583	7.5079938816	3.28930061509	4.80296163855	5.6624714211	5.99822032024	5.78006575679	4.1878738295	3.97202632394	4.24041785918	6.62373371361	5.10044410085	3.81589136313	6.37136600138	5.44785614636	4.86591170473	6.06363946382	6.84842708095	3.5801251323
MAPK11	2.73040074564	2.16418888681	2.04058392102	2.28939399356	3.40506595883	3.01461432694	3.36614584037	2.59919993061	2.14924827965	3.91637883642	2.44417144963	2.96619129652	2.65004162868	2.2349624553	2.32633799678	2.55757612601	5.07297147914	2.41364232349	2.57947768548	2.95583395186	2.24140129953	3.01848428328	2.28235875866	2.20399343694	3.07644822296	3.36970964856	2.38901430751	2.64290880347	3.06876285216	2.68454562784	2.51553523764	1.99030388421	2.22379422303	2.7808272705	2.41953201714	3.08223807196	2.5034930726	3.15832986736	2.59395878329	1.85788636954	1.45571898254	4.28405346653	4.75850961295	3.11357159942	1.68929586726	3.80535088622	4.20560909838	3.07086778675	1.77205492453
MAP2K1	21.2818721805	21.3647387657	19.7380934859	21.8557445781	26.6578717671	15.5873827167	19.4415071755	19.3175249368	20.0201672676	18.5172254536	16.101540347	16.7628796979	23.0994189202	21.8951405677	16.5639257996	14.0885852388	22.2678174843	25.0142149431	15.2285889984	15.6437598545	17.1375212382	16.0771874915	15.6022048325	16.7002929412	16.1665581523	15.8842179266	23.0078571851	25.093315403	21.0556202878	19.2444023675	16.3573284134	19.565558375	11.6598595445	14.4510519502	16.2416101864	20.0321871326	18.6904879126	16.2661040179	15.4833386601	14.2259695438	22.3527505879	17.0492249478	16.9628026787	18.4695359478	18.2263109026	20.5526463638	16.5690987554	20.3167240317	12.7989246451
MAPK4	1.50838095417	0.85732656417	0.217504585211	0.987253239943	1.1369953416	3.41930396198	2.15219533404	1.49519138437	0.85366900747	2.24270754127	3.68944504547	3.29421615029	0.590658724177	2.65491438926	4.60412571469	4.13392274656	1.08378576488	1.07796366189	5.1874534593	3.23482009367	2.01655760114	4.1394578713	1.9034612436	4.99109103123	2.8704163361	3.72171589204	1.0074683134	1.18741520447	1.50056517778	2.82282061432	6.4039621205	0.267616341243	2.11453628722	3.25611860025	2.87385610568	4.82671644822	4.45347556717	2.47237100359	3.83440413836	3.85033771421	1.02634623414	4.80506376309	2.2965406793	1.28762220824	1.92879129841	2.72573346313	3.91416601465	0.382263044204	1.28479515314
MAP2K4	7.56780950786	5.19076692644	10.2835120419	6.01884534242	7.93678891629	8.50412995852	6.94223428128	7.05919775063	7.47174046292	5.6545921264	7.05825393673	7.42484130876	5.23255255569	7.58904411716	8.3559926438	6.89258747123	6.14632486693	8.12395117328	7.20027271665	7.07835740722	8.65682726838	7.52133572416	6.16546065079	8.09089097484	8.11198467582	6.61828867731	4.85594017389	5.5372705037	6.55331385073	7.20554365911	6.46574589355	7.98415110839	7.03527036894	7.51854390333	8.27456801847	7.19678538492	8.58176001902	6.78445630861	8.19570468318	6.86709137638	8.75555972954	7.79785835019	6.20025114012	8.086097575	8.14387431925	5.92847797108	6.94327751286	7.84133459771	6.99679637044
MAPK10	3.49999377679	2.35345874432	2.78450918492	3.15710721743	4.06780982857	3.87496426786	3.78153020623	3.13174994084	4.18369040393	2.95560228245	3.43189088794	3.35769429934	2.69420526541	2.88622624256	4.14635595771	3.81045032871	3.62552569956	3.1195942152	4.2062499413	3.94384807559	2.87544898797	3.7761545243	2.75028392803	4.31914129714	3.94335163554	3.34328160789	3.35394935392	3.40745725502	3.54605185793	4.13577089527	3.42765481345	2.44840692982	4.83121138821	3.90605515569	4.34976774697	3.05659981392	4.10639391247	3.48887978511	5.02394293267	4.21544877978	4.33716747262	3.07972168884	2.26916184905	3.4122263385	2.83673632025	3.88419803387	3.24216829823	3.36200707599	4.93175515451
RELA	15.8099829966	21.669553632	13.1915652204	13.638690166	14.4953999302	14.5922349146	15.8836144425	13.9602279845	18.2255382983	17.210020427	12.2688198528	17.4129112829	15.5942201587	14.2333166007	11.6362114768	11.0962639716	15.6048546573	12.8233842378	13.0757117891	16.1239157914	13.7014250426	11.7200461932	11.9853005942	10.4758128514	12.6325636074	11.8795034875	17.9656161827	15.5951215072	16.7741063661	11.9865827834	12.1738255964	14.600792184	11.4951529788	11.0584032508	11.7743473154	18.7062956128	14.9979883674	13.7522865281	11.7029145284	8.95992676877	15.0162861464	16.4254465214	12.1105817666	20.4692570795	16.082886492	14.381611011	17.1418260208	15.4031490958	10.8586712784
FOS	19.1192502834	164.603392395	263.477460642	884.516688908	302.643362448	58.4376623707	322.402996834	430.836188147	319.881226683	73.0176492666	48.2922424712	95.3567502261	44.3522291641	209.880707171	135.02902697	136.439474472	203.351196397	162.739070927	162.135021465	423.955561916	729.638496627	127.108519378	761.941710634	268.436316876	48.2364620958	187.886466701	158.86564465	114.708187379	327.260570367	172.957936956	78.7937588558	383.990301452	67.1499217309	142.210182934	115.093406885	146.259843244	86.8290700396	69.6660253208	152.406586671	8.62224522925	389.499449577	123.92979742	134.786405612	31.2033916223	128.985805269	236.062660233	723.571674068	546.213898937	38.8445306054
NFKBIA	43.3416016949	98.4006154716	47.2579193978	42.0726689768	25.0837337852	48.8691047515	71.4703115414	37.8169533267	25.8875848114	60.8146330695	30.566296872	78.4134314084	32.2839099793	37.4452406348	52.5230928631	44.7328388932	36.5558852825	20.2849310555	42.8601985825	54.94219196	39.3605981183	34.7027560205	45.8638173799	42.8137161776	44.3318770802	72.3873910503	66.4295987748	45.3695044205	44.2282721966	45.9585854399	36.3219793179	53.335111723	36.1029600203	44.9609631829	44.5560950372	49.5266140381	42.7950288066	50.4855189588	58.9634586592	34.500576687	40.7973565631	42.0544730956	32.8083303097	103.656680469	27.7963897178	53.9655938276	109.860412816	29.6577345131	32.7968279882
MAP2K2	14.7065169342	15.69326273	7.21792203055	15.7872568139	13.2717554759	12.9191749068	14.9602612494	15.1670960657	13.4861984355	15.6595642718	14.3469521922	13.5570639781	18.0272547255	13.8439463395	10.5854671759	12.7218143565	16.2426466498	14.2912155249	15.0450973462	12.9481411748	11.1331783985	14.279121283	12.7459256554	10.8250043039	11.4284554465	11.3624434136	16.7307174561	15.7479079301	13.4473686575	12.677139804	14.1470291749	12.3195096955	12.3957926557	12.6128661186	10.9581942052	15.2118073718	15.1992983408	15.0726172788	12.1011392892	10.3220325073	13.5837963972	16.7389255864	17.4396906829	16.8956015054	14.3009679571	16.6741162959	12.0770699777	13.478974756	11.9024615019
MAP4K4	6.00005189051	3.02805228669	9.63924737645	3.11737039701	4.0405334129	6.96734738535	4.64215372336	5.21813126776	4.00707000926	4.93449530483	5.05533808369	6.57229760951	3.41924885475	5.57284680283	8.07229893456	5.09170384478	4.41671845391	3.92935266636	4.71606790497	9.10973391252	5.27431673802	5.22968370523	5.35498026085	5.08812566986	6.71344550124	7.09525018695	2.70374485672	3.64819818585	4.88625702907	5.50349832909	7.24014645798	4.16709291792	4.03577863291	6.83646447411	6.3730053927	7.46205428693	5.74658763895	5.22682093292	4.824634399	3.75771148331	4.01035532173	9.81860460013	4.11767879525	17.1820293119	4.74283657092	4.44860203869	9.03265093232	7.45050599666	3.22420035193
MAPKAPK3	22.0517957315	26.8409861538	9.83565100232	22.8268454567	22.7261670336	14.6599895616	21.8846940903	22.3008923442	18.0436801858	19.2290700627	21.8761981752	15.8798821446	25.56268188	24.0443842864	17.4090830938	18.196877914	22.2072832847	31.6739297358	23.2386730925	17.6616851137	24.9166324251	20.9107191327	20.0472669282	16.2520516866	15.8799576751	14.4670625486	18.7637968131	19.5914924178	26.2995704103	26.3458887138	18.4396679692	12.4028344268	19.6480691126	17.0339234587	21.7577285681	26.3214157665	22.1690074374	17.8292832751	18.5359455677	18.0495011215	19.389245483	18.5185785464	26.7066857504	16.8994051525	30.4067487931	24.1229685739	11.7909828286	17.6373728878	18.7254093869
RPS6KA3	9.44100760659	6.91999401267	22.965747929	6.22920270302	9.87596191295	12.1291807418	6.86435052175	8.6071430668	13.2781969293	6.72664415578	9.22253057168	9.92165647789	8.16578703095	8.83767432816	11.7287583241	8.46078085042	7.42935530188	8.5308621028	8.31407496456	9.97326836219	8.3258981002	9.74398072297	7.9487801047	9.93168729679	10.7821948478	9.30697219512	8.58369333473	7.89890105486	7.96537906504	8.66668092503	9.4401018282	16.5534184407	8.73220466473	11.2910814862	9.76844412166	9.54187341442	8.6641956474	7.85027371885	9.46966299625	9.92644348519	11.9638252178	11.0835719203	5.13629497651	12.758085275	8.01905917258	6.525094278	9.20151705829	10.6149206777	7.3635437703
MAP3K11	7.21035696563	5.35849966184	3.27769724126	3.86266860959	4.67381312334	6.8176502131	7.13719959717	5.97285186932	4.16490433361	7.07546614397	7.31970059952	6.62862669535	4.50179637854	6.13920360514	6.13511886306	7.19526842814	7.65183245583	4.52298189342	7.41947417967	8.14165954312	4.71880326982	7.39107147992	5.34094135446	5.4367406973	7.42937286892	5.77040775237	5.05522295535	5.26022617014	5.93634135242	5.12552335456	5.9611860805	3.43816546786	6.64480157016	6.60308511298	5.20857479292	7.94511164011	6.56057489987	7.49668384201	6.03987824298	5.50926738867	4.37827310242	8.02706040983	8.99863890769	10.4317767904	4.52693505941	6.91647124391	6.59079312682	6.22446877485	6.45406334716
MYC	1.46076452187	23.3082028091	17.2890077098	10.3915054429	5.85277284493	30.9845046517	20.1876176358	8.81576556004	6.59948413108	7.69311290894	2.32148431808	54.9224599041	5.63399903831	7.91644270011	15.7963468486	3.41682313325	8.6354284365	1.95214079205	6.69471406104	24.4271408674	25.9748430547	4.72429132421	17.527461991	6.00850366006	8.68363297241	28.4047234466	8.52923551201	13.6348960203	9.35574431774	4.76646884138	18.6361468283	3.51058321902	4.8683118991	7.49837281789	5.05674935404	17.7755786728	5.70788230033	8.23499698565	6.14225803435	1.78561803602	6.37137210438	30.9033207629	4.86107856406	66.2692976733	4.49763086061	7.65900616575	54.6773662089	5.15458818814	2.53027382191
RPS6KA4	6.61199748133	6.58977609033	6.63575360645	6.58522864642	5.99295770847	5.49215630273	6.28835331606	6.06435377978	7.67657850762	5.19298900931	5.32396016596	8.03410999558	9.38422091423	5.79569202249	6.09953624969	4.73390644767	10.4259222661	6.6754306993	5.36511374589	6.08499186354	5.31485999707	5.75663048495	4.77788980769	3.36132445872	4.80524897094	6.72471607231	5.48805897192	5.5616936196	7.00316468462	5.88469853591	5.90619501294	8.93825845228	3.66210078017	5.80837621244	3.25943015523	8.76189749096	4.63156281744	5.67602268393	4.68533735547	3.17745581638	4.82142748289	9.43652337797	7.28214333656	8.14404514922	7.22883251936	5.20508546381	7.23398770601	8.14391233152	3.80068858023
MAPK14	11.3897921628	6.77591572348	13.7954969308	10.2576206211	12.807189788	10.5224875427	10.1071736502	10.7074306366	10.8442817979	6.63028480427	9.12722783218	10.6080767269	9.95614982992	10.200385232	10.6737795702	8.99106111512	13.9098873692	12.8660988211	8.4694647703	10.6311717888	10.8308163358	9.90275532961	8.87191017886	9.32694038946	9.50805294602	10.4630984459	6.3886504674	8.00277929851	11.8760890424	11.8693518892	8.47921550671	14.1268636278	7.84754344374	10.0341527217	10.4226573376	10.4628244108	10.616173073	9.26560240698	10.1086429409	8.66883641237	12.0594598289	12.0757023852	7.71464715799	13.0672330617	14.0627826381	10.3644418855	11.7324179284	11.1977125708	9.12250425157
MAP3K7	6.32105861333	4.51814252386	10.0654633315	4.54500042572	6.04140694397	6.29063242213	5.1166350176	5.49324679066	7.30701873272	5.12083602266	4.74064709761	7.25039608202	4.78664662188	5.52415853097	6.07871022796	4.5332701386	5.65186578259	5.9707954637	4.88372955141	6.08056923855	6.09059283447	5.32037218065	4.62817979259	5.3298664518	5.28634932185	5.51723319972	4.90032632715	5.22284184581	5.79714023795	6.5114036768	5.41084084785	7.52310336594	3.87319633066	5.29672296036	5.94231081816	6.38453793435	5.69221543267	4.38138232199	5.24672140523	4.25799688888	7.32734743901	6.26822822632	4.34134823899	7.46277039396	6.49604266518	6.2275696695	6.14639670711	6.55836399213	4.3682316842
ATF2	12.4065492647	8.61993454937	17.7587937539	11.0075784958	12.8927714664	13.2537568349	11.2079922014	13.962770056	11.0500735755	11.546510077	11.0636295667	12.7696149122	8.21001950243	12.3953029417	11.4497479323	10.603295191	11.0171655215	12.974367603	9.84485005559	11.1859892473	12.3081100415	11.2420908316	10.6951569158	11.904670866	10.7950314106	9.74438729076	10.2417816042	10.792281157	12.8647047923	13.6709743941	9.84516534485	11.6108966501	9.18498330208	9.66807964566	12.34276865	11.8748432419	13.6656426905	9.5307659529	10.3209027941	9.72023577802	14.6875960529	10.9798351729	8.9928634589	13.3410134197	12.4939401894	12.2793804264	10.7552030913	12.220266056	10.2890522359
NFKB1	11.4824939479	9.66609486702	12.8087121128	8.20430829883	10.0531929102	11.8116023571	8.89459950103	10.4366123038	8.66182805362	7.48991107584	7.97023474468	10.8121371137	9.23195270762	9.37006718615	9.85170757031	7.39936869353	10.8642976969	9.6842050919	7.82707775173	11.7811343531	11.2278513124	8.5202470451	8.74411952186	7.98094180654	9.8903435949	9.05516350376	9.12764325955	10.0104276292	9.99006474666	9.66585770811	6.43520076167	10.1382396352	7.04526758687	8.89370968075	9.11397017964	12.6431554104	9.4991437035	8.35824309961	7.31021280713	6.71709409198	11.067365523	14.6335480238	7.42835929388	19.0081029903	12.2412696145	9.17076362603	12.9809251317	12.4562760478	5.82580699396
MAPK6	3.69518331377	7.8282321971	15.3058317357	4.66636212068	3.74662844311	10.0717663449	4.12237588943	4.80991414084	6.42083271445	4.30453118833	5.1285969419	8.32789469338	3.84947352196	4.47567548286	8.57155376514	6.97401822169	3.64160627225	4.53777046375	6.34248981337	7.09928445184	7.83899691453	7.77596090402	4.98638820045	7.90495801007	8.22340544848	6.6878645659	6.74428218205	5.49127516307	4.94520682367	5.01923014199	8.15881272178	5.67657944391	9.86917408416	6.00705192472	6.19270912272	5.89224792044	6.26532144621	6.47076394415	7.20594573679	7.29411385023	4.43664340431	7.77850395363	3.21150728943	11.0442954357	4.96606844207	5.1930726065	5.08540818667	5.77607732783	8.39570813184
[truncated: 562 more columns]
