# Supplementary material for: Establishment of a new prognostic risk model of MAPK pathway-related molecules in kidney renal clear cell carcinoma based on genomes and transcriptomes analysis
Source: Front Oncol. 2023 Mar 10;13:1077309. doi: 10.3389/fonc.2023.1077309 (PMC10036835; doi:10.3389/fonc.2023.1077309)
Supplement: Supplementary file 1 [file DataSheet_1.zip › Raw Data/MAPK-KIRC/02.sigPeatmap/m6A.pheatmap.R]

#install.packages("pheatmap")

setwd("/Users/xuyingkun/Downloads/test_file/07.sigPeatmap")      #???ù???Ŀ¼
rt=read.table("geneSigExp.txt",sep="\t",header=T,row.names=1,check.names=F)
rt=log2(rt+1)

library(pheatmap)
Type=c(rep("N",72),rep("T",539))    #?޸Ķ??պʹ???????Ʒ??Ŀ
names(Type)=colnames(rt)
Type=as.data.frame(Type)

pdf("heatmap.pdf",height=12,width=16)
pheatmap(rt, 
         annotation=Type, 
         color = colorRampPalette(c("blue", "white", "red"))(50),
         cluster_cols =F,
         show_colnames = F,
         scale="row",
         fontsize = 10,
         fontsize_row=10,
         fontsize_col=3)
dev.off()
