# Supplementary material for: Establishment of a new prognostic risk model of MAPK pathway-related molecules in kidney renal clear cell carcinoma based on genomes and transcriptomes analysis
Source: Front Oncol. 2023 Mar 10;13:1077309. doi: 10.3389/fonc.2023.1077309 (PMC10036835; doi:10.3389/fonc.2023.1077309)
Supplement: Supplementary file 1 [file DataSheet_1.zip › Raw Data/MAPK-KIRC/03.mergeExpTime/expTime.txt]

id	futime	fustat	TGFB1	MAPK3	MAP3K4	MKNK1	JUN	MAP3K10	MAPK9	RIPK1	PAK2	MAP3K1	MAP3K3	MKNK2	STAT1	RPS6KB1	PAK1	HRAS	MAPK8	MAPK1	CEBPA	MAP2K6	RAF1	MAPKAPK5	MAPK13	TGFBR1	MAP3K8	TRADD	TGFB2	MAP2K7	RPS6KB2	MAP3K5	MAP3K13	SP1	MAP2K3	MAP2K5	CHUK	MAP3K2	MAP3K14	GRB2	MAPKAPK2	SHC1	RAPGEF2	RPS6KA1	TGFB3	MAP3K6	MAP3K9	MAP4K1	RPS6KA2
TCGA-B8-A54J	528	0	45.1789883072	34.8380869494	3.67945673961	3.95275954988	239.388991117	4.68787534786	5.81075401546	17.3206746701	17.5126066015	5.16538205053	10.2417892574	41.8960704669	38.0834288604	4.69666859401	7.6954469632	26.2016530562	3.81078091569	16.6031373397	2.84614928997	0.828281598303	11.1790004219	2.19687675497	4.69536499025	11.1748394373	1.80929507414	25.3470375272	1.47060552697	9.24252582581	7.50826668955	5.87107505894	4.33697656486	14.8269514568	50.4871832098	3.43268001464	3.9297269198	4.96401642818	15.9935146523	32.8176641641	45.0317347277	38.4374012741	9.81225404755	9.33663660957	4.8402695799	25.7821047147	0.17393695542	3.25681168897	16.2527426146
TCGA-B0-5402	1290	0	36.4967924131	25.7819426922	2.72847171947	2.60999606983	152.037813886	2.10053360721	6.41635483923	12.1520864468	18.6419891022	4.12873066081	7.02105366301	22.9110139105	41.0916149486	5.07233132946	8.41326843588	13.5516474162	2.15877532739	17.3128911532	0.881566313834	1.44511601634	8.46152087463	1.94871538274	5.26437797766	5.00649442846	2.25956938483	13.9732070879	0.535470114723	7.0861954936	4.72033101837	7.48029893782	4.407870452	19.6520627619	6.50229648494	4.58779049772	2.60047687124	5.74462950509	5.54666375619	29.5993058924	31.855806407	41.6774355142	7.38243996034	6.08966870956	6.75340656269	15.5861638444	0.11944144202	1.24009241005	9.56381880778
TCGA-DV-5573	1130	0	31.4867558834	25.3616440461	3.14934041653	3.87604369063	73.7803544735	2.33140804285	6.63855335759	14.5511799108	21.0760410435	13.9735906568	8.70023543334	28.2182427281	80.1710477165	4.65674383176	12.2196553306	16.9017784679	3.22902242494	16.5129459069	7.62912067616	0.816979257261	10.0789353655	2.3376777582	8.34868119208	12.6486397415	3.69002217139	18.2231971698	2.36498106834	6.74987766945	4.76104004899	6.00097642443	4.31012946493	19.1264595623	17.2404566343	3.52778024141	3.58978886125	8.11189929186	11.8559936701	37.9242489856	40.3423921782	25.1556524434	5.87927822908	16.8877939379	3.93595756003	6.94244210614	0.609789345994	5.51863953385	5.99102568478
TCGA-B0-5399	1411	0	38.9079384788	31.4788914444	3.99538535801	4.61793387125	55.8145063526	2.39989953606	5.33815838555	13.144981091	17.4767803535	6.74995347751	7.47989224987	28.023598941	59.7677452532	4.67931944272	9.77384899728	16.1487696099	3.2760002197	23.2525017409	4.0417110739	0.947456340739	10.0953402166	2.41888063174	8.53630610746	8.66395071748	2.52085101185	17.0687787901	1.03534864881	9.53064455552	6.45670315822	6.90826653232	5.29973506487	26.7004294615	14.4017226895	3.27034821999	3.4558500436	6.23720519545	8.15207595842	34.1763686768	40.8900898655	35.3431155827	6.82830736962	8.66423570961	3.92879060264	7.71700762169	0.231645817769	4.21139427334	12.3438064043
TCGA-BP-4349	372	0	40.4418724242	28.2662444438	3.87147441448	4.8140475787	129.952915824	3.58667193952	4.44762638429	13.7320560794	15.8679862131	3.96447978389	9.09997402525	26.6846902562	17.7178843423	4.39032273804	7.24561143689	21.6272737247	3.55243443703	16.5140612676	1.03842243128	0.672950654959	10.7087409321	2.80871977122	3.31998583825	9.44453433122	2.67519546464	22.8427236855	1.70157164193	8.94136680302	6.58062891298	4.92266217052	4.35502093369	16.7126559564	18.9066587338	2.58027685062	3.21866385914	5.48233710238	9.22664028278	24.1072228729	41.8809823983	44.8349183	8.32966523418	5.97449637264	8.00226631895	25.8433088827	0.349356069634	2.15333082155	10.7537156389
TCGA-BP-4994	1308	0	30.696266378	20.1137587107	3.43941856538	2.31844026918	128.212425712	2.62047042655	7.73511812894	8.92451074475	20.0328223281	12.1311431035	8.52475156115	31.5715356589	28.4730591827	3.45832778417	11.4876480693	10.7600276822	3.09114285397	26.2847733147	2.10087449042	0.755608400058	21.5735460793	3.77575236774	9.71142219708	12.3467615717	2.28721628748	10.0100636572	1.09436447967	6.86587298743	4.89015816991	6.63235481985	3.6099307039	16.7362052913	7.92597299547	4.95490734538	5.53418871371	6.79675946507	1.70915299453	20.6271982565	35.7325018067	16.569310621	13.6071998245	6.47511624363	1.58457797807	4.19100930544	2.85554535609	0.693591262853	12.9108818668
TCGA-B0-4843	320	1	61.7519663165	21.57629048	2.39843576947	3.90723474593	114.729579378	3.24795129867	2.98196561693	11.5581471788	12.2794286654	3.11052514363	8.1437887121	21.5646403421	13.0325806687	3.70824710471	5.35416357425	22.7261302737	2.02715011298	10.1357602997	0.842870342024	0.73542587521	10.1707923283	1.51899343149	4.87226225403	9.64296581587	4.51606231019	12.9042768041	0.802734389572	6.04324315038	4.39223741831	4.20354860932	2.77242903401	11.5656757719	14.6855131703	1.946802642	1.8671986972	4.13100675271	4.12893223093	20.8614375127	35.4786065195	41.6404968079	5.59554799872	4.52262108062	10.2666290272	6.01876201804	0.339430371921	1.91087080868	8.58645402319
TCGA-A3-3387	617	0	38.4172815372	22.0801033383	4.41978061997	4.51129580013	36.6307086575	2.10923898673	7.40838596141	14.9259542255	28.5422118452	7.54497836076	9.22280896163	23.7402619288	32.7278988941	4.9241922366	9.24463587361	16.0180182295	2.76212190869	20.2635537088	4.75978808236	0.744808308664	9.49938590779	2.98038993876	5.78974569975	17.467847507	3.84197057321	18.8343336339	1.43265898673	7.49328620528	5.68985282265	7.60457279638	5.17770308899	22.6788200485	17.2925665972	5.05834425919	4.03265330841	8.17186175054	8.90118366976	34.0463912944	40.9366210229	41.3910625098	6.47373234805	10.7049151308	10.3241897105	10.1356210455	0.131197210606	2.5494650394	14.333199652
TCGA-BP-4986	785	0	50.4842409665	19.7097756544	4.54799059649	4.57493024412	66.1085984282	2.7133309905	7.91391670425	13.2429452212	19.5618961463	9.02430273426	9.4841781637	14.4222264589	45.9155490855	5.92648127594	9.72040622714	14.7208356099	3.48380799963	12.0023197174	4.25334372906	0.914577531729	9.65227174302	2.42485109446	5.96795596289	29.028059741	3.6828397504	16.2500096907	2.82753779709	6.6415749328	4.76165129403	7.43862061063	2.67504184752	19.8594305358	10.8923356563	4.17674744348	3.22676672594	10.3897803329	8.89123130358	32.0657770324	41.9330515381	54.9779610644	9.06004723826	5.71665178723	6.21413409387	7.16757658924	0.724680060024	2.50134229688	9.37980022831
TCGA-BP-5190	1011	0	18.9031482731	17.154268978	2.6024440351	2.39537610275	35.9692351596	2.03456656905	6.33191006866	11.4799366003	14.6080035356	2.22808470357	4.93781165369	17.4742381038	20.858010471	2.657027036	10.0618877392	16.018377124	2.25849213759	16.6880931253	2.62491390917	0.415828307126	6.50192437668	1.86975966498	10.8662465715	9.99538592384	1.95411308873	13.1019789267	0.494457072635	8.14266968929	4.87666503141	7.73688971629	5.26931288672	17.6980824868	7.09945655494	3.1802942443	2.75252016083	4.15542131693	6.86319493841	29.5581942517	30.8084156736	24.7042171044	4.10714772213	11.4430431982	1.33230839783	4.70242788495	0.0724981891067	1.28035506651	4.38320374978
TCGA-B0-5088	563	1	45.1563646329	26.40768674	3.27401245356	4.98585635265	282.710388099	3.55774215567	4.0525201993	10.3944853794	12.2811982209	3.88472784703	7.58006769796	25.1376137107	19.9417780105	3.57788166754	5.62132301586	20.072966937	2.64765540008	12.6969661223	7.99256562646	0.415289203307	8.96215638118	2.22886464233	6.02239211446	8.71502292158	4.08973462437	23.7985471347	0.796839502869	8.95804430024	5.99996220928	7.04230690684	4.3759481372	17.302634264	19.3540968443	2.74342517708	2.5700814942	5.37762947388	6.92002843769	33.1127340083	35.2889936214	31.3182664798	5.67507335456	9.29933753109	5.03515302508	13.6935664086	0.257872638383	3.67437360881	10.8442237491
TCGA-B0-5699	3841	0	29.3780343229	28.244078855	4.22330890202	3.367890782	45.8930578732	2.38027402497	5.52710054018	15.9071489649	23.2093986337	6.63581076545	7.3057986281	31.7583759822	61.7927648316	4.45941481203	7.04476801885	15.3369874112	3.41287914597	26.6460039827	4.58374090534	0.804404377105	9.18223659169	2.00834294328	9.65805418551	11.6548071855	1.81982815374	18.465923356	1.02527740258	11.0439738827	4.45535619935	8.51060751022	5.77695294548	35.3517943505	14.0965578672	4.16372531449	3.84170547223	6.99007230594	9.90506374848	33.2915834234	32.8357651169	28.7797459535	5.27363947375	11.8405894438	2.14945213702	10.2734376907	0.122195684807	2.15470564456	8.79385463823
TCGA-B8-5546	505	0	4.9528827374	21.5283989705	4.83407120373	1.80837930187	36.2804377139	2.37400488138	7.87049730736	10.2898901576	20.1365108842	6.64705705726	9.35493419729	15.2096789059	37.7682442794	3.63514260578	12.7618803198	14.7484376282	3.1857389444	15.9774903028	3.43614319446	0.478702318524	13.5703819008	1.92848890971	4.7776809709	16.188780578	0.715537765837	6.76672577985	7.91733132572	8.75980342969	4.84921055963	9.18156293535	5.09780954059	16.6367132268	7.83867425399	5.29815453453	5.75191225715	12.3126190216	1.59419948943	27.9870126312	32.1459274687	16.1145590951	11.9712585067	5.26244781834	0.452025089256	2.5124231905	0.8141838245	0.516962101066	5.4271504249
TCGA-A3-3357	2688	0	22.4812184811	17.8813322875	3.37093530985	3.95846194627	78.0007797926	1.93270864195	8.8988202678	14.414541301	31.4692674059	7.47282817146	4.94533075157	17.8507792984	45.9781355206	4.38425279579	6.69636932286	12.6498373542	3.15444689663	25.3114632181	4.48736647551	0.278158697416	8.42178921643	2.4062367015	6.14749635269	21.6205318013	3.2453396952	9.98663509734	0.498717406485	6.232182869	4.5975730333	7.60769471244	4.6111119093	20.7550881878	12.0999785895	3.60074673198	4.24593324631	8.53350731278	9.482357939	32.0367973853	32.680901414	23.3283275725	6.14570176888	10.1659781364	1.48705132959	4.02724132193	0.307343282107	1.96304614105	5.85505888575
TCGA-A3-3324	1186	0	45.0891451382	20.4776637191	4.59489769269	4.12637294666	56.2315441836	2.52320195973	8.00817774699	13.159869993	16.7534076645	6.98254766092	9.91428607882	16.6472568248	45.8252926087	5.4620452413	13.6637878918	14.6297177954	3.80059482079	33.2516878986	3.92229520671	0.573343741957	9.79844697274	2.25547418599	8.65029919604	15.0535010663	2.96840170022	15.8763364463	1.42032712883	12.0434517225	5.16673711125	8.88763318647	2.85766049527	21.1493777963	13.3788116718	4.49119714384	3.96174157723	9.57894074156	8.62235497104	31.725657053	33.4775714247	31.6205291435	8.46133632789	10.4837384835	3.6546830655	6.92809147558	0.210156076362	2.31054377838	13.7654905493
TCGA-BP-4982	1014	0	28.1242442343	26.1163309254	4.88216941514	5.14747229581	52.0724637355	2.32933678305	6.15413518836	14.5851209995	21.7516390933	11.0095667389	11.7408806422	24.2461158375	41.9884493726	5.3846133502	11.288655924	10.017435559	5.15758629737	26.9770564676	3.32245326785	1.60909617621	10.5906672556	2.30816992476	10.0934494801	20.1733880717	2.62691043268	13.3462212002	2.10565678652	8.29287123598	4.45965494431	9.99302951193	5.53113859056	29.4948350867	15.2911983186	4.26500233712	4.26598739716	9.15705379182	8.10978853296	34.204164116	34.6417774656	38.5447757008	13.750173201	7.7437296552	5.75487606866	9.40807764492	0.212923480118	2.23325206177	15.1663852836
TCGA-AK-3436	3331	0	44.0883940963	21.2362111149	2.095166701	2.0713175218	50.626733626	1.61915501433	8.62629590544	7.01925553958	23.1595777954	4.45187785921	3.33945168504	13.8114154937	18.8659766979	2.82429518373	7.29404259087	16.8258437999	1.71723063875	15.782647799	2.22057088719	0.865529185806	8.06803282403	1.82172491241	6.49166933104	11.1632060937	0.525783141892	16.1633445051	0.423578882266	5.16597837657	4.98338364523	5.24668243486	4.15691253185	16.7602807666	4.3756927514	4.77050348799	2.39713355264	4.3418733596	3.33398332138	18.2153883993	43.3065482072	45.3537359809	3.40359769373	4.05134539867	2.09160746468	10.6457525841	0.0698796371554	0.880381634521	6.7069849258
TCGA-B0-4841	204	1	23.4164568084	22.5860139464	1.68074560181	1.60333068328	73.2777163929	1.50700421544	2.68019273911	8.79304926373	13.0590724899	4.16448868922	4.18348185289	14.4532331426	8.26755327658	2.74539751744	3.88870873274	25.9444563232	2.02757811449	7.48152462326	1.73939429116	0.403143125535	6.79277585741	1.0930572749	2.01739609089	8.24527044156	1.11542608741	5.51501470915	0.575247907724	5.22166334027	3.00280000667	2.25366357845	2.58212165884	9.51490261893	20.2779322594	1.09286430672	1.76782450256	2.86091025826	3.36997433287	15.372609895	30.3020440115	22.70210171	3.61731824885	4.30286542978	2.69336361647	8.08620480438	0.167460954374	0.533036867223	8.10802027923
TCGA-BP-4968	1746	0	58.1554920184	25.4497625831	2.44410354401	3.2510035808	121.329064091	2.60784689571	5.83605096665	10.7161015186	16.9793087159	4.27181615826	5.41230212612	21.8118195414	41.9120537839	3.82832835431	10.4364940054	22.069615	2.93255968086	18.860024004	4.32688158744	0.636629525884	7.7806823869	2.27396123839	5.27621532518	12.5593124986	3.60830078438	21.0574574556	1.39716515287	5.86985037449	5.47721682671	4.27122103197	3.53275573014	12.9636737037	17.0732191667	2.72573462429	2.94641098462	6.04679277364	4.20592073518	37.7070247421	36.4947591801	24.7296687518	5.0912486567	6.03105969006	3.91434218469	8.66348501443	0.339117781436	3.67097424372	8.61650500783
TCGA-CJ-4907	1499	0	53.3641918317	28.1202323133	3.71088526452	3.01263989139	73.4612504982	2.52686592924	7.08395304358	11.6689771422	22.005805087	6.93047393183	11.5113159734	17.1270520273	29.2382101476	4.86521419381	8.51973216347	12.4389158299	3.37590646438	22.9116684503	3.54334699457	0.86530443688	9.64979021023	2.03467348249	6.89776804653	17.4001594246	1.16612679516	19.4872414142	2.08159324516	7.78932473858	4.31593729828	8.35422926713	4.17068558297	21.3655975667	13.5537939955	3.47373806665	3.11888715605	8.4091393461	10.0622426984	32.7034986362	38.8254492623	37.0978620442	10.1767227728	5.5430525293	6.91930651779	7.78986410421	0.305017064324	1.1172927051	19.7721069261
TCGA-B0-4945	2145	1	32.2373924646	20.8580303078	4.91400159197	3.85360350301	76.9642087156	3.49137890952	7.63961436459	21.1573693358	21.8650622823	6.53267648581	9.50153977797	30.11443852	29.9836418396	6.59761657082	9.71677579444	11.8396571306	5.31846229978	22.1161849338	2.55080995857	0.73833526617	10.6130487799	2.58159205017	6.49591765213	17.1890474139	4.11734172877	12.331953462	2.26903122415	8.03114192002	5.69979540132	6.44843455093	4.69662841428	19.260020962	24.9948130736	3.27950315417	4.89419044397	8.96295529532	11.1153163432	29.8274711156	54.8462299171	37.965742785	11.4489785007	4.68515747338	3.00459873875	7.56588868501	0.26008129182	1.04998920485	10.4764542208
TCGA-BP-5195	749	0	71.8150394237	28.4755228433	3.80282517325	3.18502053282	47.880078208	2.26166528595	5.6594972179	13.6661172726	24.3989137892	5.46403658991	8.7599783339	20.591159988	36.6543785462	4.21341045094	10.0894890816	12.1143472645	2.63093641053	24.5146477837	3.7682486186	0.852290386532	9.42599726966	1.7803091039	7.8147084649	15.7767160501	2.33843985327	10.5282296824	2.90779938195	7.07200859202	4.60539380083	7.80815088244	4.30906375723	22.1924150176	10.4491225827	4.37667459024	3.82501017252	6.61274152223	4.87346305513	31.1026022513	42.3233300989	41.5587528831	9.28097452831	9.09197615315	4.2348379137	9.64751325804	0.121731341542	1.55807622492	17.464885535
TCGA-A3-3317	1491	0	29.1405107022	14.2366399699	4.03952178223	5.00769361111	46.3714833095	2.44450174786	9.99018777724	11.6690735836	17.8799246787	8.99101192507	9.03297239996	24.8429127155	65.7004377738	5.62075198118	9.83049583215	8.16711430053	4.15821681414	22.8403772625	5.13072004197	0.926359497953	9.08265719963	3.5794675838	13.4871364237	21.0823715069	3.32064481178	8.80838404761	4.15948746951	8.5459461858	5.48087051515	4.43630568097	2.08511146826	19.9545551402	15.8357837763	3.30932976278	4.76969089552	10.5938259578	13.0820246176	29.9309529595	36.6924911277	30.3753436683	9.586678021	6.78177640107	8.30658923888	6.9719152308	0.696029347001	2.54078972064	9.66957681284
TCGA-B0-5116	1274	0	67.2064594071	26.9526455577	3.17607413852	2.68617787539	96.4622766227	1.24172949163	4.15597255752	15.3628126141	18.8968042363	4.09061048344	5.76348406658	22.3779633638	14.607971261	3.63323842668	6.48277946665	9.87133672787	2.48780164667	20.2654673525	1.69450954922	1.02324921273	8.36165131081	1.95368737753	10.3467798663	6.92005827467	1.3905748136	17.1284489967	1.44879257742	6.96670963132	5.01350829785	4.71220822732	4.33547419942	28.8849259294	13.4929380982	3.40335564532	2.94476917346	4.86782573309	4.47715694878	29.5763333259	37.7008265738	61.4167364166	5.61759081519	3.57707081786	2.93543246686	4.33272310723	0.119981016847	0.625202063992	10.0782937175
TCGA-A3-A6NL	689	0	54.3765517215	35.7241362581	3.99280432594	5.14308763821	128.789440842	3.78635412108	5.53468311601	14.0853074333	16.0587737896	9.15423541402	11.8522074842	26.0615252035	40.645460389	4.6024081471	8.63533861385	16.1329728915	3.65710404973	18.4063359967	3.31288338698	0.778651334749	10.6282679679	2.09151933073	6.5781470228	11.9185329963	2.6145894062	24.0406363843	1.13740321282	9.7611104823	5.39525894786	8.0553619014	3.65444483881	18.8047692213	19.4756876275	4.07382136535	3.29067360505	5.43579712588	7.9776312364	33.0979232077	43.1673894392	45.4272346747	11.6201793579	7.42416150376	4.83178913192	11.6092825494	0.363474694089	2.69899253922	19.7191222522
TCGA-BP-4797	1107	0	78.6296304125	14.3464960776	3.29684708747	2.58155509464	64.4557096629	1.91420705341	8.7288339342	12.30211796	31.1939963347	5.02973110391	5.73116311744	18.0548664626	63.9241749738	3.74877048042	9.71709417331	10.8287644429	2.42099215652	26.8602244866	9.05873835189	0.466431678316	7.89992186705	1.67093029578	6.69387844354	18.5937629331	1.43457111198	13.4974652693	1.78544955222	5.90772891105	4.12507267243	7.80545926549	4.44588106573	15.3094841734	11.9244584396	2.75631573156	3.43452729058	9.6761940621	5.3076844389	36.3970430426	36.7348486976	27.0006947588	6.99690983291	12.1583544096	2.9307848499	7.09567055956	0.488693903846	1.99654258076	7.11842916698
TCGA-BP-4325	2964	0	23.6449091068	21.2886035051	2.77635294407	4.70106883451	192.267641105	2.68181028409	6.1888193278	13.8902930719	23.7671159968	7.12917292135	7.25266889781	19.7727676922	65.376840373	5.08945487187	13.2016314966	13.4595429806	4.70330748492	32.8514081909	4.65417930717	0.686964698859	9.49861983258	3.15010051294	5.18301836155	11.648488209	2.81386540077	15.0332068401	1.25696802305	9.97400641492	6.05902392415	5.89095223093	5.42856125416	23.5461548706	10.6640237749	3.49900027992	5.67925853452	9.01387465483	7.76533062706	37.0248626659	36.919235127	22.1736763116	7.68936954679	8.60457143201	4.81602235973	6.3999690436	0.226011718703	3.45393963821	5.23994970772
TCGA-B0-5096	68	1	37.7432955948	22.5690162974	3.39202422475	2.80284435924	41.2169227176	1.36271769627	6.08082211554	11.0804773741	29.5963863094	6.70730631117	5.45954378467	11.7639265801	83.4480395733	5.41917858684	10.5614121658	8.11579919312	2.89566529132	24.6359952357	3.75565086999	1.07017153915	7.58276244357	2.42242117439	3.30323489801	18.8432579639	2.26583153307	10.6179317788	8.44048082534	4.74237352283	4.43625409233	4.76711434817	2.91878711695	12.3068709318	12.6668062217	4.06421482794	4.63180910293	9.10488164678	1.95598820469	48.3729071543	47.5941053574	240.990554337	2.50347774009	6.78711211908	2.70364275077	5.68699112476	0.737735169536	1.30674785356	3.93087936092
TCGA-CZ-5459	1683	0	75.0707312428	28.4132915423	3.3947798604	2.71683441354	340.952038956	2.82043219454	4.94371339815	11.4259037083	10.4487703015	3.18204078145	5.06820938248	23.3058665449	47.392789888	3.51762511688	7.08875708131	16.683654457	2.341540463	14.4800231576	1.98992267931	0.573123871841	6.75120493101	1.84323609932	7.04599141038	7.44751191441	1.69342904649	22.8412301164	1.09039292255	8.12510305386	4.83050298716	5.85930807314	2.34552635818	16.6073330772	10.1224614055	3.4209719482	3.22837169437	3.90449353079	6.4339324608	26.8053291798	35.6812304193	27.3817783496	3.74786252053	9.52852528261	3.15136487936	9.3186167811	0.268839794558	1.85217745074	6.42930540206
TCGA-A3-3328	1385	0	2.73809839454	13.7053591132	3.59636636763	1.89778801152	22.6461947194	2.62602130472	5.75545324378	9.36021742707	14.9346178313	3.87972733715	14.2247274719	31.3694628938	11.8743958199	5.29265260212	10.8679973724	12.7401904073	2.57090695265	15.9142242102	0.091350193721	1.54124306842	23.000351697	4.56454859881	15.510028306	12.8333986133	2.52511874698	8.5305256866	0.134793704603	10.0771988191	5.74045694758	15.3288943966	3.37537506377	10.5028160807	7.30973399855	6.14404649682	3.9432613862	3.60378948541	1.07466821798	28.7743780208	24.9222709084	9.72981250355	5.29645201905	5.25334770998	1.43740230035	1.23518033095	2.03961347271	0.1215999796	4.85790459703
TCGA-BP-4777	1731	0	21.9387010935	17.8441021496	2.40287755726	3.95754260343	82.9001276441	2.00195252929	7.47489247356	14.6632411905	16.2834900651	5.50778605202	6.84658747592	17.9021365396	69.7619044093	4.01360518485	10.0290232459	14.0253250417	3.30684935296	22.2066077808	9.41641668128	0.742290371732	8.45106481017	2.3645488329	8.76879345549	14.316434532	5.17433784901	11.6087661728	1.44011264376	5.69585385494	4.88007817072	6.96108261206	2.27986436968	14.3718658968	14.0593199573	3.0091716076	4.3589089286	8.74572333387	5.8909523489	39.469141892	32.0347584303	20.3836377989	5.64757264565	13.8000347071	3.94435673238	5.14895277999	0.428892269269	5.37138524083	7.31158804577
TCGA-BP-4351	970	0	36.4272203341	24.1353248252	3.6094597146	5.81158317114	353.192919602	4.33346360695	5.24560864478	8.5515805543	14.5445720715	5.70667034961	6.3173591708	29.5253426686	17.2173954001	4.66787308884	8.27844448163	17.4537901621	4.38805944284	15.4133182553	1.21069630203	1.10741300684	10.9792445078	3.29367747087	5.32153020292	5.63159524323	5.67686768375	18.1314637252	0.883938126079	10.033290035	5.7994889881	9.52941985646	5.057276444	16.9616313098	9.08385373286	2.83796997629	2.52877898939	6.8742531027	4.22966179808	19.1306460966	33.7360834385	35.2478841631	6.55376482087	4.98684920823	6.28389902512	22.0525712724	0.807825064502	2.94829348631	6.95119263132
TCGA-B0-4700	1980	1	61.4361336832	22.9889759486	1.96699001418	3.59139990033	125.121495192	3.01818468184	4.78981216855	12.4879486498	17.9424190343	3.42382780828	7.0084371144	15.596952573	71.1210643307	3.70074029237	9.65039137184	19.612728229	2.0596261324	14.9527910739	3.50598676405	0.683724087184	9.57337856239	1.52793536547	5.24976140305	12.9710977966	4.70306169384	15.4084881354	0.97059680402	5.99172933545	6.72093326855	6.61683037419	2.56639231014	14.7053941181	20.8965986202	2.49720335957	2.38861238599	4.85579715202	7.98846632964	39.7566008074	42.4073678628	51.5172941094	4.05851684404	8.65674965925	7.84267835047	9.04725584966	0.189161940801	7.14511942868	5.80782040574
TCGA-B0-4819	183	1	27.590059322	16.5393534035	2.98413555516	4.82869455425	99.6951618916	4.09465180746	5.02368481063	12.8399459553	15.7197466216	4.98217947172	10.6182951948	21.5037048658	71.161983905	4.70091674197	6.7430180757	13.5130833083	2.92903374678	9.08176443933	5.88731027986	0.572523396899	11.3800315037	2.15962313519	5.08090218942	13.5026317693	8.77995267049	10.519481866	1.72925796855	7.53013329509	6.383945561	6.52781436185	2.57747595676	15.8895761722	17.0620908685	2.45261456016	3.02345159479	6.1709663435	8.45013287695	33.9659289288	41.9571818949	41.4566207345	3.58334790048	10.1379169913	9.49833472752	7.19645146112	0.436032778136	11.3378005419	5.57818472217
TCGA-B0-5084	222	1	13.7554348219	23.4551774135	2.53240892693	2.54047744675	18.2241337506	1.95737419214	2.49262012008	5.44217359271	23.4199212337	19.9115676308	4.85658356582	18.0878659355	154.573858702	3.34479644656	7.27134302127	16.1636143626	2.21755438197	9.54890435229	6.76600672596	0.668483331417	7.17971048202	2.74104452401	4.18425675718	16.3244403505	3.21140861816	17.1223523726	0.236471613619	4.68360483951	2.80553335001	2.65669732405	4.70038716297	22.1248873114	16.3048016944	2.48821088848	2.44026545776	3.86015763562	5.07823953823	26.1644360878	56.3125833692	24.325073207	2.13928357468	11.0988969552	1.59178544502	6.71082584726	0.734603657343	1.3773349493	2.2806377166
TCGA-CW-6087	41	1	42.6254619229	16.521970313	4.45745535637	4.00928237675	14.7710136959	1.13138629112	5.22499112328	14.5785752223	40.4168786417	19.7023820864	11.5916598039	25.967101283	425.736937303	4.31515269281	20.1654325698	7.25919875548	2.79798797976	15.0841642803	7.02718331549	0.752615704468	12.656301526	2.862445727	9.46688338257	41.4476577676	7.01501021245	7.65012561027	4.83212826599	5.31577477974	3.22445344018	11.2423269038	3.42474121606	25.0567023497	11.0943503856	3.46120413038	5.51571913913	9.74042645053	10.1411773037	73.9159635565	50.727854952	30.5550337085	5.78452104203	23.6082711575	1.93905337346	4.13618656486	0.563751758618	9.54800759721	1.84562426182
TCGA-BP-5009	1092	1	35.9786617252	19.8554230706	2.89097814817	3.41671022501	56.2909480038	2.35111041964	6.24309061609	10.608126999	14.7981526391	5.90191411726	7.55143462344	13.2820388253	26.9866915558	4.1025371214	8.67758800992	12.8617726095	3.16064116095	17.1547890863	6.9434292859	0.689930601606	8.35386532555	3.22329422613	6.12511336077	13.259825637	3.71369892818	14.4733688581	1.82167174221	5.77748008221	5.90588138015	5.88004214488	3.2697435914	20.4737849579	12.9779768934	2.78594517124	2.92100381632	6.83439466212	5.2745890595	29.6590713755	38.219784888	46.600851459	6.31314048719	8.70079459128	4.02470200289	6.27158689054	0.218268857089	2.9148977919	12.7590890324
TCGA-B8-A54H	256	0	50.3904021449	27.5034803443	4.63542256248	3.39188064762	126.687806062	4.15490481233	6.89513547704	15.6092226113	18.266008085	5.94570242307	8.56418417757	25.4513373177	30.2601972689	4.40913251555	11.0512383305	22.4273771441	3.57548769896	22.5601488337	3.54272848287	0.723911327034	10.0169760145	2.30619883255	6.18945117284	11.9302598153	1.49434848783	23.6900948933	1.62298567097	10.3335860593	6.58784152635	6.86241603053	4.65446886554	23.859524071	22.8427473302	3.72176541462	4.10158210127	6.26012371423	13.0072706158	33.0960078619	41.5324012418	38.0523342345	11.513652543	8.42915888841	4.39702078606	10.4140965575	0.291483258322	3.1566469501	10.8963379204
TCGA-CJ-4897	3341	0	44.352146225	27.7852966261	3.80063229281	2.50062157066	54.3137595245	1.90650568848	8.64452091112	13.0149807929	22.7433892207	7.65943347471	7.23334062935	19.6942265569	32.0260127334	3.83058111759	10.1903727395	16.0126674878	3.09797199569	23.0772576102	1.77548461323	0.708826317167	8.1940959383	1.69978174693	5.65523999852	15.2760359493	0.93705284829	15.778308911	1.58969406876	6.22305925831	3.89849234585	5.34537952764	4.56526620246	21.3856344467	9.64026275926	4.51143359919	2.97469349703	7.14988078479	6.86486332018	32.4611418662	41.6621140444	25.8733343149	7.2466549992	6.42217357534	4.40635927808	7.73231217016	0.30082744387	1.09273427886	12.09402378
TCGA-B0-5092	459	1	61.3499654738	20.3309596992	2.96985851344	4.08613018845	92.8077099652	3.80879586131	5.59224775072	14.1412146822	14.2646304055	3.63229092605	7.20500761944	23.7925984386	93.6425007449	4.32177178241	9.85386781694	18.4282368548	2.70808771864	11.5304694756	4.65901036274	0.51959599931	9.16069980368	2.87330773987	4.23943030629	9.87020312692	5.02334470134	24.0758051756	0.665679395538	10.4757257925	7.33200042743	5.33540982059	2.78471895836	14.9693883592	14.4589938362	2.68541722126	2.8481030707	5.63981471075	12.3187518088	30.9248934259	49.5372225657	44.8526089173	5.04374128363	8.91227178813	4.84271016268	6.47781135698	0.240368260152	10.9180754382	3.37266773472
TCGA-BP-4998	932	0	51.1820542624	22.3581241972	5.33803290891	5.21917327253	109.253190379	3.0913695159	6.13324679024	14.5300656034	23.8650160881	10.4043755028	11.8145279897	21.3603963238	72.6647121579	5.27427760171	12.6948865062	11.8075255264	3.67130514896	16.2193890619	7.42471272291	1.19752805364	10.5824118473	2.17486013568	7.77324662277	19.8544623531	3.20933475155	13.6142212874	2.30721967937	8.36025864645	5.53295901073	11.462106498	4.4838314347	25.5643135355	15.7943740339	3.72248791589	4.40408522873	9.03489063346	8.91589259589	34.8101650059	38.4965277089	45.9066542333	7.83465869304	12.8620191596	7.17085299545	12.0530195645	0.83740888413	3.99796996061	16.496999048
TCGA-CZ-4857	1432	1	55.2764316415	18.4079909866	4.45642483717	3.8757387602	80.9712626754	2.86178800673	6.1094692861	12.1329105266	21.480170162	5.30951047362	6.26615693453	16.8080674105	49.1755763342	4.71469345488	10.2429623368	7.87272501129	2.74088785862	21.3843759104	8.67254682625	0.927272569959	9.12070906148	3.07533834175	6.07593731711	18.0653586629	3.64523734525	16.8724158086	1.07176783413	7.32199494344	5.29720435539	13.0954817006	2.91829240298	37.4248730745	8.88201475387	3.12226412493	3.75214177934	8.16913123993	4.99857142573	30.5752567877	24.3746506282	39.9320532826	4.898055658	6.01088927807	6.75691714906	4.91750733833	0.649338899111	2.45657211403	6.902188238
TCGA-B0-4837	1378	1	103.886711802	26.7174729118	1.88648234749	3.31361647239	178.525525511	2.98037963782	3.52352725531	9.97821108079	19.9609406018	2.13375647335	5.82194599606	20.6998795013	16.1684719654	3.35259185807	7.49426694828	13.4250267996	1.62563100384	20.633293281	1.54098063939	1.0619656454	9.03725578336	1.58327630962	6.82124881341	11.2013302357	2.51121813014	10.1974310944	0.65020790545	6.55077530654	4.37810614161	4.66365309818	4.44911246148	12.8667726507	9.30999262644	3.48274968401	2.10929268224	4.90469119375	5.10871558259	27.7008573784	40.4150389787	46.4842536124	3.57982446145	5.65313596003	5.4059035708	8.48796380912	0.307406375165	1.34223906855	7.02062501744
TCGA-BP-5175	932	0	26.1940112528	17.1124017411	1.14265487123	2.2785990802	95.5080765283	2.46321817749	2.74918000986	7.17425327163	10.5002877953	1.9648985053	3.20460346199	18.9501876847	10.8318542342	1.91411875213	4.16200982921	17.8889046073	1.5695533367	7.52007397023	1.78522356601	0.297347907843	8.29029998	1.24672930745	3.49841107577	4.810986295	1.96094438559	15.2290996872	0.176786637113	5.67619022072	4.68136985847	2.5275890342	3.41591009034	12.9024948909	10.1227339239	1.04473876491	1.32133479582	2.10319193844	7.57573542276	19.8818339316	32.0927665951	23.8939854004	1.57829671814	7.39606242382	1.41748171692	6.34067885157	0.415327726581	2.22684973988	3.1126219083
TCGA-AK-3450	1508	0	33.0138066596	24.5557518987	3.36026773944	2.23938691661	200.768506136	2.68104564499	5.16516788481	11.1736431342	19.1252586274	3.52688724378	5.37905799431	19.0443240904	31.9075363452	3.25376942467	10.2959751648	17.3288768232	3.29082878275	23.2666202803	1.11132875204	1.04389265662	8.72052599534	2.23726349595	9.59867742969	14.7726089632	1.77068276328	25.6077296942	0.813843159819	7.37078869771	5.29142833852	6.46363046617	5.71408418338	13.6369827303	12.9485148166	3.43105017288	4.32465776662	7.5870749826	9.0898755227	29.6702188396	86.8098215693	53.0323353849	6.67141720028	4.95428110297	2.33346422472	9.79774924011	0.307169425871	1.07831056949	6.57075282995
TCGA-CZ-5463	662	0	44.7086866069	16.35339437	5.91640844566	3.07008864421	49.5788378938	1.76669167984	11.6338085832	14.5486622338	19.3853106606	15.6111363999	8.29899855065	8.78107527827	81.2417958735	5.87741084746	12.4328895259	8.74552131742	5.23516375571	32.2277980247	3.74907049971	0.534058471883	7.79555771961	2.92442694866	12.8805876523	13.9992929967	1.67939784904	15.5117547328	3.25753702934	6.84645064814	3.78383714926	13.7209059204	3.3376108156	23.3333681452	9.82112794751	5.31390217409	6.19342585295	9.76702383252	8.12580659389	34.6788191266	39.6885212712	23.5124093085	10.2524358005	7.86370267922	1.14643368549	3.92951254786	0.272248366548	1.28211444849	9.63916299502
TCGA-CJ-4916	1373	0	36.6957750064	25.001459834	3.4164890231	4.26704520758	84.1524689272	2.92128529649	5.69492511278	14.1084708526	16.9705836631	4.7164008057	7.95589257898	24.5951876951	71.6590390187	4.42228564399	12.2088550282	15.563292157	2.82917626036	16.4197196373	7.47897156436	0.569179108102	9.61599678601	2.49105950583	6.89072418273	12.732579105	4.15184507408	23.3237530642	0.521648045039	8.27307672184	6.32410068066	5.55546730978	4.088121197	16.6043125897	15.7537624745	3.00734010146	3.47471787673	6.01208193661	10.4359011537	35.5649882796	56.9543112228	35.7658556633	6.0926085057	8.74218209802	2.66393102491	5.75562023464	0.161313773035	7.64793752426	7.35198221573
TCGA-CZ-5985	1997	0	23.3437717128	13.8213014229	2.79840219194	3.35805401606	81.1761538263	1.33143990269	9.60785298887	15.5827987214	25.8010615934	12.3315183276	6.52721869404	13.8262432156	78.1377663226	5.62028900665	12.0980111536	7.00271222147	3.40903217565	23.0668531713	9.36014371265	0.519104844659	7.8223965125	2.4718984166	15.4787912976	14.7888121017	2.08066463191	12.3861206604	1.02591250288	5.59330892476	4.96312853198	6.5564037511	5.57524023119	23.0114752755	11.2491361802	4.15179118102	5.28627705591	10.4170640799	8.55479758993	40.0242561927	35.4402545499	35.2540635477	9.73566814671	13.374073767	2.18672984282	3.86210119207	0.287601875772	2.72950933679	5.99656873213
TCGA-BP-4353	375	1	27.0006734536	22.9324274593	4.79846384365	4.11839551063	102.904298287	1.36526495011	8.52657028098	13.353880409	23.2654479304	8.58120748077	9.69442890117	17.1742650863	54.4778177873	7.18209118127	11.7582343497	9.98488372811	4.64088121888	21.7716447751	2.59190223013	1.37201230531	11.4927298657	2.24384588255	6.34311379341	11.6748754793	5.73855306815	10.3778818623	3.30635148075	4.30427357686	3.41036909238	10.6803755499	2.28096157071	23.260271986	9.08135883092	4.11770839245	4.80472186703	9.00676367548	4.58760561118	29.9495461843	27.6840658744	39.239761985	8.55786363905	6.05525035961	4.34541051113	9.94062236455	0.11678645825	1.81221947739	16.581177102
TCGA-BP-4804	1459	0	46.5943936248	29.3159650343	3.13398710776	3.78692754868	65.2885467472	2.54132918387	5.25950243738	13.5221916448	17.2521526699	6.28134532815	8.52830063935	24.718956816	74.9291651075	3.8675587405	9.09440854623	14.6388698785	2.69176671476	14.4685403903	8.18009376156	0.618199751939	11.3411929687	2.04765693332	4.35490188622	19.913590947	4.07034620916	24.9046862757	4.10230341837	7.06514002216	5.24075018817	6.16825289466	3.34607470133	19.8138826921	15.7499319012	2.71431790726	2.73978422712	6.642153857	6.17400643601	34.985693026	39.4530475316	36.2325808164	5.80350787535	10.5786434822	9.03778380109	10.7366596437	0.268232287945	5.34555145662	11.1134574026
TCGA-BP-5010	878	1	35.3533222102	21.6971815407	2.48658528555	3.93859523081	203.496726246	2.86929426364	3.10975495772	12.7748170319	10.5305746994	3.33376582626	7.10089608119	19.1012065271	21.4342360287	3.4845318565	5.24104646492	20.3005953503	2.35779294042	10.147885486	1.71790537119	0.499886713174	9.33797128916	1.73546990062	3.45551812983	8.15006220704	6.16008689172	11.1567366351	1.01090142928	8.21404390208	5.17316634639	4.15551058	2.75888782522	16.1671060582	13.7480958983	1.77608328324	1.99326940696	4.61530789665	3.52363754587	19.8569644334	39.1250228428	39.354661781	3.53244949334	5.10449694366	13.627185786	14.8126735094	0.227019438205	2.40269353663	6.55963599114
TCGA-AK-3455	683	1	22.5600275714	18.720906831	2.42987096646	2.90053334783	29.0732858981	1.80464680794	5.93817825972	13.7329803389	16.1053595652	4.81346116192	4.67285390932	14.9314358655	83.2134900238	4.62406306422	11.1609298039	18.0065738074	4.35635508343	21.1492723307	3.15492424467	0.741898318581	9.82653110437	2.74405383854	7.68333736414	10.0980604474	2.22656484177	15.9712214321	0.533230914712	7.64665568569	9.24817215824	4.39493183339	5.63821041218	13.5498655959	10.7253520691	2.74981968056	4.71087346505	7.25150951833	8.25514715997	28.6668433565	56.0965913385	36.936295722	5.15964204782	7.49974917657	1.42203049035	4.24644755633	0.148380994786	5.16526137732	3.26107447663
TCGA-BP-5170	2412	0	52.1071887633	35.7040218736	3.41974520221	2.78703472273	131.608098499	1.59365303868	6.80031293954	11.239230143	17.6071319222	3.02267805871	5.72239646787	21.318508348	15.9277196326	4.16264169341	8.45248077105	21.112483438	1.98640719038	16.6811584849	4.76997589218	0.685039847321	7.94839131382	1.49923216017	5.00541794666	12.3829624467	1.1442010054	14.4973558869	1.69519389042	4.99967413237	4.71696187436	5.63480894846	4.10856798434	17.5183880716	13.2796793316	4.00471708123	2.23977416505	4.76120975733	4.49899749937	26.4708555629	37.4717252545	50.2151056847	4.66170938573	7.0956470473	4.32699430011	10.4140676002	0.0839267810964	1.3530958872	9.68746990292
TCGA-A3-3306	1120	0	24.1111010366	21.5310703394	1.98178404898	3.79442689073	56.0909372823	2.64613434132	6.67982314853	8.83063057332	21.2234296695	6.24501998933	5.94693956008	19.3271325713	38.1842715579	3.87540288853	14.4820082315	17.0667345425	4.34611425671	40.4533804723	1.70518290465	0.883606227099	7.37799168743	1.72529621626	7.34181896077	7.07885501947	3.35524837613	6.00134842963	0.866355851959	6.66672409231	6.36852477009	3.92114130325	9.4926349061	14.1166470748	11.9093999606	5.35514898856	5.47176013504	6.67893174256	8.32344382584	26.812599072	48.6457580537	41.1000657025	7.08656623237	13.498430862	2.00467031049	5.52318469989	0.101572187994	1.63332309721	4.15250318681
TCGA-CJ-4912	1657	0	44.9816097433	16.7273425209	3.11720220972	3.56728284204	94.0211458692	3.29405882768	4.82909451166	11.5964827246	10.4437331887	4.04185721184	6.19984315356	15.9942503739	8.99846001499	5.98660522403	5.39487602817	18.4079557978	2.15779481406	12.2688148116	2.43416223741	1.49857532275	10.5886025499	2.39797000984	5.87245816559	3.9990407303	2.53157214741	25.8261707167	0.340188579249	8.98901918434	6.06978346436	4.36256501538	2.20788205261	21.340884061	8.97187480891	1.96127646407	1.80966666392	4.46655661889	5.49682675679	20.8431559824	37.6639035398	38.8822792088	4.18085833317	8.62584079379	4.38527832766	9.85950074974	0.170107041497	1.45651265041	7.23790246717
TCGA-CZ-5461	330	1	56.973094472	26.49198118	3.9462899783	2.55133464502	73.3366871982	2.20746087461	7.64519364211	15.6605512851	18.5053393352	6.78341182195	9.11875786356	16.5520638181	62.749820111	5.32968981783	10.3901482643	15.4200044909	3.44063726697	24.5234850643	3.69531328554	1.76816015371	8.71058339447	2.15013073648	5.39672777976	12.4074950348	0.888577366381	17.8297531259	2.01171086654	7.79789245276	4.86395376204	9.88396122898	2.48319818962	26.0965597461	12.2970369712	3.37819240711	4.39655331955	7.60031307775	6.7380341873	33.5905608273	44.2839317129	42.2773323256	6.42352245079	9.03139826517	4.51800181725	7.733072912	0.155996048307	1.97381962976	10.0165349851
TCGA-BP-4174	1879	0	28.6304605696	28.4629967704	2.98132714001	2.22622196164	255.925858788	1.26034830138	9.75391625533	11.51868163	20.9665196448	5.84769821367	5.35355745741	9.84774901465	76.8425072793	3.79229962427	13.3356677931	11.2809712955	3.11150368459	44.3942234996	6.85577560234	0.822107192013	7.91580687225	2.63603599717	7.28889066352	13.4009838704	1.12865660386	38.4261852812	0.782047222067	5.63101482285	3.58621669395	5.00881945257	3.21832691993	16.8778362421	12.6308251258	5.2403001419	4.92420314428	9.76846117943	7.84861606012	32.2301406835	85.1080591339	60.6728882072	4.52548437878	5.96906198059	2.43001769719	2.03409676877	0.451549975026	1.53313216699	3.70667567732
TCGA-BP-4164	992	1	38.4705765759	21.0071269381	3.4166901644	3.70423155973	118.345781739	2.31267142313	5.80058052793	11.8672033062	24.1602075803	5.4640987986	7.38684770389	27.9238782695	38.4395854936	6.5587601536	13.4728503658	12.745319469	2.74431673165	38.388477121	1.96742789926	0.452134204013	11.68576579	3.47033295157	6.50544099662	18.0043670696	1.89026331182	24.3086600271	1.37672973016	7.89272992986	7.4194858967	9.39992381527	6.42373313857	21.2610729999	16.4607250118	3.94576053455	3.55646670641	9.56050713214	14.7894365798	31.2048958201	59.7279945594	32.0210716921	6.42025395551	6.32522385336	2.22262900167	9.0697691003	0.261197259151	0.995191027129	5.41932466207
TCGA-B0-5107	927	1	21.4740906517	21.1437220861	3.07331202784	4.00015997522	24.4109635317	4.63939280647	5.29422190542	11.6026229846	12.4014453978	7.14927084891	6.34550661616	32.5281043967	85.1594914972	2.88977774456	11.0071891712	21.8377419001	1.77949425756	14.8666072355	16.3228138735	0.221322012478	8.04801335295	4.17087015947	7.93857282913	8.12618931117	4.00041125304	19.6236839307	0.0491253803663	10.8799090896	7.98177195981	2.0961527582	2.47142621714	23.5084245829	18.9967573174	5.59375879481	1.9227775781	4.45583317701	10.2542335925	51.1692957454	48.9286078313	48.3710761035	2.10632309835	13.7617856841	1.33518336588	6.56396416325	0.0904753046328	5.14850354856	0.65562473307
TCGA-BP-4974	211	1	50.1371915155	32.975480323	4.96818471549	6.10174866562	136.960166093	3.66549123002	5.95011642047	17.1256432454	18.7616039107	6.14500937021	12.0325955674	29.096011742	25.7405743965	5.4974844612	5.58453643687	16.7212450863	5.15199737404	15.9792628516	3.92768128595	1.17808879174	12.8653371971	2.95361447282	4.16981107186	11.4397414323	4.20557031277	16.3887260691	2.77576429563	9.0014537126	6.68473338244	7.67493781751	3.69447899842	21.7405763081	19.6541445699	3.18504511206	4.40243816324	7.35495450418	6.913057859	26.4668456142	54.6846514411	60.4450092822	17.6525949512	4.78803116397	6.80728427835	16.542413106	0.522341062403	2.50428676303	16.653918584
TCGA-BP-4964	1862	0	40.2028906751	27.4436931419	3.44056554144	4.10695608045	68.2261485238	1.7135062982	4.73271002384	12.0196533738	23.9993137186	5.34568940155	6.11354258123	17.4089176886	56.1969172362	4.95309836856	8.64601830288	12.1720036093	3.34937827885	22.3611269117	2.67828953455	0.956984667551	9.48336433151	2.47825631961	10.2513320779	8.81583033861	3.09272676163	16.2221876307	1.47190119175	6.93714817239	5.099609964	7.26870415576	4.53350097985	25.6488687514	10.1454629057	3.78905157967	3.31068504611	6.58603975229	4.84483442022	34.3500593407	38.6617441559	46.8172378281	6.40466446762	6.68091190879	5.06949676988	7.2630214065	0.272626481954	1.92764746152	14.5557434059
TCGA-G6-A5PC	242	1	11.7088783066	14.5785841089	1.71364664263	2.26886371484	120.582159012	2.59314327251	3.91207337525	10.7553256293	11.5523592643	2.84754746171	2.44249661901	30.8937974312	12.6602220455	1.93093377541	4.73221792841	63.8503283976	1.91926690142	7.86702474043	2.59811197266	0.163417455745	4.7880166085	0.956927209115	3.88395925241	9.14238037176	2.36604492544	25.4876389451	0.109007647476	11.4117009601	6.24371653182	1.93812217117	3.04799543286	10.9726998622	15.3718485456	1.71293573262	1.57866803697	2.20412578563	6.42029499776	20.188845829	36.1568068656	16.5526932739	2.21862175483	12.0695683413	0.953864657259	11.6566894614	0.080811554694	2.57531241574	2.76026827233
TCGA-EU-5904	551	0	35.0633358338	29.1133124225	4.27945002491	2.7231191223	887.422482054	2.63578813661	6.5020209175	10.8334067563	21.7281743647	6.52087041045	9.49730499409	18.2742900652	22.4964825336	4.41185289615	6.24085399364	12.7307414812	3.77471105362	21.615566746	0.943030365116	0.865397446079	8.94149856149	1.84738419264	5.79346748097	9.90819919678	2.73365619249	15.5901942747	1.78282662004	7.48407836202	3.98212049414	8.2575959659	6.95983141089	19.9061959754	12.2143007685	3.52580919413	3.61151465082	5.81837207173	5.3492671464	27.9348282534	36.6273603979	28.0516092487	10.7845882338	4.64659673094	4.07532060934	14.2595313117	0.156090321328	1.5202248304	22.434000481
TCGA-B0-4852	1121	1	30.007940473	18.0971498251	4.80485092009	3.5327170567	160.461777468	2.02978279298	8.41996152136	16.4685685455	22.5030520228	8.57615867646	7.32698347156	21.1607243777	36.0332696659	6.71958520966	14.6112287844	13.9660974286	4.81678412298	22.6251814517	2.43902910224	0.780760703449	8.69212181504	3.21008654379	3.52393964128	8.5162362867	2.70993227174	11.9259813816	0.493953405383	6.72679208023	5.00208244501	8.3395729428	5.18078510452	22.8524078239	23.105272308	3.10752978635	5.4528023788	8.99205890931	13.4975008382	27.9096230211	42.6050286091	35.5286759235	7.48177937306	5.14214039552	4.08814741796	5.8387275143	0.226871428086	1.50960810692	6.33576073
TCGA-CJ-6030	2299	1	35.3223475474	21.0038858728	4.28148374944	3.41464933033	75.6397340958	1.67229664391	6.23323648219	14.7192984314	26.3062340175	10.7901962212	11.5395656144	17.7162432488	50.0141913287	5.70541135942	16.0390007073	9.03055412116	3.37059202506	18.0880325264	7.76717812834	1.4796414421	9.40450069134	2.08720743243	7.97659661492	14.6865478403	3.10916237049	15.6580146056	1.63946522806	7.42337118063	4.95297045925	9.66303861021	4.61778550825	31.1010540586	16.0074034969	3.72560646172	4.82695693557	7.86499301163	7.40645336362	55.6392394362	33.6297176422	46.9188912413	6.62515044064	14.6648363159	3.30833129679	4.50195939913	0.127096786343	4.17587903832	8.36549263459
TCGA-A3-3380	567	0	40.1531251703	30.8419458865	3.58194192865	4.58671634258	73.6787424289	1.91253456928	7.84891622964	11.8228476183	15.0656345198	4.68081852859	7.93192223384	32.0386972846	18.6117708801	4.59358300052	6.3859152572	16.0834661781	3.30058226577	16.731521307	1.29527051286	0.767512920027	8.58106250786	2.38534676327	7.70723267552	14.8290813739	3.36297202736	15.7233358082	1.32908963906	7.98975154073	4.60956229214	8.95662889418	2.88171019169	15.4338609132	11.9159485332	5.5580762222	3.03482373941	5.87631706417	5.23586520539	28.078790369	36.0594238043	32.3929428612	5.14894160569	3.57070788929	7.91951702141	16.249194185	0.185472352361	1.40475102833	15.0290816372
TCGA-B0-4844	313	1	53.903819364	16.9080496001	1.59268760561	3.23358679981	116.454644428	3.12945832323	4.41481265874	11.2488896371	12.5447262194	2.64513968866	4.26940614042	34.0437745267	34.8414037553	3.00082257965	12.3036955276	22.8865569658	1.37085865211	16.2674569786	3.44408389929	0.519215923037	10.4733204692	1.8460260996	8.00828604449	16.1902284453	2.08082981105	17.7940088304	0.329840737443	10.0464724834	8.8034107575	5.27405478254	4.9231200869	16.8856993235	13.1913726115	3.07400996739	1.58461549165	4.85120908493	7.2805765573	34.9226090049	60.626620641	44.793422217	1.64205483068	8.04430080839	2.41137629635	11.9359806862	0.29896413088	2.65595959508	3.45111250256
TCGA-CJ-4905	1496	0	48.2847897667	35.3341454303	4.25470876502	3.04393155858	38.5851579588	2.11838163219	5.15568456748	14.4724491517	25.3339019035	7.0059379858	11.7100539564	29.3584636075	27.5301057748	4.68939172958	8.28618290607	13.5274365799	4.12512219476	26.2166959038	1.53182100161	1.23832553267	10.0227823187	1.82744589181	7.19720035286	10.7154893872	0.65683901001	10.2488330717	1.75722773731	9.07119168196	4.30777523518	5.98024040373	3.68999321295	23.9493689283	17.220256109	4.41249262625	3.97101817146	5.97883753986	5.7962963195	29.1763594101	43.0969612364	43.2143070614	15.1257461689	5.05063308848	5.55820234005	9.9337327234	0.0757454066126	1.04293395698	24.9897542595
TCGA-BP-4993	177	0	41.3835434386	32.2568594942	2.43936478803	2.90773515088	224.168000667	2.84392832991	4.7324295032	13.1771290012	20.5893319014	6.10971532328	9.41527871672	28.0006411677	28.0547759423	4.193323873	7.61017721966	17.0055844737	3.15704542717	16.3856162445	3.23223501335	0.440719308656	10.4707870124	2.02179749932	5.5770769743	11.2396614158	1.90101412828	14.7289925564	3.0244464124	7.5407855566	4.61534789258	5.51952238774	4.91850848506	18.1321111234	27.7403131196	2.82655515803	3.55002682789	5.46098271891	6.7895471566	30.9054851915	43.6053486907	37.285530454	10.2537635604	7.91604042087	5.16298037462	16.7914846108	0.237882303783	1.51303726385	10.5092792607
TCGA-B8-5553	435	0	49.2002881579	26.0386112444	3.71058266027	3.33307301384	134.517637874	2.90662647609	9.04684687761	15.2608050531	25.6857566423	7.6328520355	10.4760912247	26.5872574699	63.1690342626	4.68089775504	14.6816112002	15.9652150406	2.81096165886	31.2200811334	2.53500507913	0.653348411089	8.97509643222	2.0832059265	10.1821810059	16.1005108117	2.49454358967	20.6277933331	1.3243183645	6.47178554686	5.7714303853	9.22421579292	3.69055519191	17.1503569961	18.509738378	3.78579739976	4.14083653166	7.85269695487	8.15110937991	34.4181665783	56.2177881075	36.2278238178	12.017154965	9.87161853618	3.91716878876	12.6868147906	0.284916628596	2.33221408916	13.2061114064
TCGA-CJ-4875	3554	1	38.570277257	21.3843468579	2.74752827376	4.32375402542	44.6230263428	2.86461259525	4.17445089496	9.59182460626	12.5386336404	7.92267617376	5.75885173017	20.0002356756	18.0639322496	3.99427487236	7.85114604538	22.8379046844	2.9055334624	12.5666419794	5.26430429085	0.432257482886	10.6507583084	2.4870356184	6.15774337612	8.36916305673	3.16040817771	23.4217800632	0.78633231911	7.49230942706	6.06112259425	4.14311487434	3.25100568656	18.5358408544	10.0487615591	2.27388271948	2.72072289053	5.56961027514	5.39530837539	21.287232978	29.794838605	21.7010785099	4.57866401686	10.2114536619	1.47964142417	7.2591135115	0.0813547500768	3.54874953974	7.62708682453
TCGA-AK-3428	3728	0	34.1655795604	28.4465502503	3.00512351089	3.17690631695	84.012129832	1.35652630703	6.16797934346	15.9221542747	26.7028453069	5.5156960795	6.19516429071	20.1128019861	33.5519000454	5.02148092681	9.82807808607	11.6929055624	3.26269373769	23.9539356406	1.63823167256	0.568175892155	9.60220001228	1.80767962497	9.10751393342	16.6727387428	2.11903035122	12.6241623555	0.223137903605	6.23653092634	4.93551761195	3.90135774966	6.92015637738	20.6186545235	18.195953272	4.34709020135	4.30428871942	6.34773173561	5.03024341552	31.1352251639	45.7637533589	36.1480149103	4.03180421507	5.29589726034	6.86755636918	8.60251227317	0.128884688523	0.452296899137	10.7366877706
TCGA-CZ-5468	59	1	34.0822534853	14.8923163799	2.3971042275	3.26019728123	215.845443429	4.48459793901	7.60962415226	10.2968799555	25.4869417832	2.45495628129	8.83018822259	37.7156290646	20.2045266687	5.38294261616	8.57309279742	37.3533356501	3.01631177288	9.90271155394	5.046149494	0.545614766753	10.6702620227	2.41749438713	4.35851034631	20.8213393798	4.05808816919	10.3735063082	0.471843482658	4.31354531507	8.56580551466	10.1832757931	4.20705674363	15.3294795873	10.6208399186	2.88349088043	2.37898326573	6.57353557323	10.1598204243	56.7965477684	44.9737559257	91.5203028315	2.97101918445	6.69162909969	3.13143802694	9.08786058107	0.198679686857	1.45256144783	3.14201758574
TCGA-DV-5574	2016	0	43.1568037298	24.4600563627	3.75763930639	2.94443956502	230.172800435	1.81097751617	5.58837441883	12.202074393	21.811802194	6.92395503329	11.2045372714	22.1493906868	70.7521232562	4.47676092831	8.00085681508	11.4900042785	3.01520928049	14.4532014978	7.86304754583	1.3826498019	10.7805635135	1.66251357734	3.08804400325	13.7191376695	3.04748642928	8.6039442842	3.36875232281	5.983595958	3.80679727026	8.68334130964	3.2047192765	16.6437444747	14.098075221	3.32384886295	3.9289578718	6.6444635267	4.7721853129	39.3955660395	34.590172068	39.0119692488	7.5843711123	8.54426225532	6.40562469946	9.12685380528	0.362341823594	2.89665083666	12.5132069989
TCGA-A3-3323	1106	0	42.0853433397	26.3575610796	4.92717953046	6.33842917958	29.3910460737	2.76130778146	4.82445475487	12.2337138097	20.3517723167	7.16543634231	10.7113489675	28.9035842424	47.6741450483	5.04520942743	11.7745737831	8.56229050539	3.51658700453	24.4880598342	4.09691082504	1.57140574472	10.1483039896	2.42384114477	10.7804398276	12.0873598859	7.22631591949	12.0881866129	1.70789817876	8.96845715647	4.4247088981	8.56163270027	4.04704082816	31.7166073297	8.6976170733	5.49694717939	3.36002095871	8.52257219441	4.64389538968	29.5283318231	33.6939404645	51.2546458275	7.92486806107	8.90050353142	5.48602336235	9.38585085775	0.293601017045	3.38782104583	19.2449335753
TCGA-B0-4712	1337	1	46.8091450983	21.276596346	1.71104859236	2.61869342342	158.318971756	1.12255068631	4.75048403147	9.64941448771	20.1042045478	2.76607732733	3.56633618772	19.4671909199	62.4988614501	3.12988697512	8.01133264836	21.2795628145	1.54318121964	13.7327922166	4.67062875616	0.699555838502	11.1103780185	1.62544072789	3.31377580201	21.5082389569	2.34385092679	20.0805243335	0.671745596434	3.80890240909	6.19875674453	5.4516566026	2.49137801723	14.4346597215	9.78345059105	2.13079571988	2.76562362212	6.47574083505	5.0203409711	28.453426441	41.1451379927	62.4602232995	2.02028062717	7.5981012451	6.38006732515	5.40163436463	0.176232214083	2.1146881586	2.86581083793
TCGA-MW-A4EC	498	0	25.3642081022	29.2710257718	2.57648866612	4.3328304942	151.562617256	4.36745868651	5.99531170127	13.6364312324	12.7251397826	8.0620594167	6.70834255506	21.8863328589	21.2001685518	3.75029390989	5.98134310757	23.0577447495	4.18023589922	18.3174473358	2.81841806499	0.831337064135	8.23588298766	2.4467332975	7.71803126495	9.66069108485	3.73133152216	19.4364093806	0.563802759458	8.35401177974	8.00777329399	4.62940433932	4.38202797851	12.5009266237	18.9566732642	3.92530441165	4.18631035886	5.22383245474	8.64164344098	29.0127424579	43.341841874	28.4841048875	10.0635199818	6.98890820493	2.82889468733	11.1762674529	0.42204637697	1.56239685717	9.04279983322
TCGA-B2-A4SR	507	0	41.5498599304	27.1475054803	6.36074900589	4.19069687772	109.460560948	3.74267370512	6.3181592668	17.0496231181	21.6896395784	6.72266283964	11.9236110574	37.3948657745	39.7595341152	5.46432618708	6.74042974179	12.7350938916	4.99638668841	20.7631785455	2.03336353103	1.16972173454	11.5899389133	2.77362119164	7.63559652681	13.6889689842	3.67472091586	15.1922746103	2.10287043302	9.34351793859	4.69835439861	10.8225495474	3.56121923732	22.6901900841	13.152217623	3.91528016548	5.20073182414	9.28106976536	6.03746222627	33.5827303438	40.2229908329	32.1478039788	14.9766079064	6.55400768106	3.56225723492	15.8301785771	0.479234433538	2.75451480987	26.0658441665
TCGA-BP-4795	620	0	83.1558169681	28.9506811598	4.07631756784	2.67017222146	210.366108205	2.13056996072	4.64104420413	13.308066034	20.3240630861	6.64137464377	12.3867302284	17.2934756035	25.8500139458	4.36943279568	6.39358825524	11.2675252251	2.69970494786	16.8394326503	2.55768493223	0.871759789067	11.7224649211	1.89257950486	6.20968790384	15.6035321684	2.10840626422	9.3745427739	6.64844262479	6.44579074304	3.6961580446	7.30752639244	3.17307927855	20.0058469877	14.6791167231	3.84112607222	3.20745045221	4.81907840934	2.68978777416	32.8373539819	41.3443612666	32.7009620213	7.79514589133	9.73101671738	11.9525469655	11.8484491132	0.760614942627	2.19821259565	17.6476091703
TCGA-BP-4991	1413	0	49.0100617549	25.5276931543	5.77708277496	5.67645490506	50.3406262445	2.84702713527	6.02541495907	14.6138938026	25.4168537811	10.3067018385	11.3944158282	22.8617995865	38.6393413763	6.28413459846	8.45793770757	11.8514262333	5.29716604268	22.7262522449	2.16618801777	1.35184145385	10.4010995	2.56006204962	9.25035123816	15.1254066994	3.44075899003	13.0651729246	2.58631807967	7.43591756893	4.62778275477	9.00556861212	4.13919144145	27.7601384254	14.4116181233	4.17031454244	4.04075973443	9.63696605243	5.64941475581	31.7881109253	37.2683684176	46.9475877234	15.5469530219	6.64617786231	5.66525401355	11.5474910427	0.26527739027	1.43268312517	19.4404746012
TCGA-CJ-4642	3205	0	32.5111630887	21.8185729226	2.36840162578	7.94153014543	59.9980828848	3.90169010712	3.72044472317	7.92908240422	11.7343093586	5.48727625566	2.5383110311	22.8218838258	15.5950741349	5.35748638059	7.8235875973	22.088259251	4.13280785858	4.79629602261	0.263814317243	6.61043303493	9.3465980021	5.96336008827	6.78311073543	8.14713656481	1.60625629146	28.7516497214	2.65007653215	20.1910505625	6.08019046754	3.92661966057	5.66361667375	12.3081797817	4.58693806944	2.75927437355	1.36922220051	5.20712334564	4.42804126741	22.6655432941	37.3383100745	25.5237010204	6.88024662819	5.70155466558	12.1473769445	15.6548833235	1.77455916689	16.4466503664	4.65930073188
TCGA-CZ-5452	1789	0	39.7048529861	19.5202057498	2.38952099165	3.01868050713	134.321418379	3.08583174553	6.33357458159	15.740480329	13.9859976968	5.58560670727	7.44309562458	20.1888835649	66.9088928308	3.40375307878	10.8849633037	24.1052708834	2.15694325265	17.9988986718	17.5484772842	0.461670587956	8.31930853939	1.989935751	7.03840659885	8.43910663949	2.51825746358	26.6339570804	0.429078161107	8.67685485164	6.44247371903	6.80331217825	1.78052735417	11.836151332	16.4317625485	3.33037701209	3.5514609877	5.56680256841	14.4073697549	39.5325104235	51.8454400512	29.4784701132	5.68153723215	15.0609333232	0.959073514867	5.40288789926	0.153512533197	8.30039111447	4.71590369547
TCGA-CJ-4870	1498	0	52.0108092068	40.1019241218	2.45883633361	2.20968852725	131.335131186	2.30371865597	4.2582778307	10.6280598726	20.0523073737	3.65759642778	7.77650098342	27.5390181594	18.229946189	3.72651394314	8.68296054237	20.9057255125	3.39583366089	21.8668073845	2.88473289032	0.523326098193	7.93491512815	1.29291101082	1.57161478823	11.0088649823	0.685505455209	20.6032893645	0.586518258518	7.47966761854	5.28729432873	4.66881730394	4.43795685886	13.3781099419	19.7121230165	4.31340474117	3.50192736691	4.44054056492	3.62326621462	24.2770870065	43.0088046935	31.8751918925	5.0868696209	6.44946654863	2.0693462474	11.6795908073	0.0922125118037	0.568541609421	11.7395470082
TCGA-CJ-4900	1714	1	39.0512810227	18.0875553104	3.24354552122	4.39935561499	49.763909108	4.25053100134	5.35309437366	10.3342165626	17.2772777443	5.53150249837	9.0550666243	24.7400920356	54.3150528429	5.41934788603	7.78557070644	21.3554391172	2.57415275938	12.9640368973	5.79092989573	0.380637560301	10.44829164	2.21797442784	7.18353893033	7.88274854649	4.70240573297	17.5350519417	0.674947905982	8.25191703409	8.11432991813	5.50705562421	2.96160061758	12.6682870478	16.29910877	2.82516209066	2.81318248244	6.05992722365	9.83755026773	39.8524107413	43.1248753379	43.0778739078	4.13447618533	12.5854498533	5.6974586088	9.1535532534	0.409480747998	6.59623702956	5.97674026652
TCGA-3Z-A93Z	385	0	51.5774606591	35.2238000304	4.35143793948	3.47915272875	81.021423773	4.35046766608	5.63827309412	13.1528024415	12.5023300485	5.04125499963	8.36477776444	30.5510142034	27.6252031062	3.29380617407	8.70757391534	33.2621758165	2.79577174516	16.3802159914	1.27337009142	0.92453705864	9.80839811453	2.18031956712	4.78687046057	8.57733236638	2.74992212418	24.1735486662	1.04755512946	9.42170338367	9.05433596599	7.45815237634	3.8636730598	13.7585141559	22.2184506709	5.17412895243	2.88007790138	5.59573342997	9.36762815794	29.0508752718	49.4794840263	30.2285108154	6.25808555026	8.83799954018	5.08615360659	13.8928743606	0.239367935432	1.79253703095	11.0960120112
TCGA-A3-3385	1993	0	8.87731594426	18.5693792318	4.16444328826	3.61723082385	29.9190541746	2.23286259866	6.31079940429	10.8714670859	18.7472476085	7.3639246337	4.7753657714	17.92459519	18.6128854382	4.13129948536	12.0383857101	12.3747576349	5.90817088275	32.6873380663	1.02309742189	0.614806146208	13.5932954387	2.41378743839	1.80029941627	9.63084172823	1.27811916754	11.7139513826	0.533402695031	7.42213063633	4.93726365983	8.78163377013	7.32319244253	26.0339235963	7.97076266105	4.44108130195	4.39668431797	6.68263033685	6.58025340453	27.0954906923	39.1845623892	17.2779516568	6.9578118096	7.93347719464	2.16272025949	5.16075298414	0.194802962328	0.57509728778	4.43806358446
TCGA-B2-4101	648	0	39.2383114574	26.4752412178	4.82705425588	5.76913021107	36.4060929586	2.86620050417	6.70240285633	14.4035399427	23.2656649785	5.22719032327	12.0480056774	26.1862727478	62.4083209609	5.18820374746	10.468811816	13.7221228272	3.68488508797	19.9328527973	2.93733993201	0.936325781874	11.3389886075	2.72664775653	6.49766801493	12.7122590473	4.92404266154	14.5401162252	1.32874936313	7.76616817518	4.98987329834	8.48504807093	3.49014075398	23.0952371076	12.202488043	4.61952571543	4.12542736022	7.55692512967	9.1863518083	33.0133636645	43.8907169688	44.812568465	10.8856878287	7.52258372497	5.29200521596	10.6910093277	0.221643508255	4.20017247788	22.1770386059
TCGA-CW-5589	2378	0	40.8020512717	35.7771084737	4.13086268814	3.58466604087	97.6004135096	2.16900419737	6.5938217017	12.974620166	20.7510495681	6.17944152482	8.65738334304	23.9425578671	26.2572668129	3.75662873529	7.87481329237	14.6302552161	3.81367402282	25.5654608976	5.78215841106	1.2196402327	9.54162488318	1.81392363945	8.98710222922	13.1975777215	1.82405318958	15.8963210362	1.28508355607	8.30490461087	4.2526937329	6.91510792081	4.32459151964	19.9597401357	14.2187516749	4.94838319964	3.8955485286	6.04631225796	6.75488885132	36.7935707882	37.1242220151	38.5597719201	7.82296783536	9.70271277609	4.68874730088	9.01526877914	0.410783913051	1.57553329737	26.8265175495
TCGA-BP-4790	1111	1	66.2844879989	26.1100572502	3.94744253183	4.11329014174	57.3535097549	2.05240996796	7.38870558551	16.604684178	28.2074307695	7.55998247711	10.5063139337	31.827937405	91.862579296	5.51627841548	9.21566268173	7.36907665844	3.91186823448	28.275135004	9.12394948883	0.773265787741	10.1885521889	2.44225841103	7.98422783282	22.4939306355	3.89519446674	16.7631805585	2.11009382802	7.76963741752	3.67122285577	11.1640886053	3.77934058876	25.3987812719	13.8948748573	4.05532108917	4.28297089019	11.1385501917	8.97190539875	42.3563359165	48.3598334576	36.2714257907	9.29658894471	10.4332299072	6.91567499704	8.02502519622	0.717385304407	4.65943877356	17.1563332997
TCGA-B0-5099	485	1	38.0849320642	21.0820586863	4.33814404162	3.9058324716	322.250273116	3.08077249826	7.22195202537	18.864596122	19.3412713621	3.86445801395	9.05715987082	37.5967713691	17.0623081666	4.84145396792	8.37856433474	13.1138080612	5.76596453165	41.2667157047	0.990104257434	0.326063558803	8.68432090254	2.6782440339	2.5022907512	11.0912711485	2.25700878092	13.6184732854	0.370861416093	8.84354579777	6.16863182767	10.1225025524	6.77570001001	18.0947745026	31.4505426527	4.09738637203	2.66462379936	11.1792234643	11.6567552695	32.3503129587	57.3195641095	39.5124248927	9.35660647001	6.7942758006	3.1877327361	9.68815916005	0.967450006945	0.685343504518	10.8016110419
TCGA-CZ-5456	2422	0	58.8699552487	15.4011590603	2.22631153047	2.23323730753	257.686911955	2.03290480848	7.8150362051	11.8476255954	20.6623102367	3.52214585969	5.92043429601	17.3815514707	28.4012702029	3.31135674579	9.08470421031	10.7358101066	2.05220189967	19.8727781755	8.91100017675	0.994688817397	11.3940837265	3.13602690172	7.13344701221	19.3488430885	2.61311700347	20.1861645108	0.517076602873	6.31445126227	4.78575728931	9.60300725656	3.24587273332	31.9332599678	11.3155621896	4.65056546408	3.66722758222	11.4336280757	6.98512615896	35.0090585885	33.1561645977	58.6420399373	4.42396858897	9.99650560762	2.91454758383	5.06717334978	0.121039394802	2.40060174253	3.53494949387
TCGA-A3-A6NI	1018	0	74.1763174893	24.667843052	4.43784437252	4.59069159547	101.938830149	4.08549020916	7.68927460162	13.0915442367	14.0772761834	7.46068744168	7.93656110042	29.4015802168	24.4194886904	3.66565422188	9.98069954707	26.9811799703	3.34610649782	24.197312743	4.72680813253	0.723999769131	8.55813098791	3.35307296915	13.15306876	12.0382873032	3.04457664237	32.7014286434	0.708416296239	10.1774699579	7.53247714819	5.66225822547	4.5449023797	21.2342407247	18.0893481387	4.02012339158	3.15081700316	5.24973122475	12.6920301518	36.1724143594	41.8077713707	29.8966732576	5.98653322167	11.06563918	2.93037195904	9.66406120591	0.291968788559	1.61854647001	9.66958999184
TCGA-B0-4816	1371	1	44.8983700927	24.8491521043	3.83392071812	4.53556441869	102.48362407	2.63214403662	4.24372884192	15.3692389236	18.0575404909	10.9861140494	9.75027878022	28.4713576917	22.5900049928	4.40755360425	10.109544159	14.317398531	3.24849668298	19.4776987742	9.34383701543	0.93644684294	10.4950313409	2.26950261577	7.33205218836	14.0269183542	7.14915898174	15.1836124512	2.88479135733	10.8500277899	5.76675872993	7.19391286687	3.74605737342	20.4877804911	17.2386980726	3.19487224796	4.0413394182	5.76536350957	10.2366888984	36.3086843168	36.4427645092	38.803301955	7.17001836437	13.6699024495	4.38387479272	10.3295154488	0.238002744617	3.50935491415	13.8599873776
TCGA-BP-5006	840	0	37.9183155909	27.3140387038	3.34825042121	3.70688774894	70.8707809828	2.21345676759	5.68677310072	16.9381448801	18.5692304216	3.44793325661	7.07547975441	28.9562910914	28.9941509825	4.54193569818	7.84652650319	17.7166082539	3.66660035567	23.9706152959	5.94693325861	1.03901105227	8.9967985337	1.83003148677	5.63403896121	14.220300278	2.90792990904	18.1382238617	1.14104575674	7.22191991141	5.92494013875	6.12262269384	4.20556935875	13.8208019094	36.4522697905	3.28187655791	4.0624379833	6.51156477639	11.7914413075	28.3324371262	45.6783985094	33.7135406597	8.29489086967	7.92919808672	3.77520672789	8.24174872966	0.253082585413	1.39114675835	8.60720351086
TCGA-CJ-5680	768	1	26.324714432	23.647920846	2.67711444645	2.89580668751	47.6662695108	3.06358918885	8.56177926772	11.7869964085	23.3540928115	9.16975906234	8.10103305532	31.6176533779	29.3143692442	4.12891446451	7.61466684996	16.6364489663	3.48896450185	24.8988219454	4.73719193578	0.514128284146	7.72194178592	2.38561520726	11.6341813186	12.8638821965	1.30252870479	17.8458056434	2.41963734868	10.3018938139	5.71345959154	2.39716388229	5.33599121444	17.8533596773	11.369071812	4.14099731735	4.52862879586	6.99795321451	16.9477190619	41.5365981605	58.587354613	26.0975506765	10.0340611417	13.8669567337	2.27663081289	5.61054534533	0.517849877847	1.09011049903	7.3851550435
TCGA-B0-5083	1045	1	20.0354442401	13.1737725018	1.98059670053	2.08391401337	55.4648570077	1.30426245458	3.66534787924	5.70494168455	15.9762478962	2.89748121235	6.24616588051	34.1887744933	24.2694641845	1.94323119956	9.51397638471	12.080115903	2.25608551673	14.3657124299	8.63287483126	0.371472057643	11.2855006303	2.71926176338	10.9687161302	14.4889016867	1.31862870153	4.67839865961	1.91665258781	6.40270161466	4.5945067575	9.80478642255	4.8447439266	11.7343720816	5.09920742507	6.16632122857	3.57830698413	4.7605541186	1.07512065778	25.9435909713	29.9674403428	14.0709000025	5.27872671088	6.54005417302	4.01818375247	6.43379699918	0.535116245043	1.67668854316	5.02843836897
TCGA-B0-4707	600	1	105.828860155	17.7833801806	1.88569245815	2.55597424531	90.2248273085	6.05037402594	5.1307798881	8.49076226344	12.008844199	3.77620779701	5.11842443775	16.6102918051	27.4191552425	3.5283297276	3.65761996471	13.4850441944	1.39597353124	10.9314879904	2.04562301392	0.246728417837	10.230635915	1.98758444027	3.4149051272	7.34865300866	2.17194741217	28.4851692563	0.71029367548	11.5067785512	3.73870644966	3.13470246121	3.17360077334	11.5260258572	12.2155058771	2.88786343781	1.40063062347	5.19744202	22.8473093419	40.6401066985	71.0939038957	33.1070210763	2.25924786473	7.74557429113	4.34321310826	8.00568831064	0.468773929077	2.31388990792	1.29941081308
TCGA-B8-4621	788	0	13.3352761434	20.2859287307	1.97338687635	2.77289745048	26.4269710437	2.02070249505	5.7744894401	8.13961315888	25.9768927022	6.01454802803	9.3893836472	14.7634979293	38.2828803538	4.18304140267	8.82606868697	7.4117354881	2.80236618223	18.4340491961	6.31532663239	1.2406675707	9.91320836028	2.52257387342	7.35278692117	10.8961779773	1.95719511971	12.6336789577	1.86255363141	5.06868669913	3.53924323935	11.0975455597	5.38579895069	21.9559034661	10.3941367805	3.03916702084	5.50706386008	6.74358732374	2.63746049998	55.3143930672	26.2990693526	12.734579232	4.24947556248	14.0345667281	1.53840361276	3.84112481016	0.992867911723	1.08236501335	7.07892185875
TCGA-BP-4770	329	1	115.884659163	11.8801407078	4.16557265315	2.53516000052	137.540971455	2.09900238971	2.94246054082	5.82004397519	15.0858267803	1.27853510828	9.37427459267	8.53465226484	20.7102771256	5.37281699035	9.49427532102	25.2059347292	1.83406377506	12.6975631477	1.7048016034	0.509062739239	11.946570404	1.75540981575	3.33273165647	17.6557040098	1.596897236	3.23575078167	4.44563734711	4.43095202382	4.90121889091	3.52541522544	3.36500729203	10.5654125354	15.4506728081	2.82447702683	1.91828458581	6.64476013785	2.59417757	37.9134736783	51.1301370958	75.44510711	1.6573492075	3.81146585531	65.9324039299	3.33470302983	0.30435365185	0.79200303678	4.92515033904
TCGA-BP-4760	2361	0	63.1880333218	26.0634876958	4.47673247528	2.69632280599	93.1766353333	1.23153665348	4.68497315241	14.2381345046	20.1984308603	6.27587936412	10.1552564526	16.2460486254	29.4181207213	4.97009717792	5.84791410326	10.0572778568	3.13151643829	20.3523325643	0.706233244662	1.16023122762	12.1615071897	2.02371622713	11.4096103894	20.9692797448	1.48009225267	6.73680023228	5.96147192007	6.59251087995	5.14001788147	8.2340830035	4.1344990784	20.2655146391	16.2431091621	3.85852748581	3.5148506215	6.27433968399	3.69320453954	27.9981276877	47.8716224275	30.5486498413	8.12987337457	11.1357005322	5.23734438255	11.4926737049	0.911940100047	0.432938929359	18.9269896304
TCGA-CZ-5987	445	1	27.5735965814	19.590538891	1.8181126214	2.77664998705	89.7282717094	2.50123304967	5.73093835874	9.15703223669	13.0823199109	3.97197600615	5.16996601718	33.2712563768	51.5160368978	3.8139416461	11.3788373199	16.1875302784	2.51325897052	23.7175257373	2.42864700158	0.986581944469	6.27485891357	2.39255694963	6.40769976841	9.05748764312	3.34012853222	16.7035296538	1.18436039314	6.95709983626	5.32869043325	4.88516630132	2.64552805879	24.2557180457	20.4523274746	3.4481797981	3.16757471041	6.8413334423	12.4999758452	36.404860138	56.5784780134	38.5617483262	4.01000619456	15.05598131	2.28879775725	6.07926077539	0.0910387951457	2.45756737566	2.07999534769
TCGA-B0-5703	2246	0	78.6683483915	20.5157683315	3.38616574481	1.72834798513	61.7293627162	2.96392310524	5.26740031911	15.9978939399	20.6884078323	5.10598525212	6.67862151617	26.43687966	21.2828600899	3.75294338042	10.3969302985	22.5468474573	1.82086955484	25.7651854584	1.05553735757	0.720714348817	8.77375764188	1.98724562179	10.5452406587	9.75977853238	0.828760471669	17.9071029869	0.704102938796	9.94949944991	4.26812018555	6.94082336814	3.3394736771	16.6326319437	39.3129602205	3.88872592262	2.41709177177	5.4333178883	22.5450900864	33.4074807649	60.0746525876	30.9391847457	4.78542726579	4.71273595231	4.17531937364	4.28643940265	0.294490473503	2.51654141031	5.02342407029
TCGA-B0-5119	1552	0	27.4616067792	29.6773526402	3.26970595176	2.63911637494	198.198912784	2.3960230628	5.80163677696	14.5973943137	24.6244995928	8.46186621958	7.78738802028	31.0997569419	32.940494275	4.698553784	10.7778127667	13.8854926016	3.78379555399	26.4774994546	3.01264276193	0.755788421762	9.07393315328	2.107929808	9.75693990164	9.6300229165	1.29015714983	18.714640134	0.543099325543	8.3922549573	4.65918993181	5.45116873481	5.7581529615	24.5337676587	15.8022758564	3.62758642838	4.37206239902	6.27409300041	4.88001704075	34.2922837737	45.8867607059	32.4062233893	11.5751254948	6.82033819352	3.81222830798	11.3444892122	0.14519585265	1.47435735827	7.83198834979
TCGA-DV-5568	370	0	57.7645554859	23.8142140174	2.17825577891	2.42447678883	149.063471383	2.54165833119	5.33546481078	12.5360710928	17.3245269156	2.74738903717	5.54891417479	23.5023509381	26.3673801032	3.85146157506	6.82912402896	22.7569540144	2.27119920733	14.8693768606	7.63257882297	0.465962855831	7.53052375544	1.42271731572	4.87096519561	17.0798614589	2.41588745585	15.5385832728	1.48865003569	5.31660143164	3.73861554928	4.21474232539	3.50858966531	9.52703557632	24.1782349975	2.53570595924	2.13422339162	5.21554022108	3.72532562219	30.8568196092	43.3408789186	37.9020040916	3.9011643081	5.18066338596	5.57352465994	9.05310188833	0.755122006983	2.07898035526	8.81232928455
TCGA-CZ-5464	2128	0	49.6227641473	19.2842868556	3.24348354209	2.97148159721	82.8707793618	2.54035155269	8.27866864042	15.1466539533	20.181960827	5.80182599665	6.9333486298	19.7910232094	76.2750815131	4.3182760322	9.9151296251	12.5926000558	2.39384154686	16.070884807	7.43997272776	0.851199675434	9.37379750312	2.14687444083	8.93255110725	10.1255246769	1.87056782678	11.4513174693	1.30245992725	8.5779812253	4.74360193255	7.92864036083	4.67453166121	24.6236309368	12.9661462245	2.92144026474	3.13461159575	5.45639531158	8.28982535679	34.9593403901	37.5412840811	31.4611586856	5.72763162924	8.92474360061	5.46659096459	6.59850262765	0.29149445365	3.76243353282	5.68912270403
TCGA-BP-4801	1124	0	37.4846642242	29.4246579404	4.09457274679	4.08428378362	155.850838192	1.94944830825	7.9627247092	13.3507500527	18.0053301925	6.46183433449	9.68787095084	19.8130584532	40.9859853024	4.19128464323	10.3909677345	14.4727861646	2.9825744011	27.1282751858	15.5859782338	0.68713641958	8.49728949621	1.91463802809	10.5687330121	18.7147105706	2.21213883919	16.5462070774	1.69361335063	7.35904174956	5.49236089569	8.0641843238	2.91898709868	20.9012816934	12.7962554105	4.41996165987	3.89866110792	6.28310480517	5.67913545922	38.8532867698	42.4447843064	30.7651349478	9.57042573599	10.2139865589	5.59825179469	7.31844307982	0.380154669256	1.68065648265	18.292847357
TCGA-B4-5377	365	0	35.3757429914	26.0206958773	2.5426812488	3.50230956453	88.5981914023	3.35157796076	5.7946017408	13.086296839	25.9943403379	5.70544402212	6.46355138431	23.4582963937	56.3012402156	5.33073276925	12.4116951788	14.0607570643	5.54907959009	33.2359023581	3.02778561626	0.940208642858	9.37232702285	1.93696605745	4.05736096798	18.4106596332	1.84235198192	20.0175574397	1.10602228424	7.37009681041	4.75084130924	6.54358755201	5.54391719872	18.2507609002	44.0189358728	3.58839473657	6.65341893195	8.9667543035	20.9330875482	31.9764759985	64.552612347	29.161475367	10.129132355	9.8374802348	1.95486043604	5.42722410926	0.209074790678	1.61902664096	4.75125834613
TCGA-B0-4848	883	1	60.6895736817	22.4314006835	2.20685334773	2.462981038	66.5565232531	1.9086671513	6.81237515242	16.5970599474	25.3012346288	6.9381598747	8.36556951732	19.8925307821	59.7525773754	5.42428197863	12.9269927738	12.1580290906	2.43395052445	24.9846278138	6.55012164956	1.56192878328	8.21129347132	2.14584091903	9.42027151967	17.3038492572	1.33442069964	19.6297575933	3.18874287644	6.70756544242	5.35358845488	6.21116297862	4.57847100664	21.5826275568	13.0082256272	4.32846641062	3.91567760783	7.61093004355	7.51333352626	43.6285035559	63.8235361354	73.2025277065	5.19805998255	12.0346525721	4.57376064552	7.61008283037	0.201032829989	2.23227533924	9.92338252739
TCGA-BP-4961	1935	0	42.9227422637	29.1614314112	4.87883414739	4.06136572628	78.0888550835	2.44029086494	6.42621663533	15.604170907	25.1507642457	5.59006164999	10.3561010339	33.9405267009	19.4510634529	5.35045915206	7.008565755	13.7387912805	4.67004312121	22.2674248798	0.862606649194	1.09583331331	10.1396615577	2.20390264599	6.98281777088	17.0548286208	2.93332870343	14.0705644832	1.87957049386	7.39800110671	4.15528978529	8.52978071257	3.37971254106	21.4973397316	13.3387686698	4.18473502157	3.86307922097	8.23885470538	4.55687587232	28.0065118595	41.3034681657	45.5462790659	13.5852922321	4.80701441911	7.07265237912	16.5046906261	0.449309550482	0.943642441042	19.2538313503
TCGA-BP-4971	1487	0	32.4615816098	17.4189062065	3.56715198602	8.31736217448	90.1799106499	3.59980569236	4.33647064484	11.6030332235	12.3609107887	6.54757923183	8.16794063986	16.1970331859	46.2977879518	4.41102164788	7.81960821919	15.2945258226	2.93072856702	10.3561499819	7.94879051612	0.342107551002	11.0125144778	3.11942261104	3.8738115345	14.457456744	5.57335788054	20.2587593838	2.20039922731	8.41516873291	6.09747334167	8.11312693274	3.60347759906	20.3281828173	14.7934817559	2.04733822207	2.53944422183	7.3400646864	6.15689426825	23.361373616	33.5866099176	29.6824607712	6.25753971999	8.38037701801	14.7833480219	12.5512250716	0.21531437619	5.86186572266	4.23069131145
TCGA-CJ-4890	3519	0	59.4960933618	19.9628047996	3.0399193078	3.98813869819	107.141246474	2.05951703569	5.36387099839	13.349017819	23.2264077162	6.79935266858	12.3724809161	17.5652262563	108.969426246	4.92679390027	10.0396152338	9.23469359962	2.89123350483	14.7843586727	14.8672057421	0.807319435666	11.4848602769	1.9499432282	5.24435763868	18.7204246186	5.41732551556	14.0909955803	1.77012742614	5.91656481547	4.81617439146	10.2435771968	2.76250228755	18.7911936934	13.7323061188	3.12189848733	4.27009825878	8.60490560087	5.75124668846	54.1564839613	41.8931107703	34.8332806759	5.09991220714	11.9378539215	9.54215529893	5.74427935471	0.306920546729	6.74983110188	8.68789383188
TCGA-BP-4161	2746	0	43.5642989799	23.0996498802	3.88049352215	4.79871178577	101.415448626	2.60349361348	6.31753080388	15.6094999458	23.0311975808	8.97989426285	7.15992479684	33.2683432252	147.528538761	5.53103132246	12.9634154404	9.35878633824	3.31679798198	26.6457657702	7.81571523174	1.28397183187	10.6845939941	2.88195741259	6.76107981686	14.355076812	2.94715439185	21.2196398638	1.13783605614	7.92908920733	5.82405852898	6.97164196669	4.62080924586	26.7017516689	10.8407079559	4.24196010381	3.97900365804	9.43494860318	8.74505745598	41.3174724328	49.0300684586	51.73232359	6.80463696933	10.7234434108	3.24458468984	8.31669622017	0.267341819548	4.86265418291	6.02765899949
TCGA-BP-4354	1034	1	36.6677032886	13.1180205149	4.07688054684	8.02999384676	33.9276372966	3.07508373276	6.33673404299	16.3836759744	29.9956365644	7.36331107337	10.5920460998	20.7249990895	61.9688516785	5.81896874717	11.3781734005	9.14317832959	3.48222513738	12.8174104923	2.01785306952	0.631070001217	11.2374350181	3.61759804156	12.0711678051	22.1724283933	19.7737892257	7.69211067798	1.57312500742	7.19141015444	5.24331599089	11.6183312267	3.28162466129	29.1069231761	14.0522255211	4.2765464624	4.96082628378	9.91654507252	6.58520382136	48.6535240529	38.3105626807	82.5001984049	5.86342701525	9.7073441117	7.75691563685	5.98232118069	0.144755538863	3.26331119819	3.88694750147
TCGA-B8-5549	194	0	53.7308504058	25.3137537623	4.13847044923	2.2759344228	189.831195751	1.55661868196	7.69844061088	18.728911345	24.0339890635	7.06798271282	10.468891001	19.0226687169	48.7411959315	4.01629945588	7.63539669707	9.3536502616	2.71478261277	32.8926853527	2.37026460505	0.719678333074	8.07348211958	1.68950883156	8.16404684558	10.2702047379	2.13982489288	13.3581500873	3.19418122156	6.59505892158	4.17303675812	7.99337065986	4.0673047044	20.1693382019	13.4226194871	3.74241626618	3.85703593086	8.98957394618	3.90055993548	31.0949692029	33.7960761686	29.0160391846	7.60979284715	5.58962772906	4.91978475749	9.92822819136	0.623493849995	1.20587475652	17.9890903666
TCGA-BP-4327	109	1	46.1353122636	33.2558642441	2.64177026352	4.99160926349	146.400224732	4.60409951839	5.29554469652	8.04163218581	16.6896379183	4.28137270256	7.59727565494	25.0028319325	18.3426487481	4.61802591441	6.75189430428	15.4612529592	3.4532007205	15.6940224758	2.21457432485	0.487380437431	8.64667729773	2.88762924675	4.86497426474	11.5193146982	3.2910038596	22.3265846549	0.921676417173	9.22052204492	6.54522912143	4.25586846725	5.04890535221	17.3090453821	14.2277581405	3.74604563498	2.40883024566	5.65060132513	9.80285240949	28.1301524258	53.0192536398	44.0591653075	6.07128384838	9.34916686806	3.27898142095	12.7890768522	0.429760735042	2.04261080572	7.73605466316
TCGA-B0-5696	2609	0	45.2900485912	36.2639315262	2.86405133431	1.83836843487	48.621621342	2.1109569326	7.62548455991	11.6939943703	18.5917075634	3.4890732097	6.97120204841	21.1841632756	25.6626515468	4.16652105946	8.30808395302	23.9651359011	2.76137941184	25.1628458118	1.80303186223	1.57365377213	6.70955521601	1.92862589627	3.04796317135	10.0437523845	0.625111874091	27.178323353	0.967869916883	7.34089869816	4.44508186004	4.00551437795	4.19847531324	15.978549033	20.7624250433	4.39023387784	3.33421965897	4.2127381467	7.69835480366	37.4069315722	56.6452827158	29.4775055229	4.61847398095	7.19946039027	2.19204254545	6.49646849319	0.10733619553	0.821686680236	11.3375500492
TCGA-B0-5701	2461	0	46.4877734743	18.8810717296	3.8880492895	2.5903922583	100.115685715	2.71244102725	7.05996884854	13.6923485227	20.7992524572	4.84828012233	5.78001275468	13.9698809282	35.7289150259	3.71857616114	10.9573487765	13.1682709467	2.94483476387	16.020145143	2.81280348549	1.27052315417	7.91748164116	1.67411022783	11.187335398	10.0587845383	0.946343770511	29.3742021749	0.429531435473	7.50826591655	6.22894613139	7.62505091317	3.73923396825	13.1199061015	9.07537705756	3.42722507934	4.68392622504	6.99203948669	7.8223174775	43.2697488304	38.5621004037	28.6877318184	3.58430901838	7.21358117446	0.96777345354	4.36609569297	0.232014228082	2.4575581299	7.05583011146
TCGA-AS-3777	1238	0	8.90880136052	9.82599870285	1.1490500952	1.44092092102	10.6018528862	0.641875358952	5.56832548389	5.75003017841	11.2768133487	1.69518724018	3.51710921684	13.3814155754	12.7817229235	2.18522732978	6.83919491372	12.9537764031	1.94460214071	11.275191464	11.8563492295	0.910476180928	12.5794659774	1.863905138	3.50477987909	5.94564978789	1.21706076133	3.95903014731	0.590050697752	3.69211752201	7.00100821157	2.82219322618	5.12407443047	6.34362019363	18.916319642	3.50068662247	3.67219937935	2.79906975277	5.49743491443	21.0174142242	24.7597405588	16.7341060086	4.03947796643	4.18770460884	1.33365911773	1.83891838022	0.627706182377	0.391300945066	3.51929166421
TCGA-BP-4342	2256	1	65.238493626	22.4852356723	2.97953923007	4.25566246178	82.859944594	2.94319797177	3.39417946631	12.1721665272	15.9718861225	6.12185745399	8.17205689776	17.2174783093	28.862108906	4.20994638116	9.2586537879	12.7390108185	3.42946348636	21.6034119003	1.94817022721	0.590709535784	14.1123459012	2.32184710765	8.3148753223	14.4162625766	4.36188021174	11.2813107818	1.35464111657	8.7624146937	4.22193063001	10.1745376361	2.25548356016	15.7767565492	10.6191780552	5.3879952799	2.42884201367	7.20870441707	6.71751523864	24.4893805227	27.2673156711	45.7344326779	5.51099275367	4.72646548296	10.0274766877	10.0221371452	0.485693712338	3.06545656025	9.13565576108
TCGA-BP-4775	1843	0	36.0713373493	21.8524580336	4.26999709697	3.35423452831	209.477329107	3.9381181394	12.1053444165	12.8182100671	22.9402704643	6.95788036834	9.02545340412	23.2273945253	45.3146290027	5.63458995011	13.7217308905	12.1451015328	3.92192920431	32.337425633	1.85838452123	0.685357639778	7.03029115488	2.00384512922	6.55902742607	16.4689888785	2.02328901962	18.9970502835	0.793094632583	8.81236629509	5.32343992637	8.41332515323	6.67908973548	15.2737342945	13.7920031676	2.74933067665	4.1555450607	12.6007644662	10.4851118778	32.6446290152	35.5602493091	23.0511621568	10.4526552224	6.15024898562	3.28283174843	9.60921891092	1.03752494609	2.67720682358	14.6904412698
TCGA-BP-4765	2184	0	23.6870524043	23.7881675495	4.75992055937	3.85891684645	165.282515183	3.07912506333	4.9838512115	17.4503982085	20.6287991353	6.56952102822	8.90744077215	23.4325695994	20.265884818	5.20124665174	6.49449311754	12.5746048996	4.41583434958	39.3931312955	1.16520927474	0.647179904936	10.5483587677	2.93404098061	7.35432445305	12.9567738014	4.56554373001	11.5093342641	0.946718529101	9.21771310302	5.31464002301	8.65537065227	5.10578089104	19.6128366807	29.9576565952	3.52859126837	4.92105272437	7.75269364517	8.23566559176	28.3152438618	50.9207931715	53.5415165795	9.32856954443	4.41531842487	7.14396334322	13.651228507	0.727565879093	0.77552886462	9.71121187463
TCGA-B0-5081	362	1	69.8449501575	22.9766723804	2.49503942169	4.41519612084	63.3596519304	2.43584873981	6.28138248342	10.8202240758	18.4969767847	4.53317255358	8.89881116332	16.863492124	63.1356650311	3.9576644183	11.5330260534	15.9709033222	2.46781961144	16.952979789	6.63714936766	0.765484353765	9.22901662348	2.61147672042	5.32276297011	15.8771829081	4.93437845826	19.8007775708	1.33431356007	6.38421407056	7.00082099464	6.76919290006	2.68971955924	18.5321261672	15.4324499523	3.36504581171	2.50516470624	6.11477533804	7.71377557343	43.5550471882	41.340789564	43.8555405374	5.45886917399	13.1772468928	6.57319231232	9.79282976992	0.189269807315	10.4186732701	6.79001128503
TCGA-BP-4159	2601	1	24.9521734341	22.7711596748	2.23416493174	2.06436630855	55.5891750303	1.22837195026	4.64738299697	9.74265136711	18.9349184907	4.34787793661	5.55827459678	17.3999253355	20.4266683371	4.12558795986	6.504358412	18.6011285182	2.85828981954	14.0283769509	2.55181121376	0.670615598818	8.01119276495	1.36660207926	4.09069134586	12.5272753428	1.6386146454	13.2396118733	1.35197429633	4.70095537001	2.94025145789	4.36037094406	3.37292491561	10.5502863501	10.6759565453	2.46590400728	3.1058847494	4.54221825854	2.29097406847	21.6815428434	34.0067103738	26.4399059458	5.50741236883	5.23385093332	3.20350434559	5.8284984023	0.124570200089	0.791184850181	6.86243133384
TCGA-CW-5591	2271	0	21.3969886504	16.8353392626	3.80712031684	2.37747037746	64.1898159753	2.47060156304	5.01307896332	16.5767356713	30.1778112281	15.3037673022	8.02871525864	24.4476980469	55.522554737	3.73695641449	11.0865476816	10.2335523745	3.5699709025	22.3911550875	2.39702408987	0.896225465964	11.7633327877	1.93682244248	7.31876982311	19.9609511881	0.952136208975	8.22158338166	2.87633452675	7.14052343818	3.51210924462	8.495569866	4.27553121025	20.9540252302	11.0356117948	3.80299959951	5.50027382902	8.18165024608	2.17660554849	43.9491312933	46.9639346096	29.5401211532	8.33570776332	14.5012291807	3.21027847875	5.87023201595	1.86599774506	0.615685104285	8.6745205172
TCGA-B8-5163	822	0	83.2556764223	18.5883499415	2.82746714516	3.45047151067	94.9974077452	1.51965058347	7.73329261742	13.8997036114	25.1286301744	7.44895608707	7.95519449862	11.6082133346	139.962191843	5.16161045714	9.41707960392	8.8687934537	2.86364986883	18.3738572972	3.59084539238	1.04244615535	8.38743158786	1.57579384006	3.82347927127	19.1523391989	2.00534460499	7.22867270142	2.14345460865	4.85420565385	3.14451804003	9.43407168744	3.19517936589	21.4538673551	13.230632796	3.18742045457	3.92300154231	7.58300288541	6.5445309902	39.6057083363	31.6585554687	38.3505501346	8.9183085387	7.41546543213	6.67380530965	7.06674308894	0.153281408763	3.64783459056	9.05521568709
TCGA-BP-4959	2660	0	28.3411224957	18.4885278312	1.79525353998	3.396641346	67.7137771005	2.08017452862	6.93498721214	9.60771862248	25.4690816087	6.60375028551	6.15716441834	22.2985491382	28.5714687651	3.77399562514	7.58334921503	13.1200919722	2.39405563415	25.034931837	8.02449113684	0.470970521207	7.17897560851	1.64948946002	7.95862033099	27.7264738822	1.63364653026	19.2069890218	1.32547662156	5.50640830835	4.66921180366	5.93858144561	5.35890476338	14.3813396245	16.8957882145	3.29758343739	3.75652924024	9.19483135943	3.89832881766	36.1747399296	37.3463363851	26.664735648	6.07443264252	26.0651747735	2.04052655557	5.63057597735	0.319347049427	1.91837723637	10.7814222103
TCGA-B0-5100	1913	1	69.4609598579	31.0035359613	2.8949466608	2.63151660708	90.4060912333	3.53253349225	3.74492391118	11.1136936208	13.4733385882	6.05913852099	7.40525165083	23.3820113881	8.85269175026	4.23634500462	4.9614419685	25.3139856611	2.72460693322	10.9926689613	0.546762714708	0.877798526565	12.2413688292	1.5521794563	3.21556132414	39.6889154778	3.04604605826	11.8803635726	9.45686539215	11.4530409761	5.44515019393	6.30019272359	3.12538694156	15.4344610436	17.9959186204	2.06587135258	2.60069603024	5.07824044447	2.37522594616	20.559182388	45.286346844	28.1900394554	4.97584926839	5.95619526889	27.4591712423	11.5349925844	0.576353829779	0.973456862867	7.31438819474
TCGA-CJ-4895	1200	1	70.1432758155	22.0782093501	2.26226548694	4.23787226729	158.213730005	2.15445426803	5.56266968968	16.3537891131	20.5934086681	6.15211894172	7.20786163878	34.9613807701	54.1982062725	5.01325264094	7.20498197064	9.87524593881	2.96904109691	25.2977128043	4.11076590633	0.518284632478	9.74444836583	2.23489798483	8.30112922649	24.0089048531	7.49837546104	21.1885015831	1.04983741987	7.3789554887	5.43039148772	5.70083207234	3.36287892719	15.2665101736	11.6748775793	3.59882449721	4.10792468597	7.49448691727	6.11847782652	41.2019772382	31.5759887805	49.6816901365	5.16562756623	9.25327203165	7.29014826977	10.0277923368	0.230965227507	1.69949756751	5.16992938363
TCGA-B8-5159	722	0	45.9069969474	24.5180158225	3.93455482815	2.0016896135	83.1898888946	1.86318970136	9.789964514	13.4675208372	34.1134119681	7.60464037327	6.57803297773	16.3190483036	64.8895122611	3.81833660764	10.6985782477	8.20685887367	3.19238294032	29.7353767943	1.31391244036	1.39944145155	7.63490450301	1.71394839863	11.3617548212	12.1787281444	0.892178760392	19.984793111	1.47944265555	7.70057470395	4.14753034056	9.48008457225	7.67513730942	22.7781094176	7.3953218653	4.29131067634	4.44255314101	10.6432339627	10.0356816288	37.7734881235	56.9699605374	29.3452552979	9.98958757295	7.83855097576	3.62462491055	6.04521226658	0.170156194882	1.35238862426	6.81132711098
TCGA-BP-4346	1493	1	34.3022081635	23.8930007506	2.86596218379	6.14701805034	57.1792554368	2.84711610902	5.18318016764	13.9271504044	19.2472063546	7.74022002037	10.6701882812	31.7023490938	151.01784064	4.84232571314	13.8882536406	11.089839348	3.07110527818	19.3353692568	10.2335787435	0.704519136447	11.0722296986	3.07836178016	10.7042725499	15.3944013398	4.52142306437	15.3622674849	1.80218902742	11.3261529839	6.56478240334	7.12179671366	4.48140239455	27.6978444584	14.0092344728	3.98586641819	3.49377808833	6.99843012938	16.532305939	36.9809495634	34.0966664376	24.908212316	7.41098311298	14.8462258041	5.3426329687	7.47432552427	0.229821421646	12.8517789377	4.56629515009
TCGA-BP-4973	1384	0	41.6571468894	20.4799442481	4.73771836884	4.36195008304	145.097085215	2.70318144164	5.32892166663	12.2428195936	19.8658653803	7.05394514797	8.30051346168	25.787833706	43.0043597725	4.87219606198	11.3787981525	13.766153046	3.21497764688	25.9982786423	2.58535025191	0.702507870312	9.33087344884	2.97620304707	7.72479061401	11.5612919851	3.82697665026	18.3879207277	1.16948262239	8.86727155286	5.52985726656	7.84058116954	4.82080806239	23.5102301889	10.2274333525	4.46849008242	3.61419063353	7.9533500266	13.7225475552	30.8664900563	32.176436449	26.3086389315	7.70657222003	6.6175972504	2.91237944518	11.1100555596	0.251268052595	3.08658298733	12.2019704692
TCGA-BP-4963	1834	0	45.1152573996	21.6758568158	2.93243626509	5.31115547604	38.8978492873	2.63976662573	6.94088575698	15.8277885885	21.3941294088	6.11462880569	9.4470702086	24.0775202844	46.0039117209	5.21838515713	8.09269343965	14.4327749751	3.12856951554	17.6972719231	6.12035723598	0.97226542011	10.7946613904	3.40260502075	8.6142599141	13.005446927	3.66469273734	22.8399678771	0.875561094043	8.04356725335	6.57361865686	5.73764326492	3.43698611686	28.2675074586	15.0365743243	3.46898993827	4.09615458916	8.11541981948	9.51680374732	34.1784143831	57.4531221112	45.0003786828	8.91441723282	10.0237193941	3.55804823969	10.7194668193	0.438484953717	3.10134550231	9.93893597861
TCGA-B0-5692	3944	0	38.7268606793	37.8736902768	2.96128857378	2.31774255077	117.761499683	2.47567069659	6.84452664912	12.9080577836	20.9172703018	7.36334536062	8.00676009818	24.5742541368	64.8425275531	3.66788456345	11.5280440099	15.5469533915	2.46317014216	17.167307684	7.81233366807	0.604103672167	8.19999331099	2.05005337271	11.8916385113	13.175378398	1.67487365648	30.2410721203	0.43459166573	9.47148257434	6.39356888007	5.79127294622	6.06038904857	18.3107014328	17.507908104	2.99702844216	3.07899512544	5.74890629626	13.9387347743	39.9945676884	56.4678527269	30.9338784455	5.22426389961	15.6677198039	1.231119396	3.75917572407	0.179241158987	7.03428142299	6.87687347784
TCGA-BP-4163	2839	0	18.7714685488	28.171723673	4.18590653931	4.32041600532	41.5162589258	1.43939738265	8.6092916077	15.0158642579	32.6172311816	12.8309790709	7.28526771944	26.827999296	41.4101923967	5.70598000554	7.90309399973	9.44055908506	2.26549010429	22.2533528324	6.2627643853	0.620224644501	8.63393722393	3.33798448816	3.87623550477	17.2309024381	2.97716029099	16.4512852294	0.909435734631	10.029048809	5.34012147076	5.37492411851	5.84542154281	30.2173386168	11.255627543	4.16459604058	3.16891456967	7.61272216442	6.45176001394	36.9406819079	30.6839018967	37.2079927948	7.47422336712	9.32794023568	2.57058306377	7.30106775811	0.182519035896	1.95150058998	5.60666905627
TCGA-BP-4173	1893	0	59.9524300961	18.9951132111	3.79060577989	4.46646349038	113.727266608	3.29548610086	5.89070703831	13.4966113402	23.539210812	7.92023989518	11.0453575345	23.7581789201	216.18329177	4.32439261361	21.7976896793	10.8608356676	2.63430363782	17.6882824294	11.5871627559	1.03022232508	10.5815668086	2.10060629131	6.03513456284	20.0344466896	8.32244274061	18.3721973824	3.08232485898	7.12743910356	6.06734790001	8.44750066157	2.99189759753	16.9499131789	17.3631144384	3.30834620924	4.23765305052	7.95681965164	13.5761975607	50.476298836	45.2267256406	30.3384279797	6.86440990644	13.8616106848	8.5777208215	6.21127218431	0.388096122398	12.5048869921	4.38032169713
TCGA-BP-5177	293	0	41.4723620381	31.2104662433	2.80346182652	2.58454407487	129.481292455	2.43727621984	5.55466455382	12.5942241154	13.7469717442	3.09124805058	8.78926113625	15.8166038805	28.5762116243	3.65156731236	6.18635211541	18.2177266376	2.57832680188	13.7720022742	0.902536895618	0.66543058379	9.11666741036	1.7067850975	2.10767321578	7.97742467253	1.04326287752	10.6517526271	3.17534681036	7.89423860272	4.87912939533	6.00826493751	3.34395319098	15.7125198825	14.4089058763	2.9411229006	2.38134772896	4.64267708363	3.56412691117	24.1123343697	38.6687343417	32.0499084211	8.47435000341	4.08684529601	7.86505072674	7.16201418576	0.158808197949	1.30002647902	12.7138485852
TCGA-BP-4989	118	0	26.3404942614	17.8435852961	3.66387570424	6.17089303489	62.3406070174	2.75933082861	5.76579721618	11.793037944	15.3952648304	6.87887174075	7.91559776431	17.9403891694	83.7450961434	5.03811737924	11.9723836872	15.142199959	2.94438238745	11.5982689227	12.6766268089	0.473993718473	9.89556392096	3.19950382909	5.3425300833	12.7056452553	6.95898347251	20.7255134514	1.20814443378	7.55160874099	5.88373717103	5.87281573082	2.78633616806	16.4034706974	14.8640294035	2.24475331447	3.52888236981	8.38551690634	10.9546821525	32.462323338	34.348265086	29.1799826832	5.47654591722	9.7005390979	6.54407452379	5.46267569591	0.394769853997	7.85034508137	4.38147604241
TCGA-BP-4803	204	0	59.1629315212	25.6774091679	3.68162744548	3.08631516599	55.1608322656	1.34128486075	6.16387254744	11.8329062355	18.6263009922	6.47826693722	8.8218448125	18.8345659076	22.558280937	4.75568042377	8.4904609138	7.60012322884	3.04606380895	25.8488088587	3.44075955915	1.19523743916	8.42460505917	2.45159581927	14.0024378272	14.9661945547	1.79253673209	12.284639295	2.31678100742	6.57900792167	3.52895108872	8.06928684224	2.85489762275	25.157228015	10.1628764717	6.4558322814	3.42007751586	7.44091826605	3.79603339849	27.0941524709	38.1151870619	32.0929655656	7.47252899754	6.66245074818	3.96636631429	6.07998195219	0.369887148103	1.27845529601	17.9840904642
TCGA-BP-5178	1912	1	27.9792609945	22.8690008836	1.20241181093	2.35069820623	72.1181817488	1.6491972891	4.3889609365	11.7588896816	15.0706133261	2.05711362837	5.38078565407	18.5178332179	19.4590348139	3.0534351121	5.36538735237	13.3134849852	1.45255877501	17.940314564	3.53709757844	0.312413577663	9.67000612936	1.64536602257	4.95224065133	8.48433420896	2.00704622552	13.8736825541	0.625382177919	5.24167693253	5.88537159123	6.5937622311	2.86059846623	12.7070767857	15.6987470756	1.69378204487	2.80773086338	4.50148241766	4.83189307129	27.0979069475	38.4836408618	59.3237194947	2.77277944057	13.4435556926	3.0367939332	9.68182065424	0.131151156537	2.1974739629	7.21639271703
TCGA-BP-5168	1463	1	39.8726506906	31.5239550316	2.74027338561	2.75667424593	74.632810067	2.3282970763	5.82806890377	12.1258425894	21.5741129359	5.29172264224	6.86000202269	21.4140452282	28.0848564315	3.58807732993	8.70743104395	15.8536993532	3.89488225729	25.2635363149	3.07539931944	0.623557025963	8.99678149211	1.84838387414	8.12702675036	8.67852361268	0.989546013719	15.7220268098	0.699423274308	7.0865710118	4.16599790159	7.60306783525	5.19196496332	17.8213671041	14.7795951866	3.49052760652	3.23097148984	4.88925750833	5.94446497045	30.8831130132	49.6141698889	32.232889195	6.93023351494	5.76157239455	2.46789171582	4.27858224998	0.0874202721069	1.17036570717	12.9447756168
TCGA-B8-A54K	469	0	42.9376897263	29.0655685106	6.24190523455	3.49328098029	196.636244229	2.53383945229	3.73429829231	9.42078527112	13.3999409814	9.98242810957	9.83565826311	23.4876252887	14.4530845984	5.16725209279	5.62967827603	11.1235434008	3.25276611513	14.5033417727	0.752976298086	0.595132796422	13.6254520396	3.05804394135	6.84308249506	14.154711179	1.534911132	13.8374662563	3.97293011336	9.26814596913	4.29767236114	6.07810334096	3.91570640692	21.7666425414	10.5730949318	5.57978784984	2.02454545801	5.15067194618	3.19234286358	22.29345835	37.0620282832	31.4545599585	8.77748265353	7.05364368007	4.40643292594	14.3409271151	0.988461033169	0.415961783815	18.2750663455
TCGA-BP-4995	1371	0	26.4394720737	25.256205359	3.56357699716	2.37533876034	125.240093587	2.14324024352	8.49109050956	9.74132699801	22.6901120258	12.2343866114	8.4778403778	27.5578139883	36.4281014101	3.91386746678	10.2991696607	10.5325148643	3.51172974502	28.8079506337	2.30660786414	1.07489628762	17.1926444416	3.28566309538	8.69983448021	12.4581982245	1.73191831033	10.9700207902	1.21076253844	6.38295839731	4.52527583015	6.52216244042	3.94989401687	19.4486678294	8.95924492972	4.96301828952	5.41740695384	7.49374638592	2.26347528669	23.9013043529	37.5621162488	21.3647602462	12.42704267	6.54036819582	1.60182660553	4.60673714462	2.11172369332	0.997036779144	14.9716765768
TCGA-CJ-4873	1776	0	31.9214453552	17.2592351002	2.60665291099	4.56233526118	53.2952687009	4.24647063922	7.87960569895	9.46861568205	10.1999205555	6.13318492423	6.90481023561	18.5083778095	25.9220813675	4.04333438758	7.78188728228	16.7382408259	2.05889515569	7.90938393576	16.8276850122	1.21328771203	7.86625542999	2.4023274014	2.77145113514	14.6250388945	4.07362473971	20.2553580756	0.836488489342	8.44521266904	5.94143765617	3.99409088191	3.28301369852	16.4231471461	14.851499874	2.35280567225	2.07543952233	5.72768736551	9.02158540531	30.3299511115	34.8065424626	22.5284103465	2.64345574432	12.8231775317	4.9654303758	6.87911687061	0.283379508872	6.57671441692	3.84989520933
TCGA-CJ-4889	1946	0	47.1888934683	25.9255912938	4.44693627455	3.38438273922	140.97523902	2.70985516085	5.89673975839	14.1538602015	22.0077782069	12.0668102722	12.2893534735	24.1498691257	77.6828060194	4.50357431908	8.23103265892	9.38884285681	3.34570384769	20.6052099353	6.60991138845	0.885456822309	13.8829306416	2.11928363272	6.42111440407	20.0908292741	5.45618721541	20.7542658935	1.7684725619	6.76653630963	4.40389487678	7.92752167278	2.79784527547	20.0165006386	17.3065777119	3.80850653091	4.63367751079	7.07616740678	5.46901760656	45.373546023	48.1947001558	29.8652738539	7.5677180142	8.75085711439	14.5690744083	5.46070010414	0.980612752714	6.34641816161	9.68594331578
TCGA-CJ-4903	1560	0	32.5660769719	22.7915007929	4.27790483747	3.33795791628	97.2535350133	2.17833740776	6.57514909344	12.8383411959	20.1845369563	5.59151771619	7.98497809238	14.6546491305	50.8312317027	4.24388981639	10.9847133545	10.2995176464	3.09342462496	31.2523008688	3.38300518742	0.518533214778	10.5716127389	3.15505873582	8.99846757437	11.0190007388	2.20676891517	16.1147749799	1.00733832368	7.8369339976	4.57742697467	7.42105291507	4.73701670308	32.3152837517	11.9229855578	3.9799796168	4.35038631261	7.88539969869	7.44178425426	32.32586199	32.3899819181	23.9005053214	5.99555390481	7.25248637288	2.56666129242	6.0664342917	0.107633012559	2.46984777677	11.5906682888
TCGA-CJ-6031	1906	0	55.3847479414	26.5059748565	2.61197878754	2.79008182122	87.6069468451	1.76372178777	5.3773949774	10.1312899517	18.5844024386	6.51002583412	8.00013019012	17.8913247186	54.1506382848	3.36447579865	8.08123520441	13.377519112	2.4221383069	12.7714780612	9.01793024975	0.797661960344	7.58755574826	1.32490486773	8.05692576081	11.6859618557	1.67208806368	17.2108641943	1.21244474008	6.42067349031	4.17278070976	6.75060051925	3.0525724604	14.8207675217	11.3113357668	3.78942729454	2.8100481306	5.45548563713	5.2696600251	36.4588762621	33.5787736186	36.8017263486	5.04917083741	9.98431023328	7.01134556785	5.82427140639	0.300362349834	3.00859323941	8.99935066869
TCGA-CJ-5679	679	1	50.5486753477	24.1090627161	1.81127024731	1.2852179361	104.908679919	2.51344454275	7.10912828714	11.9618684825	9.92834282061	2.05736740726	4.13026112621	13.5570362957	11.4772901486	3.08970981058	7.18707469963	15.0062276907	1.48079160827	22.393361988	2.17710580824	0.517687833312	7.81313707164	1.85640949794	6.34147698748	15.7104168641	1.14186638799	22.4015118918	0.254173797331	4.81902960042	4.53975761452	3.52201745191	2.03387143473	18.0451004622	15.5090486708	2.78940870297	2.9291805811	4.57740914933	3.31744894727	25.3804112498	76.3809992936	67.1142880661	2.30386422198	3.66098593444	3.18886380183	8.32577130428	0.244440404045	0.621007413699	4.3777971495
TCGA-A3-3351	910	0	43.7632953721	24.5198412436	5.66311761621	5.19452978949	85.8586159907	3.39332180014	6.8542389553	15.9253138437	22.5219099913	12.0374868121	11.8138789876	24.0675773721	107.565412256	5.9612535006	15.8186779445	10.4628951442	4.14009352254	20.2824794721	4.8658286037	0.942735443595	10.5638408514	2.67462041465	10.2016664997	16.979004244	6.40264384078	24.4153851245	1.97470969121	9.76923782001	5.6190186142	10.2570370126	5.83112844306	29.2408769327	13.7916417699	4.55417965207	3.64826889911	9.50129963255	17.1112486572	36.0347340892	40.7109208253	33.2275838336	10.3574917735	9.89380892946	3.54609452985	8.38808834081	0.353376883469	5.35946525084	11.9384830097
TCGA-AS-3778	43	0	53.8465205381	32.5356227538	3.98163439406	5.31804819094	164.938647321	3.96359550517	5.19520826186	12.4680683791	15.9118460475	5.98694034533	7.97500369239	28.0729829996	23.6401365387	4.26510056424	6.38904650195	17.2594218794	3.41511948504	22.4057700957	2.00004766248	0.535278825099	9.63269103352	2.37595426659	11.9627045194	12.9797196182	3.82850338509	29.7460823915	4.87236485392	10.9477264467	6.70132864383	5.75282160828	4.12192894678	20.1265964025	12.2589357015	3.93938243859	3.50195045433	5.31900772903	5.77057465455	34.756731822	41.972893796	36.3687104426	6.59539980926	8.11009053506	8.94371234921	16.9591003037	0.440726656565	1.78733770353	16.4346768713
TCGA-A3-3313	735	1	13.709165888	9.62925985707	2.20622599404	2.04471517487	23.0485629385	2.47698769924	6.49403652647	8.78891599598	19.1947087953	5.02930295199	8.25526426851	13.2053113133	20.4233735832	7.78625542883	8.05108276921	8.23835242938	3.85043026642	16.5668134383	4.41231368689	0.932247867618	9.52183877487	2.7403533829	0.563896072707	17.9273240382	1.34979005713	4.85935005114	0.720694685855	8.56364383182	3.40160902937	2.07934837581	3.71849415557	19.4996137714	7.48873112837	3.52996574711	7.91953101392	8.68380112523	3.47018630451	48.4010086657	24.4331790243	19.4941381546	6.54491777527	4.8895839621	6.19087712391	2.01431412522	0.392426448872	0.716269663065	5.18865475518
TCGA-CJ-5683	1889	0	23.0079560913	42.2033555327	3.31718878998	2.84355640453	147.643999227	2.70774225139	5.82375282433	11.7106754303	18.7685051798	7.7737111955	6.73909269797	24.6061167836	18.8316859069	4.64965556502	6.72400840008	21.006033456	3.19830531523	22.4722433864	2.20007215601	0.648379180558	9.15266884343	1.72935317742	8.30566852843	13.2584705082	1.87274511421	24.9720059568	1.58923887664	7.69695410883	4.49815341639	5.83916193838	3.47851850817	16.199585049	16.7469820678	2.82609496876	3.70164582088	4.98593298471	7.96425857676	27.1099147946	39.4211829689	29.9325536582	7.39319541174	6.68886886441	2.66084492102	8.2180009647	0.331216781318	0.966724324621	7.35625360268
TCGA-A3-3325	1170	1	42.4927760225	28.3342493554	3.36806493621	5.5693135999	37.9547633404	2.74772267411	5.68913185329	14.054392876	19.6636571515	6.38576888527	8.11168456079	39.7922111555	24.416767595	5.10356375101	8.19791917146	13.7333041646	3.4377731943	18.3616408617	2.19345342332	1.11933378557	10.502043668	2.65928022454	2.95083944989	8.04597495315	5.03538085424	20.6694012257	1.50576425662	9.41975822834	5.85820472422	5.13652772315	4.91833631805	21.3389743159	16.2343976029	4.12261729051	3.74347083569	5.30460407286	11.4571426291	35.5583162323	45.6450494029	33.7300386528	7.13476261142	7.4716680555	5.51026031524	5.85839732552	0.273965272289	2.39131257707	12.7069287414
TCGA-B0-4847	793	1	29.1568383702	16.2858483189	2.6448925076	5.30205969415	123.563519521	4.07366436385	3.95636414566	13.8703280652	9.66759130038	4.98607074593	6.96169790557	28.5008258729	42.6943762236	3.68127626327	10.4451368917	29.1789242532	2.16756222586	11.5017774182	4.78218272085	0.530233537644	9.49598078255	2.05933427679	4.4305011577	7.98404307574	6.18704301278	25.020200507	0.198407558602	11.1679224962	7.69647979194	4.35548552829	4.40799153077	21.0954568198	20.6638753773	1.77408932354	2.02589925787	4.20947807165	11.4835957787	27.7049790998	38.8551178318	22.8104323411	3.55279928534	14.2233559072	1.80708613817	6.37615877716	0.0880131188424	9.52565747739	2.49620441568
TCGA-B0-4822	1111	1	69.6407859044	20.6114471064	2.51714862258	4.93236171435	118.15222067	5.96123971013	3.98985882077	12.6376633076	10.9947114902	3.02866561272	6.54728481279	29.0594878037	10.4813327074	3.61120703358	5.64003218899	32.5804542369	2.01778923674	8.74847323728	4.15018142799	0.499895246905	10.3057325459	1.83729249265	2.96866301476	9.91469683547	5.13919253303	15.4271663628	0.572566504413	10.7776785113	5.18177783935	2.9293661291	2.12241629476	17.8928345256	18.8655344492	2.25986893844	1.86205684511	3.27297192359	9.75643428865	22.6521074186	37.224023302	49.8857593819	3.85385929018	8.12313221826	5.20462413507	18.5393275348	0.205396746424	4.20885356656	7.68026506008
TCGA-B4-5378	175	0	48.6486523838	29.6512461096	6.65405653589	2.46718610356	283.46313519	2.3742401706	5.50380588385	13.4240576389	19.4008737182	8.60248230808	12.8227767558	25.5598321732	40.4222220423	6.03376296385	5.77501851604	9.7683282435	3.93825690454	17.1436554039	0.748674554537	1.82776399925	14.1583137059	2.41915989879	8.97867931945	13.5290795362	1.95977106876	10.4446618499	3.23530249419	8.06463681405	3.98451621935	6.01791265122	3.56210412718	22.5511561183	11.5600230789	4.50113022895	3.50182954076	5.67059854359	4.53557737912	25.5053152095	35.0608683055	34.2165575363	11.099499409	7.02045105243	9.65205262054	18.3240667093	0.483958823616	0.509050244918	19.3352822433
TCGA-CJ-6033	224	1	80.8356811729	27.5023860575	2.73795321654	2.27066174382	63.6603908711	2.99643314313	5.06315610805	10.7299488881	21.025120572	3.14145727969	7.2988439289	17.0499742295	24.3975920442	4.92751528595	6.20387586315	17.5206165522	2.07725759842	19.5698083719	1.83051270813	2.094435014	8.92422467214	1.67385662554	4.28636071193	10.0989539646	1.32939559458	16.8628202641	1.13152162695	6.42318141273	4.75465593476	5.19544457037	3.09923173259	13.9652814097	15.6287379264	2.86321779105	2.45915993312	4.73544071377	4.1667996181	32.1883999157	41.5470778861	63.1002716304	4.43338060622	6.7078019967	9.95671803516	7.05169796094	0.183323415328	0.984180664506	9.0551973971
TCGA-CJ-4901	1450	0	73.277815508	24.2174833404	2.8951873584	4.33560557589	194.941637068	2.26542719006	6.79769243052	11.0233844008	20.8638723954	4.58883610498	8.18616644967	19.2759371658	139.935500148	5.30186822741	13.5843827353	13.0303206456	2.14153302705	11.5014637116	5.83680893845	0.632276060465	7.42424009311	1.76195389396	4.55170291653	8.84296798786	3.9153782703	10.2862136656	2.70139066208	7.84968578468	7.78637539458	5.35224743611	3.70280668406	21.6742742077	15.3644971838	2.28263833168	3.54511720121	7.72688616251	9.63437178911	40.8173304963	32.4387740452	46.4104201802	3.59736534093	13.3087741468	9.86651972106	5.57023897549	0.223333421971	9.49572504932	5.29813816433
TCGA-A3-3383	861	0	65.8051013088	36.8857635873	3.3352754578	3.7908646107	31.0208378652	2.38610269188	5.5091359066	13.5417460946	10.3568597737	2.60879874064	3.91066760232	27.9903908719	57.7291125202	3.02697111753	9.03452286645	35.6758391194	2.39522487189	10.628198576	3.05171084966	0.89495350646	7.43776622229	1.94388045366	1.27995011866	6.39749945259	1.0990454467	31.7032650808	0.353254710374	9.52247506873	10.7592316776	3.34551129136	4.11009847596	13.4253730479	22.3603893532	4.91885592896	2.27189230133	3.09317159319	8.67131129166	30.0568298395	40.605175308	26.3649307954	1.99884822871	10.2361075688	3.43445853619	11.7056631324	0.0918181320207	3.36028069716	7.29567829481
TCGA-BP-5194	408	0	28.3107835238	29.8264304385	3.65112173403	3.25983424776	106.155836502	1.66536245429	4.57001271643	10.6238302696	22.1104025388	6.55015420417	8.21671300261	19.2129342034	32.2183783577	4.55098571078	8.83481861115	10.1723180208	4.4215828581	26.6943584564	2.79856681033	1.2749238043	8.64456040218	2.32136344092	10.5806456472	11.0911588303	2.1886178861	13.7454993257	1.25397407238	7.1883104707	3.78372276054	7.38772395538	5.70319148374	29.4776827251	9.40999660691	4.08639201216	3.71020830812	6.52803180808	3.44719977988	29.6644521378	31.1280810318	32.5887403521	11.1282795529	6.54559942089	3.57795980108	5.05787316013	0.123562862974	1.11880543399	13.1121540003
TCGA-EU-5907	127	0	55.7422209617	21.1129056382	2.03478276468	1.93624890568	60.3013751511	3.17963375812	9.07619834838	11.0676841747	25.4823136412	3.70573964585	5.01248926017	19.898737847	64.1907501274	4.43357323928	11.8367374565	14.7589700751	3.39373465364	40.6421425529	2.72165539442	0.417819053591	6.58845212589	2.16098615359	8.40410308058	24.1577028505	1.57168572765	16.6891376695	0.898105372015	5.48100544202	5.13951772974	5.64715809057	5.82867178708	20.3390136461	11.2075305382	3.69767275135	2.98354368938	8.73480476604	7.10209254032	38.8047580394	58.0540603214	44.5898002541	4.28805661358	4.42459983075	2.23837767554	3.85185358827	0.653620729024	0.566468249516	3.05387550558
TCGA-DV-5567	2004	0	50.1889143266	33.1667258892	4.74018969745	2.32043009209	114.412588974	1.84100561634	4.94336581803	11.5518082317	19.0535496339	8.7669435279	9.02291402972	16.0694079448	22.1103641932	4.67866013169	4.50365400852	10.8228350224	3.66931475538	16.0929803066	0.749788651093	1.00948090799	12.2451715106	2.04332312876	12.577893197	11.0304423196	1.86421772789	8.35581075555	6.59628128415	8.30933264398	3.26444197494	7.07347314211	4.79329493167	24.2233371824	26.3766803024	4.43315818144	2.75392453247	5.70672943346	4.06780957988	23.0875590049	53.485543122	31.2503352441	10.7067271716	7.76861953855	4.55968050201	10.1157082504	0.823677250633	0.275587692015	19.9169289097
TCGA-BP-5186	693	0	24.2784877277	29.9516464892	4.38199517292	3.60986762412	105.396274717	2.69523256341	5.20712892936	14.1303577024	21.8764655044	8.5021067113	9.14682552412	32.084829425	45.1546944383	4.1941313513	10.7479598928	15.073277097	3.88243759987	30.0209693725	3.47156211109	0.617414524818	9.87945855391	2.34307808739	3.46663439848	12.6642044399	1.72655149727	15.0502000925	1.22878663184	9.60194198958	4.87986117028	7.61766992663	4.68927001858	23.1667032343	16.1595451827	4.16923391039	4.4986546922	7.0623676779	5.79131231749	35.0584458118	42.3881588394	28.3058679979	11.7433694858	7.64162875222	3.4989319981	10.4312970138	0.311786207312	1.60929115616	9.8616706584
TCGA-B8-5550	1476	0	42.0130567679	19.5500882412	2.88309247018	2.85424459198	64.8175630317	1.95400590179	9.0506732722	13.0020285507	24.6236355403	4.12718042053	7.57593989497	13.0618295337	61.5677837683	4.99888079295	8.91920019155	14.1033533088	1.73618142681	20.461333848	4.4487237114	0.55886385002	7.3088442991	1.81327691062	5.37911496784	16.182341041	0.981244588008	12.560513663	0.943216835944	6.76903449679	3.41389941738	6.45491435296	2.6312715327	13.4532086735	11.9615106218	3.63459841291	2.47043957951	7.96011436955	15.0007588235	39.0827394254	38.6459219168	32.3480205012	6.32630934898	5.46848847126	8.31862754424	6.03065075419	0.456445891996	1.5754430444	10.017297651
TCGA-B2-3924	1092	0	14.6084827236	7.55922117313	10.4450550876	7.332140252	48.2938593134	1.83530178695	8.58360513354	19.8564333826	22.524113719	24.6429373321	9.31280813765	14.7306496803	153.384207015	12.2628112448	10.5889188116	3.78574522165	8.4112961819	27.970917972	2.05333609389	1.2987114873	11.8284615395	7.36199743731	7.11035514298	25.8932421729	9.33213769971	7.85470070666	1.79203031607	4.66305881614	3.76280919302	18.4574695236	4.80882042238	35.3860669146	10.7272697562	7.48283418832	9.48018004551	23.4350871613	10.8162267256	20.9172275366	25.6546281671	22.1115358006	19.258149442	4.52562784256	5.30643062604	6.15172997793	0.59757901909	2.95925948265	6.2080827325
TCGA-AK-3458	1168	0	17.6968713634	16.7579635384	1.68594709706	3.09580681156	25.9360665875	1.58219798924	5.33993934182	7.85014432617	13.6873215935	5.22923943093	3.71734043163	17.7482465526	19.099855048	3.79706335638	7.7548828013	24.4895339978	2.60154324225	14.466278846	2.24428130539	1.11375062147	6.25640832209	2.71953554185	5.64984572704	13.0786011781	3.03103473769	27.0713302932	0.338686016345	5.31661596433	9.35835026422	3.67359048032	3.94418058392	12.3301061778	4.16227270385	3.92999647429	2.67310901677	5.81702696105	8.34341087866	17.1920801648	28.8495990569	20.2440286996	2.91386077615	12.182869239	4.82008859755	7.23708708328	0.0939001921627	1.69741741442	1.59817454086
TCGA-B4-5836	141	0	42.0461090813	25.4977207749	3.81241023147	2.80531301219	121.155498175	1.95797058605	6.11371551942	13.5113855895	26.0186933219	5.75277648062	7.8126255489	28.8735902064	47.7914193144	4.54854424847	11.0050533773	7.70855884966	3.86937288696	40.1053448166	0.990337151562	0.843158745835	9.89183539584	2.08646499948	9.37609626342	15.0528503774	1.41681152102	14.2407829877	1.96580572425	6.73823454627	4.68442915884	10.4240617085	5.04789833541	19.1906033206	12.5708912634	4.10602052732	4.83967262185	6.7585379674	7.80379502062	41.3678182822	45.0289713203	33.9138896199	11.4420889055	7.13026361557	4.27363429867	8.72604559377	0.103292841615	1.52351922464	9.31441349414
TCGA-CJ-4871	2423	0	45.0703048472	24.4003925431	2.41181043744	1.66550031465	71.5727953062	1.46490212322	7.29664409519	10.9841985908	22.8780133608	4.51833797913	5.54862042292	22.1386511721	35.9603678589	3.09062810666	8.24454850107	14.4649804361	2.55249515061	24.5786883117	2.89004662443	0.885994464594	9.21350474122	1.48337280243	2.66977366396	15.3281698262	1.31424638884	15.7261739891	2.65219224695	5.09593992302	5.28644511126	5.93769067032	4.6827370328	13.8548955614	11.3300533844	3.59029247127	3.37912829549	6.10286778706	3.85217998451	25.6232156813	41.3731258726	37.9414669231	4.7950192829	6.50960561169	4.34351477825	7.55151481417	0.19614096343	1.11341238527	9.50003339646
TCGA-A3-3320	1508	0	22.0593693647	23.5300499978	3.69185109525	5.71702542429	96.8211599749	2.25284297924	9.18948613576	15.3455557052	25.7918699498	6.64368342463	9.95893950021	24.110723012	31.3155503202	6.16527905813	9.73891882104	12.4698601729	5.18980242769	34.5836748625	1.45808149078	0.828627421545	11.7049102293	3.16436779379	3.90809589451	10.7615258979	2.86598995433	15.5923702206	1.9409661024	9.83821855012	5.65618668004	7.42289517273	6.48289153009	28.8079547122	12.2764827425	3.97789846514	5.135439358	10.0861041671	8.04630230331	31.5768307147	45.986640176	32.6039664389	9.34051045445	4.6243965041	4.01388736842	9.79858815118	0.17952892314	1.6703865827	13.0041587017
TCGA-A3-3311	1191	1	38.7692508163	20.1997101806	3.64385668096	3.92152162571	67.9012728757	1.83969438542	6.5745892254	16.1598808206	25.9651641557	6.311848908	8.21349873412	22.0784241187	82.1155151077	4.82065413376	13.5287546626	10.5447757665	3.55658277385	33.0112229364	5.22029601057	1.06231077248	8.90852566763	2.71441459237	8.88210218143	14.9127404277	1.86532359577	13.569296903	1.19316784333	8.85843113642	6.89142195982	7.21733892283	4.5629532503	29.0889661289	15.3288021744	4.42354575123	4.85641729147	8.63642726023	5.14078614677	40.8173791434	37.4544472013	54.9233336936	7.82450940141	10.0136858011	3.86222864544	5.80619778682	0.172276901017	1.97292386282	7.65473846481
TCGA-CZ-5988	693	0	64.1078409079	22.5115797546	3.75708735446	2.00957625523	164.61608521	1.11783689932	6.35947005657	16.4015301779	31.1180583674	7.90527328718	7.851291169	14.4569042729	44.9027904427	4.84740864677	9.06491709457	9.64224542782	3.21697608046	20.5784586065	1.50992212705	0.792263278159	7.98797940585	2.17035356708	13.7436207838	18.7801542461	1.50118303987	12.2140275551	6.16983904681	3.42082589879	3.00144862547	12.8062291216	3.53751825655	25.1679552457	14.8412572311	2.85364602928	3.44047787205	8.23900923817	4.28360238295	32.2445482429	39.2939140059	52.7992896147	7.15650740581	7.07629580382	6.84603747181	6.21086145132	0.361332675875	1.24665868702	9.55943012204
TCGA-B0-4699	110	1	51.3832662324	13.1283652498	4.20321639076	3.9152707921	64.393501108	2.98509595918	6.9293579273	9.21444909942	21.3048860009	8.01038095524	7.21061357438	32.4892129297	84.754911006	3.77664589758	11.7774259501	9.95409316039	3.49490430929	14.9338626607	2.11244505313	0.834278882639	20.8266915001	1.78423067311	12.1734570264	18.481404612	6.54114625826	8.90630389912	4.60445250791	7.2589860093	4.99343761813	7.14060384557	3.48123301141	16.4872052506	12.2780035378	4.22868753425	4.92357066575	7.74850432264	3.96940076752	35.8905278887	34.9781075085	27.5438542361	6.44753295348	6.54278255659	4.23408298884	5.4874335495	1.70694311248	3.85486002349	2.38457288148
TCGA-CJ-5681	552	1	14.953223846	24.7506748013	8.35761845785	3.96972592293	15.6342299716	2.94477035428	4.66371147779	8.04112567445	35.2375268212	12.0903155453	11.5784185162	14.9252340487	53.4918628001	4.25806519268	15.0095533014	13.4424516678	4.25439973642	26.927250345	5.03310409366	0.277176281955	17.0679146057	2.27152553074	2.33767595447	20.8715481777	1.20220690191	6.20353343944	5.78096309671	9.52298511575	5.45878263295	4.53638996441	3.02205697656	18.2477528986	7.1668898995	4.55555830137	7.33433927229	9.53889360848	1.99013233545	30.8221965063	47.2200685444	29.1604833114	6.61404831993	23.3506532213	2.34928615048	2.72606596232	1.16917659625	0.901892215191	5.09332013807
TCGA-B4-5832	155	0	2.59104697125	2.18817195119	1.13252912714	0.70055034233	36.2355205143	0.186572143985	10.6487852882	5.6803543054	42.3659162586	7.82540407836	1.34421262337	4.25714289334	75.832308588	10.9512246302	8.80711316309	0.626572822472	5.45303809133	49.6916687577	0.578895179348	1.19274913974	3.11540918449	2.37578734603	0.606183305309	43.418200773	3.67041870213	1.66936378942	2.84659416858	0.612129375097	0.305946619671	20.6498930441	5.66686299549	26.0671037898	1.54220059863	1.59065555329	10.5822795629	23.3383022397	0.388192485502	20.4887187171	10.2705367526	16.064392071	8.69596437784	0.65809314121	1.53922191367	0.318057527255	0.0562731800192	0.222034710276	2.04188399689
TCGA-CJ-4639	3229	0	38.6823942234	27.6510422987	4.86352588326	4.15962531089	139.39628941	2.39020145617	8.33439312763	14.3478055245	25.143171148	9.64502596405	9.50338769983	24.7263081101	74.5673027392	6.10598965521	8.74773369464	9.77253310411	4.79415446019	28.7198849406	2.56594166577	0.814671679752	10.3885436224	2.43480305277	7.08526813202	12.9597946473	1.54130050031	12.1724537248	2.47618707586	8.17887216048	4.52826515505	10.4460675008	4.91481845992	25.1586010629	14.2482699237	3.25657556266	4.95698692859	9.07776673871	6.75757682828	33.8865708346	47.6936518016	33.4868344089	13.8386605864	5.51905878611	2.64991397576	7.23819355208	0.256367513684	3.78689403376	12.3820697303
TCGA-BP-5182	1165	0	40.9988673594	25.4894439988	3.14129838696	4.35367191399	97.411298945	2.14004129316	4.86899025135	12.042992302	24.0518765304	6.49392598421	10.5047848993	18.9421704356	59.813911254	4.65451913144	7.9867826976	10.2944290372	2.87128799166	21.5531083166	13.6706420094	0.467409096368	8.51630324094	1.791652771	6.24135079129	17.696469767	5.55396910391	10.9746090761	2.65892620225	7.35910700016	4.96352151205	10.2345402223	4.17607852914	21.5171797155	12.7124027794	3.67076062941	3.36018863293	7.05908241133	5.52605184608	47.5413965953	29.560047988	28.9864637114	6.31228438565	12.9222210037	6.84072590228	6.97963641709	0.508938630338	2.83571699455	12.3890395404
TCGA-B0-5705	4537	0	22.9073995566	28.1430985168	4.18812296304	2.9604644266	106.583790191	3.24246311289	6.84863920793	14.1533578391	18.8102758195	6.21009617877	7.7532726021	26.0364650327	53.8211643402	3.59869947415	12.698528239	15.3146260605	4.16332527551	26.5975637149	2.35364772692	0.854282881957	9.28713897943	1.61212673875	6.41182436812	11.3099926387	0.7734654717	16.0857011615	1.06044133394	9.03740258106	3.72502331164	10.8129321402	5.41660546447	21.1699932463	16.1296827084	3.92100870687	4.17640614846	6.56645675583	13.7100821367	34.584250126	49.4800156907	25.5496878393	14.0533430906	7.50711904049	2.327726994	4.59062290446	0.175748502199	2.25742823807	7.01209274026
TCGA-B8-4620	777	0	75.5774378323	26.5630009472	2.63313267608	3.54260635382	167.591146259	1.39952875173	4.60848235	9.28345072232	21.1306088081	3.28887775227	5.74687741054	16.8950097735	93.2070002518	5.41001678397	10.5910229839	10.5477335544	3.00204308334	16.7933289097	0.851997498186	1.64962494341	8.95577962095	1.77125626037	3.75848556349	9.83074508023	6.5501366515	19.5240679099	2.29605471526	5.20872587383	5.54548426223	4.19235183712	4.29640088648	19.0380476416	10.36957304	2.2045176502	3.07379495791	9.0067047247	3.89338327877	25.1990127092	41.1809708588	110.214025769	3.18821958249	5.46714999732	14.5769236824	9.8052540603	0.187731907874	0.969087601442	7.10292311526
TCGA-A3-A8OW	323	0	28.1374878236	32.0006858823	5.30201498319	3.84376011186	177.402249964	4.00331548163	6.13646211239	15.2902982496	15.9810213193	4.2230924928	9.82076939918	38.0289720167	36.6704815202	4.9422156033	6.21924745998	21.4699864459	4.5048437587	18.3135921032	1.32853814102	1.20060022917	11.1068421979	2.47244971447	7.60090485758	9.15114003644	1.92012381707	24.5322207467	2.02833442645	9.51124856875	6.05952357942	9.00455317336	4.19444427683	19.7243009431	13.3748648556	3.39032183758	3.7963814852	5.90042829946	6.99131603654	28.8896455214	34.5265254982	36.5644883663	13.7545573564	5.27177839951	4.24454626474	14.1546316106	0.183509972935	2.49808674043	13.6759558711
TCGA-BP-4761	182	0	25.9452493254	29.219626467	1.15726843412	2.70415444941	97.328194225	7.08442274051	3.79245271137	6.4969239587	14.4092965707	2.56564500701	3.57898568059	34.6548463913	18.2985149472	2.15317649374	3.22185020973	31.6905482453	1.03242105804	9.35269133891	4.86177551174	1.082033455	7.88789450486	1.42568988985	6.06911101266	7.29531213898	1.16816029328	16.0659574172	0.443322290295	12.0437291485	12.7960793981	1.73217446467	2.94207279631	16.3114123188	19.6703479762	2.78480838908	1.05822854743	3.63443501465	32.7636045783	46.8995823802	102.919205083	39.1040765959	1.54890852248	14.2807421632	2.5960505142	7.46985634357	0.245358816323	2.42363302538	1.08728821377
TCGA-BP-4771	162	1	52.9052659169	21.1818939008	3.46888467106	4.50923296192	66.0776010472	3.449302984	4.52072971206	14.9561122861	19.5069780516	6.15382582862	11.6486728792	26.8618469228	128.165988658	4.16681001334	11.0877297999	15.8267804297	2.52322469118	15.7210029493	8.83667336651	0.627531792442	10.2404629558	2.4609234534	8.52108460824	11.8759146067	6.05282064721	18.6556905517	1.47418313529	9.47492834117	7.13596736805	6.15198951164	2.70826685461	17.0027575106	17.7557009978	3.59944745268	3.93319357225	6.23595986477	14.6286315714	41.6024413481	48.5011956571	40.6662171123	7.19730133608	12.6902765257	4.33060601326	9.24343016676	0.272476714925	13.5454678322	7.50045257863
TCGA-B0-5085	770	1	19.4444350742	18.7015704053	2.99117328376	5.18420653147	173.476519182	4.67165895055	3.80620679055	13.4021522088	8.39681745249	3.38822506416	5.74166041705	24.220456177	7.80903331512	3.59330640401	5.88591237639	32.7543634193	2.83289837811	12.4667396777	2.28002618446	0.260982935216	8.0323479469	1.8003263897	5.18493810619	9.57115178575	3.5369615798	15.8960822652	0.24359398824	10.9477864657	7.79707040577	3.00140509392	3.9420419497	13.7456102228	23.881096909	1.74241304745	1.90044867997	3.2351457759	9.25799937395	15.7414474298	34.9627058338	26.1744932018	4.25665057273	6.74799219432	2.75280111759	9.72076313237	0.120732288452	2.26540661684	5.15672619268
TCGA-T7-A92I	356	0	32.7206736731	17.3909485727	3.79345279516	1.62157303057	109.16336384	3.859401532	6.21423870056	13.3238235655	24.1737996996	4.4437008899	12.7049436736	22.416350789	55.7789409356	5.22964095162	13.3046630765	13.014479545	3.36070067714	21.6916763229	9.39130255803	1.02448145302	14.3477488498	2.79675369678	0.295997558728	16.6050097224	3.81511394189	12.3860563558	0.250392175728	10.0780673015	3.81088011529	7.26639508353	3.81955278113	16.7382697036	6.84558406964	4.36395850719	7.66843743715	7.64635058958	2.80326662546	62.2631103034	46.2113928832	19.2211583479	6.27837116128	7.66213225795	1.23271711784	2.81874415016	1.06822318304	1.7120339136	1.12516696113
TCGA-BP-4960	2172	0	38.9513364638	21.2223337733	2.16975920756	3.78902503915	231.616094799	2.61776701236	3.5565604096	9.5004627527	12.4377064517	3.05939039169	5.80306264989	14.7962840108	11.7393230567	3.57691602599	6.37427831283	16.879985487	1.77887085	9.41705534102	2.08103965443	0.446956353534	10.3651549524	1.86701335615	3.49618662694	10.6448385491	2.92462141882	15.9444793683	0.606980661687	6.70492682312	6.7808994984	4.1411841867	3.47473350751	13.8084388077	15.6674475115	1.98331471958	1.81596818375	3.97258881227	4.73942364447	22.5060211094	29.0847523646	35.1871126432	4.64551490458	6.49334304516	3.70184764965	13.3189128752	0.137687303334	3.22806547781	6.79470582375
TCGA-BP-4970	433	0	40.7369167476	25.077026322	4.62644033862	3.20135880741	79.1192946335	1.90011416458	5.8345422561	14.4450591892	27.7785960699	10.9581057396	11.4704488356	20.2198339779	107.745403369	4.8838433447	12.9997938436	10.734122904	3.44167380512	22.4264216125	3.86345580022	1.23285956144	9.46888028103	2.00286630425	7.45172248146	21.8602341378	1.29388810201	10.9112977801	4.15049190157	6.78260123468	3.54151525191	10.0000433565	4.33599628716	23.4561001365	15.8499222643	3.91523645388	4.63041089656	8.99378932152	10.2753985216	40.2662353251	33.927998325	32.764552485	10.5807508606	12.6733648731	6.84205793567	8.53679275492	0.372714920044	2.62559384993	10.1639634702
TCGA-CJ-4891	819	1	37.7138591284	14.0573202863	1.73958113237	5.15811589625	179.324329135	3.50451166991	3.42574337577	10.9183769945	13.4842850083	2.95711465816	4.95694011582	58.7251028887	34.9566018468	3.27869132999	7.04164360536	21.8294950169	1.2925214571	7.79667501815	2.8453549176	0.280093253981	9.65936714421	1.58455323695	9.77112995752	9.62336897057	5.8858933995	20.6084833541	0.417833823842	5.95349730322	8.01771422446	3.17039365834	3.59045166537	9.61659910729	19.6816783609	1.70190017919	2.37723489233	5.27052826609	2.7796879721	28.1728562106	29.4225383541	70.9726790295	2.42678199646	8.27780853642	2.85008125246	9.64557932299	0.222873404703	1.77936803455	3.17295431928
TCGA-BP-4160	2881	0	21.5893076245	19.2617236154	2.10583766075	3.49729456714	117.980753728	1.40255190218	6.59761362837	15.1896033939	22.6059392463	6.71321230523	5.8556868627	17.2266027442	132.848764557	5.00966845998	9.72591547217	8.72715698096	3.20474222508	24.1995222638	6.55907888432	1.08719683335	8.52948186582	1.69946245153	7.92571920119	16.478568465	4.52471399487	11.4692782333	2.51953466317	4.38403586295	4.63838836976	7.17095997121	3.89702819709	13.9281166624	17.377930385	3.74553394641	5.22720321621	8.25866052355	7.30686917863	39.4644229773	43.8861326157	26.4700362916	5.4690296632	8.49517493232	6.63145913534	3.19937606225	0.597112057784	2.845837527	6.40777151798
TCGA-BP-4170	2343	1	51.6449112345	30.9768785623	3.70465173816	2.82776338869	173.125826532	1.83182198027	5.25538782256	15.0076702444	23.6916110232	4.92856024575	8.14679054333	21.830069191	62.5775930469	4.48471818816	8.57566922062	11.5942474898	3.37754757239	24.5317887234	4.14337105322	0.908102194722	9.09743677163	1.68205621206	6.86064546142	13.6020490462	1.29684958773	22.1674151272	1.14747234992	6.42954561426	5.71541987275	7.16855189344	5.54492353798	18.9674548606	15.4841592556	3.31671195151	4.7748285487	5.92469137425	6.66278917632	33.0029570055	48.672610419	34.6064121243	8.77167917106	7.99356179818	2.73470071635	7.59655946235	0.204836919031	2.39800465052	8.78384306826
TCGA-A3-3349	1385	0	67.4485530383	35.1552556471	4.52615230008	5.7086393542	77.181284583	2.78228566343	5.47034326681	12.6448625321	17.8008914904	7.62706774374	11.0764658916	32.5412484539	19.0079416482	4.41634501397	9.75977752658	15.0789632279	4.16208051621	22.1645550368	2.53628302921	1.08311040952	11.8185975208	2.4474635121	3.81146603289	10.907023331	2.19885064684	16.4762402059	2.94218753766	10.0430849312	5.6539583041	7.00339698831	3.95166283449	21.9626498727	15.7416927725	4.35420143896	3.50173291395	5.74444353786	7.53320926515	34.0993458975	42.5545383564	48.1349140212	13.8686619257	5.36624256257	6.25923362144	14.1774474542	0.205761758933	1.60933101884	20.7905392523
TCGA-BP-5174	2257	0	22.3298315423	19.9444214193	2.47053909683	2.80969999847	78.0713292155	2.40654937198	4.45671716874	12.7681082703	14.6346853706	2.70844885985	5.44981759956	21.2164313575	25.5091827299	2.66916144958	6.71601512273	23.0572552073	1.85419178371	19.3236205353	4.25482107239	0.333949706226	7.20366204634	2.04456570819	9.90760841566	7.76589398571	1.23731605159	17.9006978041	0.289356839508	9.47053753445	6.99391366247	4.28471570905	4.93910632548	14.3221170296	13.4041588709	3.08550193401	2.98446960948	3.23791510321	9.73803214509	39.6672454872	37.0606542044	26.596098905	5.20393071718	8.90088844659	1.65531123018	7.836795093	0.130576957333	0.990757999139	4.7589576929
TCGA-B0-5080	342	1	62.2360712977	31.4750054197	4.10153050148	2.73793318274	221.095981348	2.39351060455	6.40146611284	14.6718903141	21.6416635179	3.42217937442	12.9631075393	18.5465643147	48.5834356779	4.945116564	4.91403925468	15.3957786129	3.33622108692	18.7515842673	2.28977548168	1.04175872787	11.0250755531	1.88772499862	3.00638141388	15.0633538169	2.92653602522	18.4443659508	0.718208167276	7.23993290168	4.11573961841	7.20022862832	2.53550517896	15.6705575143	20.810064534	3.47093478001	3.33377006018	6.67273881676	5.35609132925	37.2832079391	39.7129566402	50.374969981	8.76425330109	6.62193045601	5.76031575181	8.4662175244	0.145231286797	3.03513487681	23.2286881793
TCGA-B8-5165	737	0	34.6961267902	25.7212421941	4.93055515503	2.77273586936	91.707242528	1.78966701418	7.31700448647	13.4191215322	26.9404625491	7.79182625137	9.71450902746	29.0891039422	33.7933246853	4.30746874616	7.66619080491	9.48809026177	4.26459232533	26.4442748535	2.93392783726	1.55799129774	10.0624864117	1.71409112015	6.47151444912	17.2045736949	1.86947753938	11.4087289091	2.17732688315	6.38503549086	3.48539011606	8.5398221771	3.97105119306	22.2378089034	9.45220488438	4.46669724977	4.29253212421	6.83155731619	3.44175030304	29.5176970247	33.6771836966	33.8348485806	14.0556818124	6.38701965269	4.8157897743	12.2679693104	0.605505554815	1.10990305034	18.9236252599
TCGA-B2-4099	972	0	49.5637612679	25.8076193213	2.38838445399	3.95310688005	48.9484917274	1.89444170453	6.35086975047	11.1963606879	14.780464703	6.38375622333	5.83815481721	23.8462276208	83.1198405608	3.67879721981	10.7159446165	15.2230126091	3.50310360569	14.3171125734	4.62249388574	1.57520002426	10.2931685461	2.20380746076	6.26627749925	7.4023622524	4.34741989819	21.6150437592	0.416234178848	6.15379867169	9.92720476456	4.24518832361	5.2038664337	14.6048007784	11.261750158	4.66206800922	4.33527634583	3.87550916747	7.12218956322	28.9197819263	36.4856526565	27.4732755352	3.44101576963	9.8948494222	3.02031119911	3.56144915257	0.0984881908149	1.79545989954	2.92390724506
TCGA-CW-5590	1075	1	73.4246818682	29.6978127234	3.46450173564	2.50462218852	82.1149247416	2.92297205333	6.14585036173	13.077108367	20.1515192169	3.76932511612	7.7891500021	26.215814103	58.0565524854	4.88549030269	5.69012836954	12.3167591306	2.42118369396	27.5279046803	2.56860737504	0.760755871075	8.7931120024	2.004941608	2.1266921706	13.007992416	2.2708958204	21.6622406603	0.425344926831	6.82844969425	3.91163766375	6.36605158283	2.68175132444	20.6136750264	12.8556585903	4.88546516799	3.18027584883	6.44225633943	8.12065129023	28.5224962048	47.4499624222	51.1062397574	7.55460705869	6.45594537822	3.82434090677	9.26502180229	0.160695271374	1.97890801616	11.3112801066
TCGA-BP-4789	1489	0	54.6151210492	32.4789085299	4.67299862475	3.01344268807	92.9135376333	1.76757835056	6.76451506812	14.0913458319	25.2456315788	6.00847252266	10.0681953226	32.912748852	27.7246408373	4.88451301019	5.49841165718	15.5306426432	4.98649601329	24.7485911394	1.34926718392	1.335013387	9.84629791927	1.98108236472	8.86374893	16.2789210093	1.96741830466	18.0368880242	2.7095628299	6.57835247459	3.34316186159	6.88584768164	3.67397168593	21.9122643669	14.7375044975	4.00146989697	4.11454531376	7.37965381831	3.24306714708	28.1087279657	40.2210935372	38.96770525	15.0884667759	5.51236523817	6.51403745922	7.98211076075	0.209444028794	0.736847073292	16.0963394322
TCGA-B2-5636	919	0	84.7280542173	32.9392433221	6.30360842449	3.15290170744	164.920235243	2.47533498064	5.41403542109	13.8951683573	25.9431971411	15.0604646565	14.3024052633	29.4342451407	27.267620788	5.15436732808	6.90451760583	11.5584204816	3.90447972174	23.3529334957	2.80433042634	1.42013245385	14.6868998988	2.07100005742	7.67374562934	11.4305304057	2.77710230511	10.5811758731	10.1986915194	7.90485567941	3.55960891289	6.99413325252	3.03139793301	23.0214495167	11.2527840947	5.01788807383	4.26253712674	7.12792401947	3.56608228788	34.8753661574	37.9867721933	33.7561625141	18.7526294263	9.91474543486	5.18888241773	12.046131339	1.52864089897	1.04760735055	25.6284163671
TCGA-BP-4763	1270	1	28.4791850207	20.5438715136	4.56187455827	2.8005339196	77.7059463267	0.898892443069	9.34166512516	15.6417696247	18.9749758118	7.0953938407	4.86603107526	12.2439342981	71.4706481585	6.60885297642	9.69269764481	11.8099786995	4.45822577062	28.2533228175	1.24531669853	1.21077576163	10.5080638738	1.74441597238	7.7147600277	7.53613703599	2.96929457757	10.2246421043	3.27955389833	3.13273335	3.19808867657	10.4070222542	2.58583347059	20.9604165605	8.06490510884	4.53772737098	3.92070539416	11.7021416834	2.72114590304	26.6917427733	38.6862667002	49.6487530219	8.74964354381	5.17918178376	4.427101926	7.3043863888	0.194839589978	1.00263628904	14.0977206196
TCGA-CZ-5984	2067	0	34.0096628287	21.7747131183	3.50896996393	3.26191715566	53.2484681776	2.1026203266	10.8363297823	12.0315877047	22.3309905996	8.72069875916	5.5485799786	15.345333159	42.4195502337	4.12811747174	10.1407083062	7.56886913692	2.77643733063	21.2301937198	3.34762350407	0.790655114958	9.1254937681	2.22623119733	7.1400711146	10.2787110634	1.49426473483	20.525836878	0.821952480218	6.64658905118	4.11280840434	8.20555583435	5.89827573658	26.5596495793	15.2343924706	2.86523687962	3.39287047785	7.2510960793	10.6007357204	32.0464395234	47.1047764964	32.517411652	6.17596100656	10.5767755233	2.31103375036	5.38262054325	0.234363436345	3.53555347378	6.56385244642
TCGA-B0-5700	1790	0	45.0986420682	37.4679950302	2.53470076116	2.57863521625	87.7860241549	3.9128124249	4.67793379435	14.4767867455	9.16583446803	3.01975068619	6.2996060543	30.1121250214	21.8618779893	2.45378243422	9.48311715071	27.4191854145	2.73257992962	16.4854171356	2.94342646777	0.388178197329	6.68894633816	1.46474494708	4.52434085303	8.10264323594	1.50287448887	19.5916323655	0.580270261975	7.41587599206	6.2229414435	5.11971150007	2.15082231521	9.58639587078	42.5998978164	4.09576478663	2.59840702961	3.17972408193	15.7716739664	27.1715135192	53.2707874575	29.0373741346	5.13421308615	10.0749966636	2.89843407075	9.00077904532	0.186473459883	1.23157135294	8.57621246758
TCGA-B8-4148	1520	0	40.2912744081	22.8401060518	3.39537618044	5.37905135004	79.9932496501	3.90551223515	5.72234961561	21.7783096465	23.0572943647	7.61183983572	9.8018649201	40.864699893	133.678355283	5.92610153307	13.5201929429	13.099105224	4.47982917708	24.6322766964	2.0105600247	1.00906170952	12.1201776412	2.76965194321	11.317964925	14.8791460284	5.89609705627	19.2897294764	2.79144988974	8.79042553668	7.49036445274	6.96541471345	4.66293288614	20.3121667232	28.8454225044	3.71435748592	6.36280723753	9.13952191544	25.7821230839	33.8427481437	60.0067343052	32.9773633057	11.0248774114	12.2710430079	4.26519663226	8.60983489164	0.452027173707	6.00106871689	8.84749909684
TCGA-AK-3454	874	0	74.7475943259	18.4912184831	2.37813793855	4.7241958005	130.348872965	5.84060482989	4.03186650612	11.2300808224	12.1009428622	3.97952212917	6.65787085466	30.6292487649	10.8515664776	3.64638771582	6.28349626079	29.148149512	2.0674264328	9.27755581486	3.96166292407	0.421601348356	10.1835991897	2.05490499211	3.70546083831	9.28868121315	5.22837399577	14.0103277696	0.601586082395	10.102006334	4.94349009266	3.05451922324	2.27260533954	18.0067157827	16.3826059234	2.24909665652	1.76202012192	3.52500132003	10.2534951675	23.9036245242	39.4299360509	48.2594604853	3.84447240663	7.7001652235	5.71362096678	16.8515516633	0.344949652159	4.08579923642	7.31919339253
TCGA-CZ-4853	774	0	30.1039296797	30.1816113389	2.10056690833	3.8019148516	51.5137432102	1.98459814989	7.88994414142	7.8349135545	18.9270907877	4.13156959003	5.97093027248	18.5750797454	39.207256195	4.18965094358	11.5029538221	15.1914741084	4.00807803088	24.8200043417	2.56590174714	1.27403187342	8.21307362058	2.03597355227	8.49423881837	14.1118125827	1.37412695306	27.0622555695	0.650601246162	9.1566631877	4.69845457967	5.5301595337	5.38738080642	28.7977900068	10.560084643	4.68928863932	3.45941981088	6.5821916337	9.46244278599	27.3598514447	42.3889783565	31.483054497	6.62311143183	11.4260048571	1.51168008126	5.75716970478	0.127957837423	1.66800120307	6.49756890455
TCGA-B0-4833	2386	1	32.9441354475	28.6674315233	3.48248743312	4.13758477781	91.21393989	4.55227054586	5.79983472803	15.3553614977	16.0357262442	6.84856945283	6.58898314286	26.306319481	30.8878923915	4.77360443525	8.8037933732	24.7797488774	3.15772152012	15.8300630261	3.90963150532	0.452477111562	12.6092909475	2.53430845206	8.01263063029	11.6303983767	2.60488713746	24.38521097	0.693238410232	8.54091983707	9.18638283962	5.28644212338	6.26149349362	18.7062236239	23.922177553	2.18758583959	2.95023665183	6.34946255566	13.6929959532	34.9264396321	55.5580349971	29.1830091505	7.03221884532	7.16931429769	3.25918256962	12.6917130242	0.292601940413	4.24026696358	5.53462027436
TCGA-BP-4759	2372	0	81.4061901791	33.2917205734	2.03444895733	2.15436277572	40.2005104825	1.27034122773	5.04915477276	9.35947090346	14.1594453721	2.065268674	6.39341183031	25.274583517	21.4488251094	3.03634070762	6.6638526981	20.0195517143	2.25734667509	13.7213987438	2.31603278433	0.506242287107	5.86629125397	1.16200177856	3.39953984249	4.60722418986	0.813952262598	30.1259181009	1.24286798732	5.87077942523	4.02489011398	3.43555357671	3.30699596649	13.5046614289	9.59520021104	3.12762236195	1.7234613039	3.13812338809	4.87417422608	20.5621742619	34.3723110049	40.1153922813	5.2017178856	5.61584687564	3.74518906503	6.42175186638	0.0722379433748	0.862449976132	13.530736999
TCGA-AK-3427	3583	0	15.9109871676	19.3764278093	1.31706799893	0.9795386521	5.29975650377	1.1340050328	5.03235089677	3.79783672746	9.08672987784	1.83869304362	6.87047357012	9.30911920771	10.7098785043	2.32387681543	6.69667507994	14.0012800028	2.67613646304	9.49306063834	0.321443661483	0.583302565884	7.52232491008	4.80842423606	4.85147742118	7.63112482017	1.14073159417	8.3641949394	0.060312952589	4.20670242477	12.4214259964	2.71114664287	4.59006032667	2.84634281168	3.16630512288	4.85092685973	8.23117422111	2.99357620543	0.465996230806	19.2248623443	17.3912147187	6.27258874104	1.86756884818	4.34715548607	0.354744651307	1.32122236944	0.112871313139	0.100422413808	3.23080138695
TCGA-CZ-5467	73	1	42.9475717033	39.4120059298	4.52939049003	2.82184669064	164.973991777	1.24200196393	6.65185872562	15.0327028499	23.114307147	6.35695994196	8.5745067248	21.9437934037	27.7172737004	5.74093180698	6.1687993319	13.4109694348	3.71266744471	23.208303407	3.05681569711	0.442495838001	10.0257387955	1.87514424518	5.23535936308	17.1080281559	1.30077283555	18.0636835005	1.76437572673	7.70416860806	4.37441772252	5.55250076711	3.77726606889	16.8400684197	19.4840134165	4.1896985517	4.17784319636	7.48650688575	7.4102173828	32.3393900486	49.614390086	42.4457661279	6.87718825421	4.29327710584	2.74872722359	9.38947972355	0.287794010014	0.588745679156	11.5847904357
TCGA-BP-4165	3037	0	41.4370308983	37.028119614	3.07795849472	3.54548969714	105.287219156	3.42535866657	4.13483259979	11.0169428751	13.3888339627	3.24795821666	6.98064520295	27.8255561754	20.8337535181	3.80758522666	7.57923007487	23.5253554081	2.96931941793	14.694986444	1.56025698756	0.522763785262	14.6111455627	2.37110826262	3.47647564796	6.21093646557	1.87525255231	21.580624321	1.32690451632	10.097032513	7.33293984824	5.1903200604	4.89592957312	19.5729423005	15.4576367255	2.37032994833	1.93164229182	4.30907512183	5.24703866787	24.6206418698	40.6687250871	30.1826988914	6.20799092193	6.42545594777	2.63143341941	9.28628654895	0.125941686664	2.60653698382	7.49743042599
TCGA-BP-5198	603	0	61.4542344537	26.9329962852	2.64902563208	2.90553039618	127.064753146	1.79965078468	6.7140210421	13.1503687115	25.1886576397	2.9686154133	6.38021971875	16.2230273408	40.611906897	4.33658990047	7.74113972517	12.3629376246	1.94902213458	24.2130154243	2.2995174498	0.35628161621	9.92325784851	1.75362826554	3.52354568742	13.6534738706	4.24203673841	21.0592045947	1.55728164109	5.4173526537	4.03775843434	8.37205154258	3.12966771691	15.014450582	12.4241631992	3.19782646534	3.15420736816	6.10205876576	10.1043694219	37.0405726741	43.4274504227	65.0969136001	3.94015876055	7.51724018261	8.50495915304	7.39268410431	0.414338040533	1.7170432401	6.06703563762
TCGA-CJ-4893	750	0	48.0701943447	27.7289158591	2.28734177683	2.85584061499	167.36874359	2.00078899972	8.65287772229	13.8123783553	23.7783517739	6.75228334742	8.50636290581	12.8370240396	77.516947772	4.71777986852	14.4285448129	20.7179375791	2.14333333899	30.695974353	2.70417960816	0.967232628602	8.592266516	2.0062043997	8.1662326735	10.5350746952	1.45683159352	24.734101239	1.22805526898	6.2146956277	6.32415780358	6.78126603121	5.36106061543	15.4052989522	15.4554206887	3.56569298659	2.79913290039	7.83624181877	8.15087472441	38.8310657584	62.5967119612	29.70476696	10.7517693373	6.13048748133	2.0703580034	4.1517078951	0.231330306034	2.34957313827	8.99223064876
TCGA-BP-4965	1871	0	34.69870341	23.5879605491	5.45701010988	2.56041191587	57.860779716	1.96673945041	8.08899991063	16.2341550704	26.3603897586	9.60228474633	10.4093473276	18.4496820837	36.3257344022	4.9509142084	12.759025549	12.2310546642	4.29279500188	26.5597236324	3.06563264766	1.27323036266	9.9028853622	2.06874180208	9.99778809296	12.7323440692	1.24118763215	12.9244919433	1.39230754481	6.68607700323	3.00724418058	8.76928583841	5.4690684968	27.478571235	15.1445972241	3.94774271257	4.60050194109	9.41673603345	7.51117302895	34.188166224	32.5583466943	32.8190974044	12.3262776498	5.71188143414	2.96073409557	7.71799611881	0.259647751288	1.15665676015	12.0310440583
TCGA-BP-4975	1433	0	30.2290645166	28.5080184007	3.69498813429	3.36539201679	50.7954449617	1.56395165634	7.15480139325	11.7308190888	23.7163482942	7.80991750298	7.27668123736	18.2372815004	24.700719414	4.11672463546	8.59343608313	12.582508792	4.13293168898	47.6238541393	3.90113682522	0.86846020523	8.05097727314	1.92123965141	10.6150122776	13.6736609397	1.48874125521	16.0503695789	1.39845874924	7.97767819686	4.18387568695	7.46909786341	5.34211800626	24.3955883381	9.9968729424	4.80030445925	3.81495955156	7.59374419111	3.52205382438	28.4631306225	35.5341694174	29.5650632703	8.7985399801	7.11194689079	4.09267337086	5.83031553184	0.16136348648	0.829504707943	11.6901498903
TCGA-B0-5108	1782	0	51.3648270579	24.4308680716	2.83879372788	5.09212445565	174.40179105	2.48380013367	5.11701043506	11.3386874087	20.6785837833	4.94855548842	11.7717048662	16.6201717603	70.5887582716	4.90137886428	7.55586129735	10.6558011187	3.574465436	13.5973852933	5.63316069558	0.668847439223	11.1569983849	2.1570124055	4.65707092013	17.7494384175	6.62386721447	15.7680436976	2.49957546205	7.50747125658	4.21379103009	7.05412117334	3.26922562593	18.1479640535	14.7511416285	3.67845071854	4.26483654036	8.21242571134	4.96251413752	42.5250274893	41.7472150964	47.8126583205	7.27294512747	10.088795012	16.8827713229	10.0315979806	0.342245003072	2.92098578434	14.2323421826
TCGA-BP-4756	374	0	8.16238580582	24.4208314599	3.13697870433	5.88303008308	37.6859711697	2.9993463036	4.23637814688	9.9374310735	15.8242462641	3.61913399895	13.5684808896	18.3825505331	44.5481789703	5.68672550196	12.4001922459	10.9442613185	2.83636135221	14.2430757808	3.73940441068	1.32613236776	16.0463149051	2.28939206742	2.84119417153	13.5678696326	1.23273365721	13.2455851591	0.647869563798	8.82680851093	5.36159221378	3.0396361174	6.91733566422	18.2867395793	9.09197780166	4.0518999931	5.63491109726	9.11955965532	6.59029770635	41.1092118484	43.2991603714	25.6713106383	5.14135917376	6.08628105648	1.85795892311	1.7963823866	1.00401287564	1.98310539084	2.92561202337
TCGA-EU-5905	119	0	121.408589751	19.9824464124	3.64762664419	2.37636634782	65.877161472	2.29877459337	8.84513702813	10.9552496497	23.1805716377	9.24947269816	6.12104479773	15.1307703247	28.0750956214	4.17505642859	9.03743211527	11.4930339368	2.72105645101	10.7907719831	1.6197708034	0.545452614701	10.1979988142	1.48003332928	5.11724173246	11.3811934838	2.16966522361	21.6537455133	3.25828094705	5.23057766066	3.85873602483	6.77623520789	4.29094713919	15.6444731901	8.2472231894	3.39351504923	3.14399508039	5.64163132673	8.23981664095	31.4046529526	35.0102379674	31.813510844	5.14292658968	5.44098231365	4.05247297555	6.37067803177	0.40990728175	0.81853583464	9.02513081062
TCGA-BP-5191	967	0	19.4680850625	15.6129710702	1.23781378583	2.57969918823	112.79571298	1.55811069688	3.76605813579	7.11182500756	9.02149637711	3.40342559783	3.30704997947	15.0485878134	35.4432468563	2.32386963483	6.05453125665	19.1549908313	1.48576375137	8.67305536341	7.3142108774	0.384001046717	8.65262862379	1.49747800979	4.06208928003	5.9558199547	3.19019691267	14.5690867721	0.422648764419	6.27534178077	3.83953623164	3.14498654396	3.82509424635	14.2364680837	8.98169323545	1.51069075329	1.10826175777	3.1197527278	5.82942788727	23.3413459829	19.7902252425	20.960166159	1.78755757959	9.85448017658	1.4161230944	5.2216991422	0.207155270127	5.99418333849	3.86733398062
TCGA-BP-4782	354	0	40.5356632628	27.1751421952	3.7001372747	2.95588995331	69.9279462636	1.99002861071	4.7552899886	13.0171289224	19.7639255278	5.06480167789	8.19539259654	26.4504848986	79.030898394	3.96787715678	7.06967647698	11.1795988472	2.72725295882	23.7203636877	5.74358559072	0.716359369174	8.15575671155	2.40331796394	7.84819593148	10.3796305021	2.33691137205	23.1899733867	0.845458570736	6.14149601326	4.47123161666	7.39102656624	3.33588158854	20.7166908349	14.1561920931	3.67727721255	4.03156245602	5.49148366149	3.79924846649	36.7155374656	40.9788322363	36.4882610453	8.5903664073	9.77201415824	7.11986262828	6.60039391095	0.503612086374	1.98385964583	7.87120125567
TCGA-CJ-4904	3302	0	45.875488523	26.4962915072	3.95686450746	2.32109246805	86.1118678296	1.64976340225	7.905822716	16.6795677065	25.4017097341	9.18760291436	9.45792142317	28.4695907877	60.2170116565	5.20527054679	12.0416186866	12.3937787194	4.34395150532	28.906456252	3.22831587127	0.869609138463	9.45297747588	1.74222409878	4.93331743567	14.7642531096	0.833453254565	9.60754589305	2.31450625539	6.44436722347	3.33549524075	6.38210568343	3.6707389807	18.136749684	45.6446154578	2.96626652578	5.60773228803	7.6146876373	18.5542323952	28.5726255775	55.7702814631	36.2902700974	12.2609315373	7.03819073053	5.0936740458	8.90362019776	0.249973101496	1.32941556388	14.1394040852
TCGA-B0-4845	1986	1	37.5840813319	27.685305982	4.76847309602	3.86836818342	49.3140645865	4.1354218483	5.82868642682	14.1622498268	20.1957609805	6.67667711519	8.18083283053	33.7690719856	18.8983689407	5.97740973941	7.88394083233	17.8285158425	3.40788722997	17.9247261528	1.03935595266	1.17968774038	11.7161485544	3.32052219626	7.23858357942	4.96088205021	3.30360205057	20.7766332553	0.786627412471	10.439817513	7.13108679614	5.5932183133	4.99518563361	21.3702154527	14.9371628799	3.13427690515	3.48035579499	6.69849141138	10.0994722116	27.3457937097	41.3335250654	38.3206154509	6.71546789856	5.21393715371	4.89865375972	17.7831511602	0.414158554598	1.71678808831	12.7635741282
TCGA-B0-5812	3834	0	41.6500247226	33.0423089761	4.08369788455	3.09315825597	51.5797293131	1.8826351561	6.63890930129	15.9410111543	27.5875939742	8.23666701268	11.1056365474	18.962951751	43.3142936964	6.00774819927	7.67751147397	14.6715124944	4.40591114301	26.4583784296	2.63892574596	0.983884961103	9.26165677	1.76934521699	6.14950047211	19.1014076328	1.9572926448	13.2718570168	4.95395638583	6.15731355541	3.47955522622	7.79038920622	4.10021474714	23.0024118613	16.7840364784	4.42092798832	4.63773430774	8.59405404204	4.04209441313	35.1007784214	45.0737569403	32.9602128764	10.5090771139	6.6942264532	7.96058637073	7.51863709389	0.228103955498	1.7830029886	21.3799983846
TCGA-CJ-4874	2283	0	37.437478931	30.4349217113	2.98778530632	2.38676462989	89.8762946607	1.22423201686	7.84021090628	15.0907108613	22.7325056089	4.66536232827	6.08511599968	16.6499600316	81.2150604131	4.41426829666	12.2937263558	13.0768669664	3.65166871866	33.2694343224	3.40186485116	0.944743415553	8.69030340831	1.55779101599	9.19729408462	16.907462873	0.837606353703	22.2100210624	1.07883098112	5.53426181309	4.46556323165	6.17307707074	4.79321295432	16.5060718444	15.0492100328	3.14425859983	4.38915882447	6.71625389224	5.6667861883	34.5125441868	44.5665058957	27.0162940248	7.51829399034	9.34963269018	2.45854180329	6.47290296842	0.0820551559529	1.99878225565	7.94866346234
TCGA-DV-5575	1729	0	55.3807258066	25.1070440672	2.90819134805	2.23748288511	375.765716479	2.86238145628	4.77384168754	13.8370464931	23.6801829128	7.75079845341	9.14630146003	23.6302690495	62.1880042777	4.19388966642	8.37013154768	14.3888261046	3.26141841578	22.9899486688	2.87483957591	0.5932316019	9.23971260924	2.06483225708	6.33662350925	16.6017519362	2.31151927636	16.7402470443	1.81030076536	7.86579559613	4.18723997605	6.59666717415	5.58812842933	22.4237031879	23.0910265344	4.44761567962	3.48399405345	6.60477919651	9.13619243356	33.3739947793	52.0182448299	33.7808644794	7.40921810161	10.6303292021	7.05096321702	9.26362719085	0.360711731133	1.82899320722	8.5664320167
TCGA-DV-5565	1329	0	50.726201839	26.4187070699	2.4959710201	1.72356759092	99.9046384398	3.53745615658	3.34682059192	14.0304327202	27.2522201545	3.56543488371	9.68490459369	23.1834333511	12.4188213362	4.11536578522	4.65752029169	28.5066376852	2.36306119546	13.8942176362	2.58489264614	0.324834468397	8.862744016	1.80667113794	3.46316536169	11.6838514914	1.72786908917	9.63908350992	2.87234940309	6.49317384339	3.8430232568	4.92516835365	3.5091482577	11.4973310192	42.0317481232	2.02768412403	2.44889674254	5.32499326235	4.49402623334	27.3918625403	60.8546350257	39.915526447	5.27178017125	5.41330137266	5.44756069119	11.6539532315	0.422028986811	0.937999400641	13.2248698221
TCGA-CZ-4862	3271	0	59.2379370831	16.4687994877	5.64048659188	3.42890088035	74.8701227279	2.86733289314	6.22218808488	16.3476672514	30.0152202627	12.5733193585	9.7161787339	23.6098040361	211.707286955	5.38373862795	15.9266674121	9.06041649433	3.62040378842	21.5657975797	8.53535672713	0.905724108618	13.2853001945	2.71238697786	9.2097052737	30.4451139404	2.94555263428	22.5705953901	3.82545791246	6.60747302097	4.23451689703	11.5156594945	4.56532163487	26.2752435195	15.0163933631	3.61677546057	5.94152662044	10.6516240365	8.58108588793	42.1501645128	38.9691306199	24.1067169965	9.21990174242	14.6212717613	7.85735017306	8.50678181678	0.5715070863	6.81481208263	9.59701661495
TCGA-CJ-5684	2231	0	46.2890308225	33.5768363509	3.1036346218	2.73691208754	40.3674887576	2.51114037458	5.87437774762	15.029105728	17.725888492	5.42775890393	7.20788995352	22.1558977034	41.7588518194	4.04860659102	7.17705594604	17.0745080507	2.95810856489	20.4557500776	3.54537085023	0.720641261754	8.4660457106	1.88594878971	7.05296218908	11.4324613888	1.37418127995	22.3063370202	1.10460662244	7.04086351816	5.20929426769	7.54313031062	3.56229808536	19.372879243	15.5783325229	3.37229868921	2.85457061939	5.09256480149	7.20376934138	30.9008869069	44.1055743927	32.1250605653	8.35166003089	8.52425258212	2.50874281843	10.4196688192	0.215767423237	2.23756573784	12.6568929146
TCGA-B0-4688	101	1	87.6045399944	7.90717405658	4.09583709744	3.86558335012	37.4982013142	3.35901190735	4.91862564905	10.3746405199	19.2314746227	3.02185707855	8.95089168188	9.59146520883	33.8139486973	4.37942919397	14.1585177624	9.85815945478	4.22367288635	20.1819002645	1.55792178854	0.0987354433749	16.9764237714	2.84616641214	1.73192497753	32.932302191	2.61707647078	6.03367238669	2.93839322567	4.24784430657	5.17638905905	7.68186708979	2.29696766814	12.8520845832	23.0688467305	3.73305302883	3.11824161055	6.22435014922	5.76416048676	36.0517459016	33.8737854753	34.5569630219	21.4192663228	5.66143757695	9.34288821227	2.95190923205	15.3990697886	0.86692200366	6.23202022683
TCGA-B2-5639	1003	1	35.8442416763	28.7525286842	3.07787890277	2.62350886146	36.6673511595	1.24093291083	10.1372916068	15.9406437778	25.1914105343	8.16844778547	5.76136420203	17.4515491774	45.0778470746	3.55076879207	14.6486947945	18.0904285346	2.34110988447	24.663771133	7.23653113267	0.860421543168	8.44746700248	1.67474183359	4.32584205754	17.1008865275	1.26047551151	22.3576573211	0.857526831904	7.62608689513	5.10156800407	6.71528037002	4.22083614408	19.0397845053	16.4755739834	4.57155448208	4.62571771533	7.60778404457	11.5875629941	42.5033697161	45.7488150592	33.7112486174	5.54955147726	16.877814199	1.56220007467	4.01782966084	0.297594952058	2.85902768536	4.92255061744
TCGA-CZ-4866	3267	0	22.0819069581	13.9028080785	2.43559696057	3.35757353859	82.9687287895	2.6822294021	9.03480024603	16.114228294	30.4322147835	4.7072234466	5.84093028081	20.2836704615	32.8803439336	5.94072108519	10.6062088841	14.6092840825	3.83438385767	15.5850244513	7.54901122621	0.294047045618	7.7526528035	2.79827155459	12.2677355337	21.3697112662	3.57051132158	16.2968889833	0.78865106095	7.32589431776	4.97538594701	8.79066017287	4.43097840942	21.7173308735	8.59866513936	3.77080803548	6.23194094519	9.45539814295	7.56587855365	48.8682874029	32.1520253231	16.9443594214	9.46984844761	11.4443941944	1.28075453254	4.62597492701	0.315861061044	0.989692664327	4.56650460114
TCGA-BP-4332	1133	0	37.0300121451	24.6219710604	4.84670743887	4.57843777427	143.869044183	2.40311859097	5.55927099316	15.5963683973	20.1090519266	13.360371345	8.04647363516	24.1201604691	23.8176591821	5.78681097209	6.86839717055	12.9327126473	5.36182138094	22.2209405248	2.63875526686	0.735379718664	11.0786876016	3.06115756161	9.31943200904	12.759193831	4.63649609229	13.5886857779	1.91651891295	8.32008561037	5.11308219383	6.71831268329	5.40066566861	21.7094601452	12.9985938835	3.84705165411	3.47314010914	8.32970088071	4.45607516503	28.3331167692	38.7826190001	33.1720005399	7.24998418354	5.87650592294	4.90349630594	10.4690315299	0.947410652317	1.19512544649	13.3443314611
TCGA-CZ-4858	2105	1	202.415499292	20.9274496345	2.26752256925	2.58051875728	78.3825100855	2.22238760901	6.10195234814	7.69142256273	32.1584359481	3.4416820649	5.71116462386	52.9014169046	58.3831633973	3.65382652074	9.9929225773	17.3725680802	2.65192526513	14.4141678817	3.57338521666	0.807531772576	8.04160053286	2.12586964044	5.27981883942	7.61985530622	2.30559179028	19.9486440648	0.316265423021	4.24976565878	9.60810697861	5.7146658325	4.2075606136	10.6065763357	9.24044208071	2.97280090862	2.93506043046	6.79492468814	1.69040741867	40.2705196996	16.6518002998	72.3080662704	1.55973702429	7.1251457953	5.65978415707	10.4976049567	0.903252039875	4.03175734614	1.42628624389
TCGA-B2-3923	992	0	9.30704849209	10.592152324	3.13701698962	2.50075146749	29.875124548	1.83362463837	7.80506729658	6.36466851383	17.1728862112	4.22417996998	5.05065179928	44.6491402383	13.7353632278	2.62264051657	9.57849279411	9.17767378149	2.73824818815	14.6922242616	0.799504321778	1.26490275023	20.5798608545	4.17991079654	13.2854442128	23.8454057352	3.65522610666	4.82737889128	0.412409738378	9.45195827507	5.55903109562	13.1094658097	2.90217466967	13.2282859879	4.46482871799	5.7334462585	4.47316936788	4.66193587471	0.893284285511	14.7986098774	24.0487473234	12.3175827987	10.4159481463	4.58017321105	1.98773269203	2.05700914651	1.08454837747	0.584812240951	9.40144609287
TCGA-B0-4838	834	1	43.7297654593	23.8359900772	4.03151983218	3.3694166139	79.5504452984	2.13577742745	8.3496560053	15.9555412834	28.4958812298	10.199295232	8.83851655569	27.9362952991	115.657758748	5.61170979432	11.7532594488	11.1562786855	3.77922012807	25.4729395267	3.37023710459	0.63505682769	10.1840770535	4.20526111943	6.86979058064	13.050285352	3.69615609178	22.0900495389	0.901872653025	6.24164406362	5.15487842105	6.32682742101	3.38522139318	22.2730846952	29.3356947068	3.18420988684	5.40162444814	8.98828103241	20.6996678661	34.12140648	70.6583183954	35.9990502849	7.72860289622	10.652277714	3.13622601271	8.86548902344	0.251531196268	5.48890704273	6.99771886574
TCGA-A3-3346	137	1	120.99277576	20.6234204206	1.42036797922	4.04781370178	205.838771066	3.45535716008	4.80565640409	6.77169902121	16.0529476285	2.41239807183	4.50950115789	38.0100498865	75.983253546	3.4574345328	6.55543662207	14.9435945607	1.19226622835	21.0288267145	1.28634556665	1.98539176569	10.655533985	2.43414272278	5.04594594279	5.55345712203	3.3677712902	19.6663796348	1.85837176318	8.29342496811	5.33150623122	3.02519366094	3.39345418723	9.03289838087	10.9504139249	4.78807157376	2.35393232896	5.08600822263	6.70463534719	34.675225564	45.032461896	70.6167102278	0.972879000925	9.35799746227	4.36865208099	13.7519017378	0.357625534927	1.86758996358	1.59198700503
TCGA-B0-5712	2722	0	17.6149330909	24.9682533941	3.35495586433	1.8096110136	145.014235258	2.29704403069	8.59731414258	10.2411492194	22.9566105564	8.64966760611	6.25351780281	18.5613326168	26.0599496528	3.46833695999	12.0292085633	15.2439988413	3.83645700097	23.5542853762	1.5641420888	0.6352784271	9.50516715768	2.26939616311	9.45809189804	12.1756236123	1.07166204198	19.6618449642	0.659034633564	8.20085565064	5.79503764714	4.71653791097	7.54522690696	21.7675724754	14.5862233375	3.19235031454	3.31440213081	6.4423611181	12.4254209752	38.0385949418	48.8090806122	26.3091739891	6.64782833768	10.3222436434	1.47613805671	5.84748918139	0.0827394873089	1.03699599272	3.29267093334
TCGA-CW-6088	3222	0	36.977875772	23.9041628429	6.02104432327	3.6761956536	80.4480298403	2.14409584131	6.17943059723	17.6651241882	27.588220215	9.28575288077	10.9185573767	29.0266799742	32.8024978106	5.81978110086	9.25234722424	9.28629658489	4.84516933653	31.8215389735	1.67316529198	1.26104919955	10.8085450203	2.4122109157	7.21417937474	17.7039331868	1.6912021246	10.73641354	2.69228473479	7.71621013709	3.75505880641	10.0173955664	4.78496109488	30.7271363158	16.2375944618	4.71852921621	5.98373830276	9.10667683607	8.27231260212	34.9352395663	41.8234224183	28.7576327708	16.7653224626	8.57156330873	3.82238187347	15.696199019	0.23221518881	1.01454596983	23.3618254688
TCGA-BP-4768	400	0	32.5039920169	23.7993088636	5.49087461034	3.53039845368	59.255639527	5.00617075827	11.7833855833	11.64850068	24.0589518913	9.79183443245	8.18989598052	19.093553349	27.528203964	5.06912738969	10.1312251199	14.2847655195	3.9202653392	25.9973234067	2.95773908522	0.325229241362	7.95910899585	3.41037448568	12.0849960747	8.7130176503	1.57200836662	24.0676137487	0.815186444596	10.7991929493	6.39756868587	6.61291927317	5.99448971226	34.6567962453	10.0579405203	4.34406590306	4.10613771468	9.20665208877	8.56146302475	26.6992020155	44.5409925303	30.8241731194	6.27920206125	5.15862751919	2.47893222103	6.50415713593	0.193226316239	1.14562147801	7.71235685691
TCGA-DV-A4VZ	365	0	52.4977479365	18.4517833536	5.09339340166	4.02523683704	28.4775888925	4.19762858175	3.06467224936	13.4751546495	13.9316909441	5.26697704976	5.27600355955	18.0837248862	7.83748765742	5.05515276209	6.6735178227	30.0965678772	4.52115254137	6.78443515461	0.0692327524269	0.056173665629	13.3448196316	2.041822458	6.85602093537	41.4184705358	7.18848481352	14.1208114357	1.08444484504	7.79665303058	6.56326175899	4.63707998694	4.18152734624	11.7232699905	40.1784827145	1.74190118859	2.26988093021	4.51632412582	9.63187457287	19.3678527045	87.995202417	25.9257364511	3.30433327229	6.05038640959	3.10546136239	15.5502551157	1.02453406189	0.389113872566	4.31150752277
TCGA-B8-4143	709	1	184.365938573	19.8775109629	3.38786882398	6.85890522095	108.612296353	4.55632673787	4.14502715827	11.5479267628	19.0241721716	3.25078582265	7.80380227189	28.0544806316	105.895952452	5.67057720794	5.43770160094	19.6570742486	2.64216355643	10.825450499	1.98684710261	0.443932797747	16.8367766131	4.29961662022	5.47090261061	10.3235157265	9.13135214911	19.5427061999	0.270076004643	11.7128448575	8.04823921363	4.71010227888	2.23422622832	19.8212832785	9.44981097197	4.08073369629	2.82036599487	6.31173903887	9.74668856743	32.9894460858	28.3086065321	45.1710486605	3.73982304699	6.22960531991	9.62116662447	10.4177674247	0.182090092542	6.00939451589	3.38049089014
TCGA-BP-4798	334	1	81.4289758828	30.5032269835	3.91363837986	4.700553351	61.1101966599	1.76471907902	5.04752002995	13.5577408537	19.7007138119	5.23450857823	10.6021993498	30.4476718299	154.988029966	4.07910609996	18.9343587566	8.15691499957	2.24315772622	18.604147042	4.00887640965	0.884353203652	9.86335252396	2.39009371117	6.63808504472	18.0410592917	8.31520299125	16.6318945903	1.5414392862	7.30094906742	6.38551673399	8.54578454078	3.17968305082	20.1829932868	8.04411369646	4.07926095123	3.9068266348	8.80271969281	7.4019967606	56.811487214	42.3656145878	57.1876085666	5.34014142971	16.6275287936	5.30948771702	11.470582858	0.249897966477	8.18329947148	6.55898363558
TCGA-B0-4701	238	1	66.46926052	21.7685935578	3.97827334544	4.79094542523	69.0359300494	3.06959921192	7.3409774392	18.2398700318	23.0094008721	4.58946825876	7.63655506227	23.9334609864	59.8684454014	6.30820757146	10.8066726644	17.26471172	3.22888785719	18.9794443397	3.80097005369	0.452663540994	11.3966529796	2.80277628759	2.5930561566	13.08920295	4.15238141795	20.3799836653	0.515984739775	7.94205243928	6.92985043405	5.58526003905	4.52769266812	19.156616312	39.4401785913	3.22296168161	4.06544860416	7.24436365841	11.0407221737	31.7509727134	63.8039595773	52.0392493791	4.14437203964	8.35818361079	7.86402288344	14.5947806694	0.353523276662	4.87097906943	6.81986280058
TCGA-B0-4696	866	1	69.7291234404	10.6189769842	5.54850226675	3.3933290923	65.7015408181	3.327465671	3.15448912079	9.39123931978	25.824057521	1.83345896346	9.31075967465	7.91106912461	20.5875020212	5.05659545468	2.92473443784	14.4513556406	1.84477275269	13.5691479718	2.43781805123	0.998893564774	13.1387816341	3.0383142728	4.55076089702	18.4141288436	0.99794588999	7.68185768474	3.24098886045	3.79735162038	7.895272804	4.2760872642	3.91534623088	10.4618824249	35.7969081437	5.28937761238	2.63293124048	6.17424985598	9.12182635029	36.5085942877	37.4969589843	116.681209387	2.78691380355	4.14376530286	74.4582694132	7.06080096506	1.33682122378	0.719210844082	0.692566451176
TCGA-CJ-4636	1924	0	31.3932194157	21.5718081861	3.43867778687	4.31683862859	66.3769410182	1.75443231901	6.97850220041	11.5922171796	19.9164013222	7.68889084244	7.62733738119	17.6803335457	53.474613366	4.3445121056	9.44281236824	11.2434632241	2.63409481392	16.7673737524	8.85217586221	0.588009459966	8.80114718955	3.0639089371	6.67233188327	20.6922302478	3.55812697167	18.4518674901	2.15267577897	6.50374099659	3.91037645484	7.39661326327	2.94827685471	20.026433105	11.7591058666	2.50338679906	3.51296198619	7.6267705659	7.33306708356	36.8005592813	33.8211097264	26.100650219	4.96735264263	11.9376773771	6.48521181996	9.45672657034	0.211473830706	3.76033692661	6.31023022397
TCGA-A3-3362	1559	0	27.616603904	24.6796283687	4.56970058994	4.37218729242	55.302738837	2.95712737255	6.15942382125	14.009808442	18.9767875437	7.50800635597	7.98140644287	28.3935895715	37.1372486969	4.67743107682	10.2807991959	15.0448100514	4.05368892044	25.3704971431	2.19942068465	0.647534464757	11.183095045	2.50679479542	6.48953626378	10.6939697576	3.40652202818	17.6625621628	1.51050021184	8.12998644926	5.04783766966	5.92194882629	4.66321109072	16.3907833084	16.7001399115	4.3423428138	4.58297657567	6.13388736903	7.08111197962	32.4496716686	43.340719927	30.5677346515	9.24327104816	6.40169530871	5.0587842479	10.0550899652	0.514439309413	1.46386942103	8.71860724114
TCGA-A3-3372	735	0	49.9862266514	26.7458609401	5.02343391311	5.51228879529	44.4947018684	2.11040970225	7.44599274822	14.9270027008	18.6136778349	12.6952822055	11.4176639309	32.8646455107	67.3007392363	5.91845641405	12.6696489161	8.47785916759	3.899607006	22.8760139725	2.21553372369	0.706671077132	11.4022993621	3.32270257052	5.67609773459	11.1414097046	3.79021170132	12.9846256573	5.4557849713	10.0707383255	5.93673909948	8.7161669793	3.01472057349	31.1775965881	15.2332067079	5.66127506281	4.48963137216	11.1393927866	11.054075731	28.1906297277	57.3434409844	40.059893508	11.4848524527	7.87430524138	4.50055144575	8.49352504535	0.536937661626	2.24585828305	12.667444395
TCGA-BP-5173	62	1	41.1601862182	28.2903196375	2.88701232349	2.16262121011	67.3715019497	2.20565405309	6.76993500367	11.276589269	15.1457783528	6.04081463257	7.97270583318	17.9839630955	65.5701062192	3.80317209483	6.71798819364	10.7486952657	2.08704808398	30.0158572376	3.3979963409	0.521468503035	7.32271414785	2.43647797546	7.12832886159	7.69249308014	1.46414423755	16.1574143911	1.7682456515	7.93371138988	3.09740286037	3.43224296266	3.04604239395	14.8436357102	13.3391641362	5.78970542594	2.66469154638	5.45529789101	6.5939394353	30.51917423	60.9760780358	29.1461270973	5.72082670794	5.76331725598	2.52527550407	7.86183468618	0.345473583273	2.64047328706	11.1590425187
TCGA-CZ-5465	2564	1	39.011492606	31.3640962533	3.56574909468	3.2555178545	72.5459839297	2.55983346151	5.24564223129	10.8552339717	23.9406322061	5.26756074891	5.24333010429	31.0238688734	37.215814608	5.10871077503	8.78960345138	13.7258498809	3.15536173291	28.8960384769	1.72317321781	0.6936053782	9.13100400355	2.4311060607	4.34055655272	10.0522545982	1.44976068912	19.0981366206	0.57035563675	8.08056016891	5.05709838601	6.39300765466	6.77881917102	26.8716995703	11.5932245376	5.66735111764	2.46200053699	7.52836301941	10.8876326264	27.0451866361	46.1741913106	45.2121203751	5.0247480693	4.63921215972	2.76135576536	5.78027133847	0.0989736087066	0.689739953722	7.46285135414
TCGA-AK-3425	3343	0	51.266202195	24.7615065232	2.99130587264	3.06574635626	42.1098914878	1.43195176254	5.95594746344	12.3531019042	17.3347703908	4.99790219858	6.96565518031	14.359007098	61.1164978494	3.70940767386	12.5231432199	12.8437416969	2.92984921559	19.1082554706	11.8579039117	0.971930494127	8.36050675655	1.91915206711	8.79874480645	14.403692875	2.49376873002	18.8041883217	1.12828865986	6.17752432708	8.05879375887	5.79939413727	2.62020732648	14.9720322989	14.2854365538	4.21166933848	3.66139584178	6.27246681369	3.72424911585	39.2772306208	42.19261387	40.6340344602	3.78888158727	12.6793231863	9.12490155588	5.4087546532	0.303040834905	2.49632617255	8.46562398018
TCGA-AK-3451	2868	0	14.9359282411	15.7441025735	0.825365584234	1.73096652173	50.9296706335	0.940953285469	5.98840637174	8.09174578016	19.419636174	2.78116502134	1.98164090592	10.9605921239	12.835779922	2.53121962677	4.66739527407	26.5222906899	2.21461253389	11.3125837304	6.36951005546	0.348889673373	4.94774993391	1.15313704734	3.46617628339	21.1006401016	1.56166360909	19.891640031	0.344989712174	3.52824519314	8.19094977084	2.86744879781	2.76210204146	5.40996287316	9.14514502719	1.55594961511	2.5455333225	4.29438331317	2.95976350334	23.2716740054	30.1620714584	14.536787786	2.2166298797	21.9742822384	1.28172094732	4.69329656878	0.0290575845314	1.18929631892	2.48328574416
TCGA-BP-4807	211	0	40.6327050351	25.7926013085	3.85913514038	3.53420058063	102.080408911	2.12534558568	5.81030328858	12.277640426	25.097661475	7.18992550511	7.27708705954	12.5979272723	30.6673762124	4.38963878947	8.61602676248	9.122902557	3.78757020623	30.6615958496	8.82336552264	0.724879771743	8.66493215108	1.71632339215	11.9885834603	26.7028450885	3.31137801865	16.5629991995	2.77054368204	6.87896109919	4.36500801518	9.40500634137	5.25250229386	21.6628417084	10.9707605775	4.18980315957	4.99566812476	9.66359387512	1.90757834669	42.7195146086	40.8533253956	27.5307957221	5.48590983717	10.0753031949	5.17156627276	4.16782687045	1.09245027229	0.882490235647	16.7820263787
TCGA-CJ-4868	646	1	83.290654475	24.2228778892	3.29963378205	3.78848385147	212.303170577	2.57461140734	4.91701389834	12.4638105948	25.0330084813	4.80751226286	9.50572087008	22.4047508137	45.3242296508	4.27715706771	8.57629890747	14.1265633659	3.17941677967	13.8348927935	5.33650613417	0.68497771358	9.82241924294	1.96041717315	7.69955255454	15.1888623416	5.81968140332	16.7484893682	3.20558091581	6.7940681987	6.17883861022	6.66605808747	4.18916032968	16.8563067406	15.7406447252	3.67423436196	3.35769550108	7.43942379266	4.0673492485	41.9050305222	38.7470857187	45.5862897554	5.06397698436	9.94010910931	7.60373856442	10.6638440439	0.439340642448	2.83199913234	12.134792194
TCGA-CJ-4878	2186	0	26.8408827903	15.7536732543	2.43704648141	3.97232706185	279.731572239	4.32202842058	4.40484439618	16.4187732595	36.0201655178	6.59398190378	7.06015239695	22.4818011832	21.5857330785	6.02267444534	7.89173931157	24.5926857571	3.89254296173	23.631547099	1.04867819557	0.290127287822	10.3366955758	3.61263606615	5.32161526896	11.3903396228	3.51930773523	19.0462395837	0.898782730757	9.81179220563	6.69892204711	4.32542174437	9.84884169744	25.7945090756	33.2527075836	2.37491276447	4.4144941321	6.49973223623	13.564898237	26.3369420912	70.558365806	37.9162697293	7.31745582939	5.74614667881	4.25386247748	19.6227188168	0.16801188712	0.798524109329	6.73972560397
TCGA-A3-3376	1696	1	46.7906068322	34.5957707983	5.56853455686	4.91933064845	25.0771402249	2.30255853453	5.69319669868	15.0384715819	25.345895093	12.1588597921	17.1076363098	27.1228399081	30.0454957795	5.55790004252	8.57215350394	12.3707998441	4.50767338127	21.0289099995	2.99912280734	1.50693701394	11.4353136214	2.19853438451	6.64965261358	18.9981629468	2.50118662215	8.29995511002	2.67157401409	7.89608270103	4.46662408822	9.37608994848	3.55080486072	26.9858783932	15.8900656527	4.51224128756	4.22235579093	8.31435673378	5.65097020963	36.7956449277	43.5417886548	45.7819375183	19.0389180888	7.45065576939	8.60567889051	11.622931175	0.3757514482	2.14294312791	25.0255048512
TCGA-BP-4977	454	0	68.085342711	29.8778014917	3.44828529832	4.24622889428	47.8912831062	1.42155917951	8.00850551186	13.1448459059	16.5109751977	5.62400334642	6.85249132792	17.3297737906	29.3467724752	4.89483329864	7.66401280387	11.2551423292	2.65819001608	20.0986766351	6.8470597879	0.689237709869	10.236285876	3.63052498789	7.76991817648	12.6329641603	1.76378439043	21.1520807607	1.68835378619	8.8507859783	4.86018588063	4.12619790787	5.06775433982	33.99518568	11.5614856384	3.82766875278	3.16935508479	8.98920316021	7.77066075814	31.9892497956	32.4566136932	36.2015971408	5.74470359393	10.3267973633	3.49054735835	5.8073902907	0.445234768896	2.60090763852	7.16690267871
TCGA-CJ-4908	1531	0	41.3655053477	30.4137737165	4.94192140671	4.76646766982	74.1042482048	3.18847142451	5.98102798145	15.2745949341	22.500229385	6.26617652882	13.2229543428	31.1997046237	42.2666838516	5.74435315281	7.625595572	12.9985426193	4.55726383616	19.4230173935	3.21871363875	1.1155082123	11.40161489	2.44207349585	7.10008478101	13.7695559304	2.36696068453	13.2279809491	2.48740692258	9.51500609375	5.244436528	5.91065616207	4.10474357188	21.7054421813	25.6997197162	3.37469957229	4.24448870038	7.85210783502	8.2245144789	28.9932656424	40.6295622358	54.3787728542	12.9836489458	6.48588544654	6.93807523403	15.3857155869	0.196455714858	2.11098113845	22.9819245179
TCGA-BP-4967	205	0	47.3148365469	24.3244091007	3.88244053028	2.98425364275	113.736867809	3.48943439029	8.22792641877	13.2384348552	19.2958563948	10.8370214141	6.07298303935	21.072773462	20.0022709678	4.12394132057	6.19574802314	8.83984116215	3.49230149372	17.019195033	3.96492205009	0.444926254165	11.6172060555	2.48961467242	8.02570499912	18.2109123764	2.14363005602	17.3068416488	0.996596000089	7.90076687214	3.74683299189	6.84313940531	3.34879777521	19.023029893	11.123908524	3.40878135472	3.36822872989	8.73431801644	5.73980611909	25.9336817139	34.7080586244	27.6595471828	5.95698606075	7.46209692396	2.91731361743	8.20779041254	0.769559903224	1.17677901809	8.10519341284
TCGA-BP-4167	2718	0	42.5638740825	21.8189643496	1.76791283541	3.34611582561	69.3241342972	1.64771557381	4.92050583089	12.4904959767	15.2162239763	2.72222822259	7.07534211241	19.9831869372	43.7243433183	2.60817341305	7.80873508919	24.2710247865	1.62602031833	14.4430980193	23.8888138692	0.478049456433	8.79995514788	1.25143867787	4.18427274432	20.1257290292	2.33772622796	22.195181047	1.98955255723	5.61202238868	7.46709934582	6.00463426591	2.77548653598	11.5919452506	14.8189302696	1.73388146679	1.74926179263	5.16470347142	3.86729477658	43.2242050254	44.1282508767	35.2069928372	2.57452938555	11.9673021756	11.7392570771	8.01273486865	0.149391795273	5.46278529972	3.70510962738
TCGA-BP-5189	822	1	37.0251435766	23.3261011923	4.59934647644	3.53004953514	43.437283454	1.50125747347	7.18524251735	13.5613849191	24.2639460989	6.54265888535	10.1976983385	17.7185923032	49.7913200723	5.08024798378	12.5690213932	9.51503731342	3.18254515107	26.9219486413	1.54406783063	1.06976760036	8.59161462613	1.97061370402	9.10704828777	13.2737416016	9.85655343191	11.8005101971	1.49906131416	6.42448344614	4.43078076452	10.1584395176	3.8435758531	21.020273135	10.4588876217	4.17967163217	3.83984494833	7.05407418586	9.72048444562	32.148167073	39.2070266897	42.564700779	9.69340437881	9.62992928674	3.25554686403	6.7373020404	0.28566577896	1.76466168797	15.4515525504
TCGA-BP-4177	1670	0	53.1679147031	25.6554142238	4.87365588834	2.12962364401	124.580471789	1.51923168368	5.25321902996	11.3011070032	16.6023508734	7.31533827129	8.89487964287	13.9122765348	18.9570541155	5.41638157839	5.40959610683	12.2901919399	2.38799165779	14.359989599	0.846863561502	0.938529456034	11.3558133332	1.70959780326	11.1740287491	18.3417654921	1.2416134539	8.85915617299	4.04296051058	6.20431832477	3.14071759454	7.21271283934	4.00562237988	17.8806497876	17.9951947712	6.96197595637	2.95235853324	4.8480687069	3.15761443348	30.7316263525	40.9821320665	22.8180774792	6.06780104992	9.83786315899	6.64711378192	7.30548536162	0.82868601052	0.507282627696	12.4501025447
TCGA-A3-3358	1307	0	55.4393389543	30.3438769675	2.80143713933	5.14859734692	68.0779199353	1.75094368826	7.70388807274	10.1736937237	18.0095785038	4.84615589513	7.25435726328	18.5654930967	42.1431758831	4.25487701864	9.01061255386	10.2450319906	3.18092416563	20.2890222425	6.82700384045	0.810394196572	8.04779511833	2.85879098927	2.62999959955	11.9831930477	3.10234771762	22.9046591401	0.788892765097	5.80396605545	6.75008348286	6.23507891438	3.56208363575	23.3303896989	13.6178215208	3.59128177551	4.12874475947	7.97774919546	6.2812012708	35.6985288044	33.8404775649	45.8428288404	5.05641875576	9.26370732907	2.83099245213	4.73207356552	0.283195237701	3.95452413875	9.69087791012
TCGA-BP-4355	953	1	45.2628065127	39.7490939606	4.08964589509	6.12788197297	165.043850425	4.34375793831	4.96612055961	13.2810832785	14.2753387172	3.92295959118	11.230008695	32.2781065536	15.9413529976	5.5678085844	7.20538747883	18.804091356	3.94592714401	13.3433122911	0.949828295278	0.583267195987	13.3957325726	2.65876007172	3.61654837028	8.17444232067	4.58902134372	15.5075910113	4.92322900636	9.67323264281	6.1815689526	5.48897793307	4.94511291962	16.5796338644	15.8308128419	2.72496386175	3.07873527387	6.85255764226	5.27776939118	21.4944478648	44.8207914322	47.5510205086	11.2437403067	3.93306112065	14.081728403	28.5856945749	0.274222976225	1.10853686267	10.809366303
TCGA-BP-4774	1885	0	44.3731579292	30.5371054472	3.56642277125	4.96680847706	122.551972298	4.67950579005	4.33145214082	16.7053380664	16.9783713339	3.3642705593	8.7674474485	40.7369950817	25.7653088794	4.64973880067	7.4004156757	20.5893848006	4.2986722682	18.2234339652	1.51745878722	0.904311919516	11.3601784609	2.06634313213	3.16616046974	8.9669587943	2.22616742071	18.706533476	1.24686688578	9.53569989748	8.08262946617	6.64781267858	5.65308099081	15.9638872115	51.4666210553	2.81669129195	4.00887043797	6.16240797152	13.4208664598	27.7628806082	57.0425645295	42.7654618024	9.18298021649	5.83315919399	4.73989190045	12.3476389438	0.314690120966	2.37523937007	9.19867603672
TCGA-B0-5707	3744	0	13.1272482361	28.5601381555	2.51550600626	1.17879278724	63.6530836141	3.91152567421	5.75080854794	9.9184157108	18.8471704343	11.3764349146	8.07139464876	20.8677117735	35.8749834148	3.7450714135	7.38915871997	22.4551039753	2.7065617919	11.8365535823	6.50347947494	0.445204973298	12.6163287712	2.2144554665	13.935100252	10.0186313972	1.91337315703	20.8077723546	0.678910516929	6.95885636198	6.09602847159	6.98703919772	5.30992141805	15.155445002	29.696883911	2.76800330881	3.71068324345	4.79336858451	4.7628956211	58.2985923101	33.7470343981	18.735252062	4.51516494184	13.262872079	1.70288651136	4.30107991456	0.71761515836	1.15321983894	7.88139825342
TCGA-CJ-5676	4067	0	75.9467271182	26.831654521	1.96577850759	2.80521125197	174.310398123	2.51775074668	4.34431036638	12.0792813214	13.3327393894	2.64510806436	5.42906081157	25.3615850855	16.404958485	3.13191895955	5.85209302246	20.6913801075	1.54428192373	14.3060553278	4.71775055634	0.744642097056	10.8549847651	1.39178223763	2.24264102589	12.6222945265	1.9201029957	20.4692035487	0.970351886873	7.65448035189	4.07079866873	7.40678305178	2.66617306767	18.8087461111	13.4712281336	2.22294916493	1.37979437265	4.55866708378	6.54465826848	29.4640066637	33.3715290333	44.5542058058	3.44356202278	9.11764665369	5.22985406534	12.0809495885	0.0420357205151	2.53412378344	7.70085995753
TCGA-CJ-4882	1883	0	109.449004361	23.8390975428	3.13259268436	3.2202696886	161.244485625	4.6509234615	4.53711113867	9.05284438672	17.1821498762	5.01745736351	10.332781402	34.4153912337	47.0825414075	4.1470556693	6.6811174434	19.8225930434	1.99647094471	18.2628699699	2.32193835892	0.882611869372	10.2597367257	2.16701142184	6.87483842328	14.7351419276	4.96152701085	12.834075257	1.69426736066	8.76863489698	6.98700009123	6.05253558539	2.00881570871	15.928493996	22.9220572239	2.95859178719	2.30944194866	6.01840459927	12.6678863125	40.5320803369	45.9993924983	59.0364834444	4.03463557016	8.614942087	10.8236182095	10.5517706196	0.399273130875	9.33380732492	5.42602842054
TCGA-B0-4703	182	1	65.9001908867	19.5570806987	4.40804735089	4.8323274344	66.3266955478	2.29549802641	6.65104242182	13.3456918876	19.3831769668	5.35589006303	10.9595921844	24.3642407301	92.397572544	4.8609947527	7.45345583596	13.7115296095	3.07028380993	18.4758180949	2.16893008759	0.654610897634	9.70609230495	2.05971557271	6.68064849044	19.7459818632	3.29873457013	11.2705729597	2.37393088462	8.38150289798	5.19795815958	5.65334436854	2.07582270232	21.488208103	13.6595814309	3.50859587127	3.45321237389	7.95991875922	5.87920357397	28.440765323	35.9864570264	56.4780828056	6.28474134298	5.67475334916	10.2177756967	12.0097482359	0.253865105488	2.72301320701	5.76831815342
TCGA-CJ-5672	1972	1	50.3633041722	33.549521516	2.95486898898	3.01898612813	76.3293138981	2.38281759947	6.08575818854	12.1434373044	17.4072228597	5.97759310165	8.60212689191	19.0701026698	107.469462722	2.93617279482	14.878520159	16.0684524195	1.88999215429	16.3897404161	9.23205585979	0.65358863443	7.69309695824	1.61323147004	7.09798067075	11.0920542312	1.54137495415	25.2963908128	0.829622799008	6.64472231322	4.0454737373	7.80371244916	3.00016245301	13.9160467567	17.0937558987	3.51480438196	3.03096705459	6.24876510012	9.37146280196	42.4118238169	42.4979333725	29.35624603	5.93687935744	18.7244722207	2.12410879895	8.7752174409	0.426314755213	5.65376246224	7.54101535988
TCGA-CJ-4894	841	1	49.1699491871	21.4273282778	5.84023232459	2.98615233977	41.4427046318	2.93848309936	5.94134340527	18.4642465871	21.0636232402	13.7627080517	11.0888041328	21.9117008563	108.741360147	4.78585410513	15.4108791431	11.1971027122	3.78049879487	23.4780620154	5.04087373148	1.1735084984	10.6352830806	2.74694620072	13.0842179925	10.8703928618	2.66567904507	18.6549858495	2.13062087637	8.88092964992	5.2861372877	8.14703466681	4.97167614056	30.6243320168	16.4013805761	4.27378029027	4.28383494162	7.92485888466	9.38227198903	38.3881025659	49.139756584	30.2421695071	9.16634518332	8.29093880552	2.79958871159	6.6313349578	0.223388768785	4.71584880438	8.15724180546
TCGA-G6-A8L6	313	1	43.2061867636	38.9909348934	3.08203181671	3.48071322333	81.8772387958	3.44352894139	3.37061567163	11.1485368563	13.5405563977	4.0940598392	7.62517272765	36.8526686164	16.1779951332	5.19940109639	7.13311515883	46.1484368799	2.68176308789	10.1216345562	2.47550663775	0.529336006418	8.15746095481	2.03829971991	3.97069859141	7.01366512463	2.04771300279	27.0488361647	0.317499021997	9.62530496288	7.86538113098	6.00024529544	3.98681508536	16.9389677928	18.9534817271	3.29634460455	2.09142639699	4.00659190849	4.66757942738	22.6870314455	32.5767460551	43.8175705777	4.53859976606	7.07056996775	2.64497843763	13.1724207827	0.0440130648126	2.35167488954	10.4492344634
TCGA-B0-4834	2090	1	28.8966539027	14.1544552507	3.89445065187	1.57559912497	11.5640638929	1.78565794365	5.63202696103	8.57714671459	17.9174028584	2.2302708107	9.61032336712	12.8354289027	18.2222917556	4.81173287248	6.43137765723	5.80237792675	3.59734334573	17.5305570266	0.122922509158	0.439086068416	11.5790673678	2.917942314	0.255429419657	11.2689311417	0.685399123506	4.23714819057	0.670815597213	5.3827082076	3.64287697758	5.56899099781	2.54992619544	11.5063286846	4.92693056396	4.76372849601	10.4836720694	6.51693371085	0.887144135035	23.6410176604	25.9522582237	10.2670184666	11.0182699485	3.52349198631	1.19504045316	4.17029270529	0.891892033938	0.129179352761	7.35128672415
TCGA-CZ-4854	1404	1	55.3582498636	16.0740604956	3.64750522615	3.17926941238	103.448473356	5.74460573816	9.088723757	14.3275368363	19.9450866385	6.40395434312	8.0146273479	24.4204537172	36.7426652273	4.84855601314	7.83738082114	12.5206086968	2.84153263882	15.2323298761	7.26933960241	0.884066447605	13.1073105935	3.65613488298	9.2905790186	13.6529928469	2.63465696058	14.5544799031	2.04683190873	9.63924419593	4.85764333022	8.94531370456	3.77112532247	37.0523483293	12.1168829232	4.20329865818	3.37458500202	9.56796459833	12.0161268555	28.5162764446	49.2229950862	55.1120810157	4.83218628487	5.8702874945	4.41694706664	8.61250396797	0.465188360923	2.28558070416	5.99453011179
TCGA-AK-3453	2531	0	32.006030175	17.9748923399	3.04182007585	5.53628786159	135.101619218	3.80324092585	3.99205358771	14.0898669379	10.5968561815	5.7902855162	6.86431255468	31.9406751571	43.8907436609	3.60428926575	11.2672557986	27.1258345408	2.08984155561	10.9491627945	5.56478107692	0.621707303212	10.2284372159	2.032071797	5.27735037782	7.12759281602	6.04400033739	23.5430103046	0.305903017065	11.1529594213	7.72471453121	4.22179188154	4.59783891097	20.1398208184	18.0580067821	1.93792160665	2.37864653499	4.41860965733	12.2288677701	27.2446415115	39.1657267417	24.5107874702	3.62589674551	14.0815596562	3.01951614133	6.96857313921	0.0848111545778	8.73620865918	2.93903755051
TCGA-CZ-5460	2873	0	59.440315069	27.3785764651	2.52200085051	2.48988281476	260.90392537	3.60464763647	5.35050645745	13.252026295	17.3641908186	3.62852842329	6.31915177751	35.2992583299	38.4972430125	3.52113050924	9.18746076085	28.0508785413	2.34759825574	17.735686252	4.29028402776	0.718825880661	8.00388769721	1.98421262037	5.91843215826	8.20111358201	1.73962751965	25.7676468494	0.539237185704	8.02045655436	7.19185924196	4.73353165542	4.14805651756	18.8981586503	15.3056739051	3.34783517475	3.48250573086	6.42822800097	10.2578427916	28.1110718626	40.1430366129	38.1714933324	4.11299153056	10.119193862	2.05051408385	10.6205888305	0.127633957677	3.10963951247	5.46135853221
TCGA-CZ-5470	386	0	21.2826237604	16.1968813223	3.22604639504	2.72471155782	54.1199664046	1.94857739388	7.62217363829	11.0463535348	19.8041911651	4.95097217968	5.30095963925	19.9489693065	64.2896904695	3.98827068829	10.7637696759	28.1936762326	2.00942357947	16.1617901778	9.30471738901	1.50510858465	8.33983561253	1.93825452547	2.4873702924	11.6784696052	1.61864504903	17.2464477738	0.694552692302	6.94320924466	4.17494318036	4.47741735247	3.5932015507	16.6684410621	14.3167834326	2.93769485565	2.62069755687	5.37699413779	12.4766495929	56.0070091906	44.7306927869	22.4413789155	4.56282918103	10.5437187947	2.59589596794	4.64689496866	0.10060912235	3.58628121182	4.8051241997
TCGA-CJ-4886	1952	0	51.3610692679	26.1030265471	4.10294712947	3.28811142937	105.503217927	2.13806598082	6.82318303844	15.136888272	22.0465009608	6.25205307732	8.54833087529	21.7849055108	61.2357485458	5.28937115245	9.69471116632	12.6971744102	4.01587224794	25.0476986703	4.03947969708	0.887363297233	9.66820220032	1.89825695729	6.97468184598	18.0755569515	1.78812438224	19.6220793177	2.93695836126	7.06499440472	3.98689211044	7.86635102068	4.73902563762	19.8040105437	13.8135300989	3.43363502663	4.30981994846	7.36560046227	6.71132213697	35.3525368873	41.6411949117	34.0763131783	10.6205609766	6.94840518706	4.7623295617	7.87673386486	0.248752144348	2.40393896384	13.4475736032
TCGA-B4-5838	166	0	60.7281695473	19.820795907	2.86731754243	1.94932156624	40.2914654967	1.83160042072	11.4119765781	12.3301406597	40.3291528127	4.25856500552	5.50590921639	13.5109797313	38.4394061762	6.0223250444	8.45221862736	8.22685411991	2.16834692621	54.616831471	1.89120106899	0.274955102732	8.0969160392	2.01540857996	7.78582744766	17.415013194	1.1585601251	12.3159914606	2.18831052773	5.211202637	2.78088715917	5.81378702196	4.14041928474	15.5126686026	13.5677438882	4.6597967718	2.89769595128	8.03216242894	8.34894696219	48.1886796164	44.1599524351	24.1136026631	7.46211059767	5.73084212861	5.30039429496	4.75441831128	0.332194615722	0.793966609635	5.82041885485
TCGA-DV-A4VX	1626	1	12.0129414409	30.4461167453	2.23148258759	3.1169134624	176.524411066	2.33887145647	5.02555324839	9.55002146738	15.9731682736	3.30720419325	3.44162512219	24.0002407043	26.1831254679	3.22157790214	8.00967481323	30.0340433709	1.82656382113	11.7468844439	3.74465589745	0.81816117762	6.3334807477	2.43507102106	9.96107875752	8.50570739484	3.68847854864	23.2934464495	0.0850077841729	8.55324532082	8.21047143192	8.97273753131	4.06628312137	28.6300864012	9.48491448593	2.11786139456	2.2261740685	6.76649182779	12.3003760336	37.9442230727	51.4304625726	28.3210324437	2.74976401335	10.7368534729	1.16335015177	5.61113759225	0.0805249607409	2.03694320582	1.79725513656
TCGA-AK-3456	1143	0	15.219047672	12.60436331	2.92696184669	2.78041852291	50.9870170739	1.81800224297	5.98764848618	10.0338158266	22.271479021	9.01610477571	8.57299505263	22.4203632097	40.0556034898	3.21221666315	14.0679805768	11.9888307688	3.44395637331	17.4926731441	6.83065393667	1.01472888479	15.3281764249	2.00366080554	1.61885417129	16.3555033779	1.05898437806	5.65493286354	2.39275601269	6.46183284985	4.1652130706	4.58080474146	7.11018853835	17.4089655027	4.75615094656	5.10066817105	6.66298136411	8.05356575251	2.2717427034	40.9308337357	31.3893376867	18.6132786676	4.4295671138	10.5378423741	1.45344514679	2.28940933528	1.21791238447	0.906058433443	3.89779185604
TCGA-CZ-5982	2439	0	42.7303152025	19.3566361263	3.61290178031	2.1833214087	111.772040269	2.65406735814	5.18934245257	21.5941235598	35.0910474873	8.48061978625	6.95331791878	22.8178756803	26.8704718023	6.11156538974	10.7611718358	12.6742243377	2.82403862131	32.3662639489	1.46044933527	0.538866828829	10.2788893636	2.67190916234	5.8066783535	18.1529755263	1.10808898628	7.70179765217	1.55249030719	6.66721633158	4.28709268532	5.33525444594	6.24280333587	19.5675017425	42.67730775	3.31286097487	4.47255311868	7.94494434777	11.3474509856	31.9534989809	75.3629572217	41.3542790838	10.582832406	6.6391619722	3.21463305387	12.7359042136	0.286361191998	0.722792970166	10.6516373122
TCGA-CJ-4869	2554	0	60.004279939	24.9149288878	2.57473203151	2.32789594929	134.98376804	2.420740307	6.58238489487	12.8168225372	20.415139446	5.83036370408	7.17620079912	17.9034841084	57.2064312489	3.49845835817	11.09504487	23.2874195863	1.6909571621	15.1272177948	12.0932858186	0.496882746941	7.43072614168	1.70673834383	7.22725988231	14.5774998818	1.5328056893	21.3244339104	1.03665222504	7.43173112849	5.1561419149	7.77377499746	2.93922965463	13.6899054094	17.7610685953	2.54345902056	2.70163856435	5.02113561636	14.7910555087	42.6303409938	40.4094779865	26.7625071502	4.68650772683	11.3368361892	1.38787098525	4.46779118378	0.13737615764	8.965812255	6.23966703175
TCGA-A3-3319	1130	0	22.8049246272	24.4119052072	1.66846938895	2.74205537475	98.6147577687	2.33145033564	4.59062925933	7.3693407352	20.4256861625	5.30150908655	5.58338131472	18.7413404599	47.3955864085	3.53771425917	10.714864408	9.23214768769	2.16060507758	32.0693176043	5.73545904924	0.926358424876	9.91985809571	4.19190525513	6.9771316338	17.2065144432	3.80784076689	10.6727894101	1.48443347544	5.57968155573	5.2580360899	5.70894800547	5.69143275576	34.9810231424	11.9452608812	2.39254020736	3.29349970449	7.85582747779	8.18135530742	39.938076105	43.690570745	53.85711766	7.29653550401	14.4231834125	1.19038817062	5.99477639878	0.43846086435	1.79760715511	2.8565902235
TCGA-B0-4706	65	1	60.8346493205	36.5660551456	3.69779600595	4.31387515207	65.2050413263	3.2139961275	3.8442305086	12.8425152929	14.1643145842	5.14645696221	7.48157951939	34.5064050316	45.9467853205	4.58768164373	7.89241894816	24.7747768583	2.76947956693	14.5167254503	1.3698702144	0.715086543598	9.63706526957	1.99861514221	4.57440838511	6.65939100605	1.93441457865	30.0007729441	1.74139318711	14.1452939107	8.20592675899	4.78490624946	3.45569743091	21.1127895569	12.1631631912	3.97384377992	2.48448933346	5.61625681639	9.07525108353	28.0950316283	50.2197421036	52.945290105	5.55876259228	6.76804826647	5.31169075137	11.1217880662	0.142229875556	2.40815195881	4.18608446698
TCGA-B0-4691	139	1	44.9014989804	18.615666163	3.07947624737	2.5232281639	70.8799785602	3.09831662348	5.73256145644	12.911060382	14.2414096445	3.56252382112	5.63645361105	18.3435748705	34.2563745869	3.5668530737	5.73982684591	19.3028530823	1.99651003282	12.1475650465	4.13923306048	0.311580843324	7.56837311856	3.05143414037	8.56087405098	9.13545521422	2.99993873905	17.3994264869	0.707004419547	6.8094502784	7.0310898736	5.67880771039	2.35518728066	14.8182649322	18.49899566	2.90939242429	2.80521041929	4.6875097993	10.7618383385	29.1994905359	45.0214063514	33.6985276822	3.11230818036	8.49837483747	5.85756348991	5.70769749395	0.142771210468	4.1191392875	2.39380604712
TCGA-B0-4828	307	1	39.3791047663	23.0676071164	4.25049028732	4.53161284216	42.9557692517	4.09544882545	5.04184856644	12.0099766551	13.7743538374	6.47191379903	6.5276743293	32.0578525881	30.9443750086	5.34012489139	8.91737735921	21.4379740226	2.50814941614	15.3146896149	2.08990980899	0.719726110898	10.5440292917	2.54672930343	8.47651719646	7.64280430969	2.06665000879	17.8193495785	0.395701146782	10.8622258672	8.87451647604	5.49722979687	4.03491361155	29.611895012	18.0683844334	2.9584602193	2.42548595255	6.07962661372	15.0336369308	26.5803183492	49.0114922703	33.0455515603	3.21997280798	9.71952554201	3.22664638795	9.58845049853	0.394181785378	3.08774069927	2.45833589465
TCGA-CW-5580	1964	1	42.106340292	24.6258854635	4.32167871354	3.28749615336	58.5548134529	1.47615952876	5.96091298589	17.7327239211	25.7878259328	5.43723549531	7.66933419318	28.2764416209	33.1028748959	5.60975214947	7.3633181735	8.75031543023	3.49864186396	32.9904391667	1.76709376576	0.917695812486	9.69291649445	1.94951910423	12.229465386	15.8380756202	3.67517304772	13.9573593117	1.54251576399	6.15574324568	4.24843044541	5.49918803437	4.77248796109	25.2138156151	14.4973883918	4.01427830606	4.5590649919	8.49146631797	6.76348241602	28.8240978068	35.954512619	57.5149078878	8.26081960442	8.96126793138	4.93332940772	8.30485574582	0.212506070455	1.00810748388	10.5104833945
TCGA-BP-4799	1133	1	53.7674668585	13.3107893766	1.21931140748	1.46091147485	97.6827326486	0.604978272425	4.00605152377	6.05513212269	16.9516020597	3.19392479673	3.69839798181	15.215395198	37.5853493581	3.47372589935	6.51783115357	6.95300810617	2.06063351673	7.16062151486	0.734255457759	0.294766524412	7.30046752198	0.678040875356	5.76979771106	23.4676189102	2.4817974346	3.72764250047	1.79107430711	2.37918694704	2.26378361779	8.37865368949	2.25984555177	9.87042099118	8.05124412088	1.38880381694	3.48944977504	6.45115544302	3.05740935981	16.4924870577	19.2810332059	34.1462782776	2.56266406937	3.09601285975	6.68683319267	1.96188525463	0.386277179829	1.10071397887	8.48951191653
TCGA-CW-6093	3146	0	33.7425255827	27.5924674417	5.8694035577	3.47511271116	51.4957176026	2.53265861266	5.61505867081	24.0232856565	27.8918569974	7.1598742641	11.4151700389	36.5208418654	30.9311692616	5.96673922612	7.15269206105	11.5909374729	5.17339987876	26.0289793917	0.753316058573	1.21281682256	10.8568489177	2.27528586248	5.30394854982	19.776694194	1.4691662038	8.09182607287	1.79965495999	7.53460631063	4.47918088763	8.01935117551	3.85608985334	21.3886382191	64.924341323	3.8216485283	6.92227795511	8.23564808239	14.6780532987	30.9871733138	51.9186448458	39.3674805095	16.9281648339	6.17188850331	3.49342871422	10.1119703118	0.199076668296	0.817217924534	14.9832180103
TCGA-CZ-5986	373	0	21.0012592953	19.0124845608	7.23504476921	3.65863819161	174.869381753	1.20860560846	8.18160383738	15.579472552	18.1260674763	13.2229843496	8.45335088972	17.2818685112	38.5054828687	5.83582793101	12.0391772719	6.87208898763	5.50398582142	36.6005843674	2.40679598066	0.759811347396	8.66275605378	2.3949224334	0.961121251008	17.9509656203	1.12994587182	7.89574713254	1.8020303167	5.05651189426	3.1275308318	10.5166587782	3.20126844309	33.4033494612	16.6244985193	5.4794345452	5.46939347194	11.1199173101	11.7028816882	33.244519714	41.2288848467	23.3692005222	11.0302712331	9.38745645325	3.47254711238	5.02863998137	0.186840531993	0.939262146351	10.5542785726
TCGA-A3-3373	1621	0	33.6234055968	22.6726871016	3.73363560739	2.34910639574	33.0601721959	1.8889484438	6.30598793703	16.8125202165	31.4503134081	4.62414165111	8.34430953542	19.2152797745	39.3352077134	3.7825175237	12.2116836937	9.62917636773	4.73026385457	37.9946265351	2.56243414246	0.748145462247	8.74190963304	1.97558965289	4.98028142629	20.152497156	1.42244772963	10.8916486487	1.43069093716	5.82216266445	3.56235434782	9.00808154009	4.57901438072	18.0885386297	32.738593914	3.65330586526	6.36423053497	8.39257351087	8.32604205154	34.6845897784	64.2628576119	31.9413898613	7.70943297132	5.92092552063	4.14395444442	5.05628450142	0.504774656366	0.921022963185	18.4806807813
TCGA-A3-3363	319	0	13.7769926039	16.9099562022	2.55724528683	3.97511748472	32.076588538	2.04928900641	6.88833443893	12.6459614467	18.9300706538	17.6881628641	11.9598259811	18.8694232213	35.7909483721	4.65581371873	9.24641828074	12.5611303344	4.88354598469	13.100386074	13.4386722981	0.622749440385	12.3800790219	3.16271647485	13.2456174135	15.5006341636	3.30600214954	10.4942651058	0.448352527092	6.87503334949	6.16771525093	6.04082572149	5.65985757821	30.8502410707	14.7540382628	4.32984678686	6.60897569792	9.53699016937	4.09667206369	46.67077108	21.0514703987	18.1357134922	3.50371028023	15.9936994631	1.8283596726	4.91141578571	0.605084994571	1.41346131586	3.47594949877
TCGA-BP-4347	1367	0	65.6848235562	22.3236640233	4.55257486523	3.95403673273	125.191051258	2.5886863077	7.21169511434	16.2972421556	16.8067931372	5.8402705623	9.57591529192	20.4163857263	58.3086120539	4.85011843411	11.1207867644	13.129926605	3.95979272325	28.795921562	1.19560229605	0.88318853245	8.37727925789	2.4296725252	7.28789651373	9.3090174594	2.38900873572	13.3913268554	1.81817071248	7.18621254508	5.73046008514	6.91593097297	2.70814321613	20.1024931736	20.1390950784	3.91491374419	4.98246524299	9.29469265334	11.9682024206	27.494041683	47.5474412078	36.8407223396	12.8254093054	8.09201123557	3.56197039264	14.083644457	0.511781070319	1.46491732926	12.9112139008
TCGA-BP-5176	1590	1	25.4619807255	33.957232327	2.63255261944	2.63357596867	80.8596672912	2.78335201309	4.62359675629	12.5832826848	18.0344412975	2.24774442657	8.11069600072	29.0298845291	23.6436302641	3.59143368194	7.84641158994	17.7673902809	2.77362727595	25.1797078489	2.50711092987	0.673356704417	7.97117282381	1.50686716365	8.33083034614	9.41024509495	0.91028966325	13.7796407951	1.38749998978	8.35820851108	5.59798205062	6.12558507021	4.76791317261	14.8403160589	11.2005217539	3.19366801285	3.19567227283	4.07182898207	2.61476289115	37.8443167251	43.5339632796	32.4129513091	7.33763197311	7.3495579538	3.73446551479	8.59617311049	0.183302562013	1.12829892807	8.19613762003
TCGA-BP-5201	951	0	40.5526451035	28.7237753218	2.59094304283	2.8834771712	114.905312684	3.90244887166	6.10682674494	11.3632551676	16.4389614561	5.5263746539	6.31295192596	29.8401381028	46.1729783113	4.17280830937	9.07261648116	21.4506110194	2.68141646257	16.3468054626	4.9903006996	0.703365061105	8.83463984137	2.08303559882	6.89813124399	9.24939443301	2.99091294034	21.172420884	0.682746128039	7.83510399701	5.07156975741	5.24462130704	5.35965513864	16.9630368179	28.3346298241	2.90971682255	2.80674267492	6.39591787947	20.3750907888	31.2768266941	59.4381201816	30.8424175372	6.06765882055	11.2590409063	2.26332112917	5.0492358204	0.315878261941	6.04968683976	5.6672525547
TCGA-CJ-4881	2014	0	50.4224676059	18.718079318	2.36027742526	3.86741721004	181.80431637	4.2179584713	4.38030770044	11.1140713706	19.9251836893	5.65714826683	6.14689953927	23.6853980165	27.6831169352	4.88817291051	8.25410091927	14.7895769469	2.8570515995	12.9548272192	9.89110342183	0.642491417571	9.68562606486	3.26546211929	5.37468532798	12.2391610996	3.21803991588	18.7565235488	0.961135873224	7.96241009597	5.62236058237	4.98938887883	5.46932819343	24.5582013012	11.6776278986	1.98254047298	3.04952175737	7.77207359965	7.16778558054	32.8011390045	53.7820082299	86.3597543943	4.56807591163	10.9844602404	6.65017883503	7.86783132326	0.477309649454	3.35813349562	5.32847004766
TCGA-CW-5585	2609	0	53.4626776708	32.4446897775	3.12555407323	3.0737391082	66.7482064095	2.70572316969	6.1397652595	13.4181235633	18.6429006884	5.6851776813	8.53394879038	23.7867550968	12.2757376915	4.28220884915	7.02094420835	20.5777015438	4.45986537018	24.1791977521	1.03650444027	0.717317481073	9.45343236119	1.86740134578	11.8420155511	10.854948466	0.784074923609	19.8143697836	1.20857528736	10.0492977457	3.89389695491	6.20470799133	4.25419583141	23.3899815701	15.2911368054	6.5757532832	3.20069890854	7.48248648112	7.49368729384	35.104071945	25.4413715463	30.3848557475	8.9291823223	5.96890052377	2.71310767475	9.73091555005	0.251306769949	0.651540800237	14.2324334129
TCGA-B0-5095	245	1	53.5500037621	23.5869663053	4.13679316175	5.04740744649	101.899482493	3.22961265249	7.41747040378	16.4495140555	19.1566501996	5.18569087671	11.1425549183	16.1760279345	33.8630881302	5.33250465378	5.63439437155	11.9058666915	3.53059583721	20.2942035147	2.58146675392	0.780428708367	11.4071631132	2.04906548028	5.66735394555	15.3575979251	3.33654842877	15.4148207172	2.18205306748	8.6271881027	5.30984906135	6.49077828698	3.08064403558	19.4904287704	16.2899459537	3.0448320384	3.52711542134	9.19757069624	5.38670403584	30.8971131685	36.5030111082	65.1361207075	9.37639802288	4.54187799025	10.538822263	9.37528823744	0.259273265913	2.32510245158	14.3475176901
TCGA-CJ-5671	3987	0	96.496140384	29.3807870849	3.03130006225	3.43753175294	216.898975325	2.51782254606	5.29249531503	11.6045263402	21.1732383947	4.06408772286	10.1757086085	14.5675108409	42.025652101	3.5069888324	8.56228587257	14.0339986218	2.28852148496	17.2220988749	17.0684842474	0.897305966227	9.49966039545	1.74718760985	6.25662482552	12.7291849495	1.86916400657	21.64056568	1.81318576838	7.66685477472	4.37946777459	6.23804425251	2.39467596746	21.8464750543	14.7626230334	3.98251781845	2.97488400863	5.89268122484	6.03324950984	43.3593025294	31.1653602143	60.1764292436	4.70848035107	10.088420827	9.19171104712	12.4883840104	0.0688057241827	4.7781807767	12.9087365828
TCGA-BP-4326	1625	1	165.289262508	22.6783026498	3.06834518646	2.79398698557	335.93270217	3.39253018966	3.6578422582	10.4414238288	17.6359353954	1.79855434911	7.32842091569	77.2929592557	32.5669356974	4.8867347502	3.31412093363	11.1400883466	2.48297939904	14.7192336606	0.202439193865	0.560395757015	8.18840138933	2.00068538305	2.8862141508	8.30971874499	3.40599774214	10.2648119448	3.15946887856	6.72313875155	5.92102188733	3.57946380955	3.18449083086	13.8156798008	39.2302283144	3.48479295085	2.21027044933	5.82257932603	8.70959288923	20.2065630022	31.6389336742	124.301954394	3.99050286157	3.74650702186	4.01937993457	9.80451805491	0.345207095395	0.729828373785	8.33527356044
TCGA-B0-5697	2630	0	24.823023214	25.1581339778	3.3559550595	2.37698654243	64.4683134006	2.45748396072	6.68798245861	13.1554046729	21.6125046852	11.0388785678	9.36177383304	19.6986080827	87.1180394403	3.93348673638	12.5400768383	15.6505652641	2.7339659346	18.0484413833	8.11326851042	0.810690364369	10.2465514554	2.38462689655	10.2950973713	15.6291405804	2.25710920641	16.2420627911	1.18747675532	6.07370773784	5.23640904703	7.31819808539	4.16112536671	19.3508069003	24.8473010475	2.83135420769	3.78583539592	6.40712499467	9.40708046817	49.8010144543	36.6473545201	21.3417353539	6.68835725592	14.7988076312	1.95885547981	5.207922838	0.537512092686	3.77540489464	7.82093897284
TCGA-B0-4693	77	1	30.1069095729	21.3842470538	4.24032370895	5.05390726687	102.98525709	2.47064524733	9.74229971486	16.5178353421	26.0697930098	6.12239097649	9.19104068765	29.4875501461	48.4841304312	5.4130959015	9.55938056132	14.4410870084	4.57414557781	32.4290380934	3.04885977734	0.72911402322	9.41058031986	3.2701089583	9.95465605578	14.7512039334	4.2318324457	11.5348230009	0.825892641135	8.02173519114	5.89654663564	7.28783002574	4.89597687862	22.7282624316	24.6729646845	3.44967851606	4.68025994993	9.30798282012	6.71263052285	32.2277673057	56.5931468748	37.0802527769	6.92866358268	7.76243301008	2.70915954773	7.52382750989	0.83047063862	3.46414893334	8.66064286743
TCGA-A3-3359	2504	0	32.7338381249	24.3878369689	4.62111894196	5.41905725024	79.765899263	3.12770381223	7.09294088434	17.26600408	20.0809707509	6.70403560327	9.37875854504	34.114687647	74.1098242855	4.70517269021	10.9644428225	12.2731398027	4.95803310741	23.4047563448	2.74283383022	0.753615153254	10.3038068362	2.66282643868	11.1169666209	14.8947570646	3.87559920368	15.4743604315	0.976051081539	9.47705172603	5.76574364068	9.1088710365	5.85935509073	21.3759437174	18.9269140253	3.97148307182	5.20813785169	6.94491878149	12.9388207162	33.7056288137	49.6182583507	36.1497067074	9.54023207087	8.06948512779	4.27772334794	10.1110245662	0.498643194724	3.99099034353	8.84133160212
TCGA-MM-A564	607	0	26.9412642055	22.8439153453	3.70343289336	3.25048435337	140.454163312	3.47034933866	4.13779878252	10.4439032769	9.22644996384	5.02865875514	6.81049719202	14.0315400573	12.2993058677	4.25213099445	5.75924435004	26.3992804077	2.60324507497	11.3922879497	1.36501300135	0.812163913233	7.90720495798	1.90058994003	3.75603481191	7.56978943483	1.46228671057	11.6272005498	0.480512336977	9.71578200499	5.89766580548	3.91695027396	1.39947362407	13.7945919231	13.4511064545	2.60938924714	2.18560980987	4.39012405475	3.50801923661	19.0278198512	37.1883903762	33.688319334	5.11594540665	3.41470816763	3.71839690314	9.60636459583	0.0999159957923	1.35049128859	9.07284006301
TCGA-BP-4781	2080	0	99.65687933	20.9760911114	2.87570838031	2.01766404835	147.521571949	2.10552182184	8.64714669225	16.1256448655	34.7773738747	10.0159236769	7.11728599822	15.9531698889	41.1580650925	5.07309402906	7.91067451123	10.2613357925	3.20092926715	24.8465961796	9.66265342737	0.840068710007	8.76376024891	2.01813245862	9.01200275909	26.7512541342	2.68386276533	21.1851808213	4.15010532704	5.54650628553	3.56422890071	6.74411843191	5.88505216703	20.3682471155	10.6126944758	4.39712273992	4.94970003478	9.96599953106	3.70503342723	35.1363151406	55.4171282841	50.3366895413	5.76503919713	6.80596003449	3.85427104741	6.58431613681	1.05768708967	0.916292806964	11.0839586945
TCGA-B0-4824	1657	1	27.7464889918	25.1346299869	2.67399489668	5.1820510567	135.556704214	3.22301398374	5.82387963192	14.250823988	19.2697185505	7.30013445112	8.59650175065	23.1016163301	83.1650967884	5.26920443548	12.2343890133	17.9901995809	4.16577504031	22.934011755	7.30300455554	0.681631889144	9.87966634953	2.92157413968	7.37466902925	14.8596135909	4.18920916679	15.3295913015	0.99859809079	9.51791963071	6.77091372181	5.15435280082	5.01599603817	20.8860631408	16.0543207694	3.0901744503	4.08520732497	6.84892710326	7.20131234491	32.7261300344	36.7245849755	27.1089793932	8.20048737982	11.7095438363	2.5582251746	9.54611034853	0.115461722468	5.15825572545	5.72809168878
TCGA-B8-4146	511	0	6.03680812893	6.52767668196	3.45900442884	1.56855333901	85.1215509318	0.432259378316	12.3149393588	10.1101565106	48.1468338001	13.384843907	2.28716178872	6.13572295041	180.510605052	11.3911534295	7.22176609592	1.93463511712	7.92895290364	43.8201485502	1.24787834255	0.505043171722	4.05821728453	2.35902010096	3.28295432944	23.5476177354	2.66670139337	4.70195252017	1.41845699068	1.95495823117	0.863814848797	17.642993923	8.49440293349	34.396324561	4.15877267338	3.11205041272	11.1900280257	22.2067881406	1.47230751142	23.0985696907	12.2643502505	13.7416761915	8.88583845076	1.6997495839	1.39031862594	1.26110127274	0.173138782867	0.801745718131	4.09348731725
TCGA-BP-5192	714	0	25.2444972352	36.1320573557	4.64933912561	3.3495211545	156.651631643	2.19469401151	6.47074052191	12.5282893302	18.4995277261	6.4356196962	7.14997103013	24.0002832854	17.0825781071	3.87894471874	7.29880676711	13.4814856379	3.81492791005	27.9859724434	1.15800923413	0.752029722105	8.90803357706	1.80003327182	11.5684067631	7.89485572023	1.35131685829	23.3832337531	1.70997082419	7.99571830974	4.18153546474	7.85551397723	5.89565751994	24.6754935675	15.3478712426	4.05831270307	3.35975472808	5.42169182811	6.19326722703	27.2683782538	41.7625153001	27.3690946447	10.9694054533	5.35712138468	3.06184345278	4.57594117217	0.329917820948	0.518694861171	10.8922056689
TCGA-CJ-6028	1625	1	60.2564542882	21.9419491614	3.73615289122	2.33956844586	86.2110146504	2.33243652892	9.27168080792	15.1271161153	31.1477693514	7.8338474267	8.18440746707	19.2693765671	145.692084603	5.77043997741	8.84760394694	7.14968342126	3.00666721129	19.4772625273	5.06964301529	0.75965244081	9.29744111322	1.98437459906	7.39023032826	14.7209484293	4.50801183865	11.7857430906	1.15621726576	7.09410877265	3.95686745048	17.3725909408	4.45599643117	26.2387985906	12.3923505863	2.90194312346	5.31313236845	11.7197798502	8.64352012995	42.5164820986	48.9848561664	39.7062154605	5.99109113183	8.66328839634	2.62175078694	3.50017376114	0.689536862617	5.83815865212	11.6078747178
TCGA-CZ-4861	446	1	38.1275626591	16.5561877452	3.26897995666	3.80641981119	141.782331493	1.23036113056	7.59852889438	10.7535821073	27.1430893601	8.59089905319	6.15644263402	22.7860158856	138.846228202	8.56664108741	11.9995768516	10.3461334267	2.89374084707	20.6339068321	6.02321712616	1.73384483158	8.27519983805	1.79852238697	5.56423610341	18.4688998755	4.37988880705	13.5053810835	0.586140074222	5.53833037904	4.55375243064	8.78652347748	4.46713002317	22.3111865594	16.1128590796	3.51413994801	3.60129469179	7.80676051052	5.1156389889	50.5793925352	28.7026933258	37.9916825477	3.94260389134	10.7985292939	1.19519429837	4.46289484242	0.0776150257224	2.75871422196	3.44772596572
TCGA-B0-5400	1733	0	33.9837682877	25.2587738405	2.14682937466	3.21117474611	154.23190578	3.10964468697	5.21818533782	12.1590791411	12.470892732	2.2397194345	5.75240913925	26.3589597169	18.7767654711	2.5104915237	7.13272303439	23.8200805186	1.879557947	15.0876490232	4.19952103923	0.367311695218	8.82630574329	1.26243301301	5.44387578897	16.1366749473	4.11420303913	31.9148705042	1.07088670031	6.76319946751	7.07878947216	4.6478663133	2.5968619246	9.41391796431	23.0438722958	2.66985579977	2.14327010381	4.21260703891	8.0278239431	41.4259092666	60.316024358	35.0496079712	2.45152098925	8.38634692756	6.6538182206	3.35926833329	0.441316178776	1.89711116723	2.20772217367
TCGA-B0-5115	1604	0	30.7898270035	29.3499185676	4.77627727088	4.88296626417	159.757835642	2.66982786526	6.25801994472	13.9189099197	20.2643534388	9.57534607741	9.4823297132	23.8947863614	44.0967063272	5.0780739799	10.3718610156	14.5401542246	3.83483036192	19.0683468085	2.40544256388	1.05166443547	10.8992330278	2.92730224954	5.39024600646	11.7906484613	2.79051754538	16.2667179803	2.49479365388	10.000201998	5.0396393781	5.99140596288	4.74190957541	24.345680389	12.2171201394	4.26036714972	3.45177011073	6.93933005406	10.5146787737	27.6998511136	51.2206175179	37.711083243	10.6454195917	5.79390650941	3.63429087097	9.46505957467	0.154717405821	2.37500774159	12.8117779109
TCGA-B0-5075	637	1	20.715043522	15.6646715708	3.3277128282	4.27773577486	135.518388687	2.20582870981	8.43535501592	12.5896430733	22.7928026714	9.90051288665	6.73264489117	22.6680712151	37.9618967208	4.03534564718	8.59781756088	14.7023939192	3.47206178818	20.5452907778	15.806326609	0.315138738743	7.85409547604	3.55931506354	12.9612094224	19.4529539039	4.87919876283	17.665722233	0.516452277852	7.1161136137	5.68293238711	9.57333324993	3.8669424842	24.6286019739	11.6373176707	2.88487487939	3.60409782261	8.10044821291	10.1489288333	40.9214075006	38.9926523071	23.6692989457	7.7352048478	12.8337623549	1.2589779951	4.21354785916	0.206786678292	2.33191515893	4.85893049582
TCGA-BP-5196	1018	0	68.7077437355	27.1329434214	5.25909002908	4.11338985688	186.104538886	2.64057318882	4.78820556262	13.8620497187	19.5366693825	4.75683727062	7.71119387547	24.8323910336	122.260591096	3.96929002679	7.99221599749	17.4036043977	2.25420945337	14.2317760027	3.35361046006	0.488606515321	9.46882723714	2.62057378124	6.54809782123	8.84855027411	4.50406521286	14.0906005222	0.681168750732	11.1019583838	5.45645770108	6.88564242119	3.69388213592	24.6257503765	13.8168950027	4.26996405964	2.52977795383	7.3353493024	6.4454079847	26.3572658352	33.0870210762	62.4522085979	3.85681661754	8.10282875085	4.70413974865	9.99454514651	0.234677648277	3.68964970672	6.18038959743
TCGA-B8-4154	1380	0	27.4329635601	24.1085806475	1.87678989499	3.01458227846	53.8390298966	1.53397508249	4.5833839339	9.44699515324	14.3036676824	4.89776746451	4.38881147327	26.2999582283	32.5977417564	2.91977965304	8.33957401172	12.35776063	4.58261713863	15.8819051069	2.32494883996	1.15623737075	7.55128606058	2.10589537492	7.66017608039	9.11050902264	3.11640463662	17.9112675319	0.368646384801	5.44538793131	6.36009993098	3.4810059081	7.92108454161	12.4953059345	12.6188312657	4.2044272082	4.18100024114	4.19955670523	8.07759683235	25.2085320286	31.2333562431	21.2428863929	3.96735406424	7.08137193773	1.66289891421	2.89225512624	0.0552921273072	1.63797856721	5.02648568167
TCGA-A3-3343	945	0	48.6161986317	32.9503810529	3.96264293659	4.04941399621	76.8761419542	2.46156738393	4.62971832366	11.4840560742	21.6084312603	6.29504106017	8.97514512433	36.2648569909	53.1833640693	4.24687941849	11.7042844568	12.9970158942	3.6748880914	23.3312885589	3.24944683471	0.738320613494	10.379681525	2.65607487556	8.60422683149	13.0535473931	4.28996008526	24.0397596101	0.932399352316	10.3100558384	5.26429510262	6.03782646776	5.20641997575	18.1379252343	11.0989345337	4.92410039524	4.02843399902	5.35949374866	10.136179187	35.4166304701	52.5741823717	37.9769133709	6.54815485266	8.43173281713	2.90187776219	5.84038799461	0.223861149828	3.37353383661	10.5357648262
TCGA-B4-5834	38	0	39.9063183422	43.155380862	4.83454403244	2.68113195671	277.208841247	1.67283103714	6.76870432796	12.1723767757	22.740576586	8.59256544998	12.3531582695	24.0044784489	33.3400185215	4.63579072013	5.14461975697	11.8596292628	4.18640355845	23.6385815118	1.00328908219	1.27913738166	10.0129751491	1.96385491092	4.21982170706	11.5050123496	1.27111125386	20.7028006495	2.74217720241	7.96595412413	3.52826511012	6.08439614258	3.44927856142	22.4116351547	11.6022365962	4.74163529133	3.56287082427	5.98328504729	4.81779676985	30.7639231689	33.6675821181	37.8698205303	11.027893325	4.10196828022	5.90601314959	10.283097616	0.1836424271	0.802732247529	21.7449606123
TCGA-BP-4331	2454	1	42.5921707253	25.8736575878	3.10064208014	6.65161301839	74.0619471973	4.18387103896	6.74331654906	17.88521272	18.3671912696	6.14552319758	11.188923923	25.8881994962	43.275640809	4.69891465754	10.6245859465	19.4074721766	3.35314998225	26.2271232534	5.88042825185	0.981610588304	10.6263354731	2.61093670892	10.0763263942	14.9929949193	3.93588082897	20.6099413788	1.31725148366	10.8447001585	8.85358911899	5.29285434965	4.71771990452	18.2553460467	18.8919683865	4.14432073186	4.33917786761	7.60844292386	11.9643638128	36.3162405834	46.5041741938	42.1603595201	9.29674473813	11.0429668726	3.27424598328	10.1926235702	0.423023358176	3.64405416818	9.71082968444
TCGA-B0-5109	587	1	71.4803049467	16.3782808464	3.36411144267	2.75572977002	27.7857261333	4.88708839037	5.45288591892	7.64041831644	22.0538503399	7.72418625895	9.25100065059	23.5957004633	51.5329710228	6.48285449372	6.91080316853	29.8394889992	2.80291956364	8.96074366903	2.6400825841	1.1247800031	9.63092395267	2.43913242869	3.59229085492	27.6791649892	3.16932288647	6.43666150902	2.05028835519	6.06975080167	6.5505104741	6.90251149658	2.30603582163	22.4927367054	19.9822328425	2.40015150961	3.32745127994	5.58686258677	6.54280325922	66.0343629693	51.8620054493	36.6631782161	3.11370333333	11.4865466885	7.44892520683	7.22887805352	1.20411353411	5.89869837584	3.96532998206
TCGA-BP-5184	1133	0	29.2797520688	30.047179935	3.13532796951	3.1182663817	87.8948780765	2.387013587	4.85921984079	12.3221635383	22.3228389866	5.93210625151	7.78407321552	27.8969157424	27.6127739753	3.92248410006	8.34841047198	15.1894013864	3.89238565738	25.7638533971	3.2141981372	0.955069649378	8.74176384554	1.89487549746	8.17944659973	12.1462243737	2.53079009387	14.6166079993	1.40264378169	7.1769853769	4.37165379174	6.9128336241	5.80336976616	19.3727517467	12.8861609006	2.83956097828	3.9937262267	5.92688860988	5.924089474	36.6249129388	38.3405853725	34.0265799853	7.8768454613	7.37094397292	7.23033122252	9.62643685016	0.147487497944	1.76542137202	9.61165739156
TCGA-B0-5713	2782	0	29.0061326196	25.5688518157	4.95408217113	3.03247145473	56.3669138958	2.83603439291	5.65112988222	17.9670390578	23.8032775548	8.57001751562	9.54440409853	27.1565260975	50.4813314199	4.91708462145	11.1997481961	12.1848897533	4.67432988475	27.9937407573	2.09743817631	0.529823973686	9.6955844129	2.4222027203	3.05178536293	12.4061208655	1.05791434322	13.1548888641	1.9326336124	7.58719631054	4.49688336166	9.39506131684	4.76164352627	29.9888935936	27.695070368	4.61184551574	5.33132011544	6.7446656617	15.3074648801	34.5455963961	46.6727137725	34.7085504427	11.3886297804	8.97893008539	3.89536237311	6.82056144499	0.139228762359	1.34047043281	8.13812469097
TCGA-B8-5545	1525	0	74.2667718001	25.900662466	4.37678605261	2.80919124953	82.4953397308	2.14751483734	5.9069872952	16.0000816854	25.9583647852	8.85493710355	11.7294571986	22.071617345	66.4862134794	4.82491625052	8.00130344673	10.2834055691	3.46371458536	19.3171889868	4.19829547892	1.46322320653	12.3547405164	1.61388200594	7.51989695487	21.8363337244	1.62094758192	14.1134729678	3.03038516512	6.68169268665	3.25484119038	8.04168582397	3.92723087268	22.2491798683	16.3694040119	4.30560678898	4.58497395215	7.42574512253	3.47268149094	42.2328504738	47.4740375048	41.3235221841	7.84971482606	8.77921627648	7.80338408173	8.92068796566	0.667507754858	1.64392925034	14.6919831863
TCGA-B0-5110	2009	0	35.0602682277	23.6688162461	5.2231007722	4.87065298428	170.274752664	2.81558921158	8.36238807395	18.1885668384	24.2543993567	7.58399660374	10.9560693642	21.9577655915	38.2748603572	6.06197831912	9.85890254976	10.0710792719	5.09556455227	27.449924318	3.85980392785	0.823111986559	11.3925931458	2.41942678828	1.11080660962	18.834294173	2.46507868094	11.6366374902	4.10377493784	7.30721865619	5.37507537599	9.07918287079	6.37462674174	20.9749463605	18.7813898466	3.24966444704	4.97440386652	8.73210917919	6.81824223316	29.955839513	52.0809638814	35.6089060342	15.8938005131	4.81046285483	6.26934031786	9.89924749539	0.130833337925	1.51223141978	17.2170253345
TCGA-GK-A6C7	61	0	60.9697480263	32.630965051	5.34246051431	2.91997950288	90.5100444001	4.33453419157	6.32124334324	22.4713848855	17.7555171519	6.6810042361	13.720173446	36.2845436654	33.9793166153	4.71084028473	8.51041236364	16.6963951269	4.08672082195	19.200769938	1.46922236664	0.870926234177	11.0128272698	2.10304821043	6.96084363543	13.1531741668	1.73470893067	19.2026344536	2.18228381432	9.88432154662	6.1641231963	6.84612518308	4.00669544688	17.3616213026	49.6152222066	4.41027788265	4.6087223766	6.63198703306	13.5834990592	32.5044999137	54.565166137	42.1700007002	13.3034561858	5.22410727715	4.13769973244	12.9855374557	0.0274637587682	1.92053863586	22.9558574706
TCGA-CZ-4863	1928	0	31.6615904934	19.4751658301	4.61989876146	3.80042735237	79.7440670191	2.56586920259	6.79230021195	17.9431646495	20.9613892367	7.72124536415	8.71219924202	23.6825833107	145.312650578	4.84923632419	21.0233760674	12.0523699092	3.59678339058	31.7548778332	7.08680369176	0.702310331392	10.2453622067	2.33229468819	9.74680264756	11.8197727795	3.10670044649	19.3426184231	1.82983111442	7.8814445608	6.33453826359	9.89465032473	3.8881348978	21.6125203693	18.8494764501	3.43178865574	5.56698080228	7.58692192976	10.6322251514	45.3299181961	41.8393708358	31.1683932382	11.1935753696	8.1441359719	3.69574567516	5.94254283285	0.222840591959	5.02874229174	6.87494985296
TCGA-B8-4619	523	0	17.9766195903	15.6708275196	4.03959021961	1.83962641075	29.798575617	2.65879949441	6.53586899633	8.99080579534	17.658750232	5.28530422065	11.5280456574	21.8102065003	23.4999845513	4.84442145805	8.72655445977	6.59605285841	3.97276017648	17.2699467362	0.378882284159	0.308061121574	10.7707061551	3.70731447725	1.19215481053	13.8030864105	1.22593001858	5.83186211373	0.770638023081	5.61872485891	3.51305498778	8.65698838911	2.56793770216	10.7094905212	5.10070328703	4.88272077292	9.28318921511	6.05112484018	0.818248245132	23.6436799883	23.9025869166	12.6187377996	11.1104254137	3.7967166058	1.40188675608	5.17014924286	0.547559123991	0.441302493509	8.4781698997
TCGA-B0-5121	1485	0	29.4590455862	23.8422362135	2.6802530655	2.32431959526	30.0978349988	1.65190572852	4.40771164365	10.6827932046	14.2999281226	4.16551627133	6.51896602396	31.1689420345	19.7782146001	3.21292659692	6.700647326	18.4296397861	2.34407450196	12.9033693074	2.32794348498	0.587945617717	7.74929025016	1.51637712886	1.87934453809	6.1732774655	1.1732827263	12.3551962896	1.04592749763	6.32972948957	4.18613480481	4.26430828715	3.48745454989	18.5032598396	16.4114947438	2.21502056548	2.37593127784	4.05450241254	5.32516298682	22.8721105568	31.8536297549	27.7678955142	7.73078100107	5.76124635222	4.31624387908	11.2855581442	0.0824158903731	1.82916505489	11.9212043638
TCGA-BP-4769	1876	0	99.5670338532	25.6567151687	5.50554538393	2.77604902958	130.635856026	3.05864991349	5.44440290449	15.1931343157	19.456822231	4.56682281673	13.1420414146	40.285505572	20.1217273343	5.15618236963	6.45764815452	10.6117474574	3.51971002248	18.573221182	0.7300439583	0.964219447278	15.2332105155	2.2646886789	12.1144215631	17.3555034144	4.90023014937	11.6991996899	10.2596450852	8.0630740435	4.81917678938	10.3176173498	4.01452694795	19.7808502473	16.2853471025	4.07115285518	3.80627356164	7.73691641187	2.26073288661	28.247155241	46.9633042358	28.9934636984	7.57361748723	7.82834702837	11.671368787	11.0584178134	0.884066310256	0.422320551169	16.5288469242
TCGA-CZ-5457	2754	0	20.1357277013	22.5065487587	3.75852919308	2.00578135788	56.8035546769	2.56455777649	7.04816433286	15.4435866232	20.9561839769	6.71263737576	7.22268869661	17.5782680309	51.0120036453	4.95710631897	13.7708964578	14.7883950133	2.68346968698	22.5804259138	3.27039803236	0.494321590969	10.2232234307	1.29057158755	5.97957830888	15.1962985282	1.45882342315	10.1263721446	1.05501238061	7.01395460527	3.50921312092	10.3306831635	3.31597706739	14.5349347114	12.4977553055	3.50800229326	3.80437190339	7.80520963032	8.74242998996	45.8323894063	29.7395900474	17.7158443292	6.51313748087	6.35513812784	3.96279095811	6.8340567755	0.295634541806	1.12270878596	9.31926292508
TCGA-BP-5007	1140	0	43.3878696518	31.1466433779	4.59515547395	3.69740693082	110.5634634	3.40178056827	6.11593556587	10.9968979197	16.4380928694	5.76080408801	8.12334757946	27.0528338045	30.5488848877	4.40401524519	7.89566135808	16.89858556	3.44774566469	18.538221228	1.75413962059	0.587314367681	9.32851819919	2.46486722829	9.52395607777	12.129861492	3.98427462721	22.3403438468	0.944693417861	7.56907082379	4.65565801995	7.22786654338	5.26108128304	18.4711015539	11.130831644	3.04302160038	3.05305560494	6.75342565819	5.21076488656	29.3406662642	37.1226814012	36.816394274	7.52609773488	6.17767958887	4.76117140588	12.3462376256	0.375986631469	2.22919097584	16.3077406248
TCGA-B0-4817	1019	1	20.8470211515	13.6625180659	2.09627972991	4.21218416118	168.245396885	2.63905975099	5.17739865092	12.4010662513	14.2216278294	4.6523283298	4.79942052227	26.438423653	44.9072935813	3.57705620348	8.50462307242	12.3798703683	2.09047141597	14.5921912077	1.44814839378	0.352247230745	9.68751755364	1.89930687771	11.4298972227	7.56580112792	4.33422665114	14.0825245302	0.0712942097857	7.36078939626	4.86484251185	5.92959138943	4.73664648038	12.0483140677	7.92985184229	2.91066476345	2.25613488026	5.37507765828	2.42387368962	24.7335634535	33.2055745588	23.3751682794	2.58105602206	7.71967393828	0.817388876883	4.41800091269	0.292787032677	1.53286158133	2.86520632938
TCGA-CJ-4899	1528	0	39.0831187192	25.3889406122	4.92442294482	5.3271788039	131.809193783	3.28473352795	6.81613161952	17.5780897887	21.6570111229	12.4956342662	10.6531776534	34.1579529396	29.1817624207	6.12382560462	6.26270302921	15.8664662078	4.66362610735	21.4545321657	4.4981489602	0.769581463206	11.9144024441	2.25504926348	8.28846467716	17.1741202513	4.16848006897	12.5297928369	1.92073387587	7.98095367687	4.82749409421	10.2030108989	4.45508580468	21.7016793614	19.8263467837	3.32183683026	4.39155651391	9.07583464647	8.40157525961	32.01369903	36.1458840267	36.6869817717	13.0496256516	6.55019012913	12.8163183501	19.5479324885	0.596287395985	1.75038917692	16.0130807206
TCGA-DV-A4W0	2470	0	45.3414297976	22.7482687748	5.45508539456	3.73601261589	77.9086434126	2.33071782393	4.71697566227	13.8155756107	17.0004874824	14.536571058	10.2974379777	22.3025671324	86.479695595	5.60276106293	5.30667639557	14.5594527921	4.2578311562	16.6881442495	0.603125123732	0.616706409793	14.1730009656	2.73018459371	11.1104683136	14.0600479265	4.60299715876	8.06970352318	5.36427955159	11.1098338881	5.38594753144	6.16676141524	4.62253125284	24.5651060097	21.7755141128	3.68891284424	3.6945918039	6.4822637724	5.23159938995	24.7383222804	39.5245940141	31.655884175	8.20809737943	9.60896752684	3.53455512189	13.4229052073	0.821601789466	0.322883123549	9.88055007272
TCGA-B0-5711	3989	0	31.4711458763	28.9035281053	4.32286117495	2.96231775576	78.3302449764	1.58451478921	7.08147167828	13.4005243761	23.9193534398	7.23478544988	9.09056509747	19.0406074711	39.5638302487	5.40076361908	10.8022887031	11.9688495004	4.21739380446	31.8797324062	2.67604301448	0.845606994042	9.83048775341	1.97262294404	10.9679619214	12.2360461017	1.05625656679	17.2131938415	2.11783942023	6.85797338918	4.12837304362	7.08094202888	5.04681271597	28.0216672654	14.863399601	3.616068718	3.75433203192	7.53014249798	9.92921265712	33.9015774483	38.6020002229	32.9747716702	12.9038656568	7.3500191539	2.73709929462	8.42127042011	0.056190391888	1.87117353687	17.6365011887
TCGA-B0-4839	1639	1	60.600705629	39.6069431522	1.92104371391	1.87284707639	91.9327445692	1.66622828402	4.28591784865	8.37530412521	13.8495543764	4.98516005537	4.86886655113	18.5523008657	15.3723861857	2.79203650221	6.00662806125	19.765016732	1.74284439692	11.8207028604	4.12079937083	0.500183427683	7.83876025469	1.12406259717	2.39090620552	10.8626432108	0.992565234746	31.4544211968	0.835972242848	5.03822328282	4.16294501341	3.44703378922	2.88006011266	11.4022029933	11.1352955459	2.02983071262	1.81305662929	3.42088650548	3.14982935047	26.6273373656	38.6046583906	28.489707199	3.57557427613	8.16005917947	1.72140921268	9.22339127439	0.142910832766	1.50266267476	9.43199760278
TCGA-B8-A54F	519	0	26.7082870699	22.6584260391	5.34060366093	6.6718298244	292.211732766	2.92396416645	5.56743128591	9.7961056448	16.1891687581	9.22470277146	9.06436680852	24.4111316172	22.5700897181	4.74899528832	8.38948036252	14.0367510518	3.41043024459	16.8539359275	1.93888596828	1.8804201479	9.64460528093	3.42021566484	9.40816709799	9.77696006732	4.57077745286	17.1398237142	2.5764150638	11.8591334917	5.3393150528	13.9707882015	5.19673288916	31.0226777246	8.51212839078	5.64012621057	3.1926275004	6.98158163669	5.95891076198	28.7575112774	38.6941749588	59.9450063785	5.9821289219	7.90426219758	5.8392959965	22.7157577837	0.469769618579	1.7844714258	10.4624911272
TCGA-BP-4985	952	1	53.6791946531	16.8193205696	3.16843287842	2.40310943617	23.8892979552	2.3400450614	6.61307395285	10.3348338872	29.6041026745	9.64365671826	6.87964253144	8.5341286122	67.9845316256	5.33704667153	5.85424055044	10.5880458209	2.37934637184	17.2423422333	2.44865322077	0.230153168482	6.84168750673	2.40616658648	15.5891854532	36.4401273933	2.10735952995	10.9318334953	0.938671836885	3.53116621425	3.39210045569	2.50425286024	2.29301422106	14.0385140798	14.4562505145	2.39086873961	2.79162738556	8.6949521926	4.08387310148	33.0148602072	27.3637127233	52.9474300978	4.81662338579	3.19738414349	6.83934607661	5.8755079226	0.41802354911	0.8732000471	6.94454432814
TCGA-CZ-4859	1787	0	22.6970987721	33.8671868154	2.17828880217	2.35023359509	250.709400988	1.68522178501	9.51643418966	16.4259848305	21.8117320243	8.56258485191	4.98961739808	13.4949452556	27.3252373607	3.66022303794	9.27306837827	12.8554332553	4.5253658106	46.700721427	1.27544118783	1.14590510393	8.32408557067	1.87371009197	6.56865444692	12.0314678673	0.4676447729	30.5788877089	0.453399137536	6.72529994908	4.42736031547	4.03084959557	5.75205496302	17.2980626272	25.3635970086	2.88789765319	5.43979971704	10.869157543	6.74247513528	29.053793356	64.263579267	40.0491380046	7.50516852982	7.70018758914	1.37326967808	3.56516925119	0.277872516545	0.432221757074	7.20692717991
TCGA-BP-4345	1516	0	71.6792374104	28.201268469	2.69790235693	3.70804883064	84.7598910064	2.22747442426	4.44007569957	11.9328133858	18.4870185719	3.67221232228	10.6742260427	16.4882210706	40.2082328771	4.44271233644	8.10602197141	17.0316528582	3.16215371401	14.3187357935	5.04352626418	0.889931719353	10.8063947425	1.72123480021	3.27901656255	15.0835884636	3.81734705261	7.88700686221	2.54216843036	6.0508685208	5.56562170511	5.81065166559	2.82884498448	13.7053825834	15.1859029373	2.87445645786	2.86269688673	6.62703945264	3.04960856128	35.6786814057	46.1406791321	53.7358422038	8.00737337176	5.36113207401	16.5966392803	9.18961000847	0.300229554002	2.49249063098	12.7376017525
TCGA-BP-4762	1343	1	32.944117906	31.0041249489	3.74167086366	3.23082215267	79.260944096	1.12560096929	7.29886223616	11.5687927559	28.3484711359	6.31615552718	9.078315386	17.7439990991	35.5482377685	4.05614636266	8.13072961793	12.5317023556	3.77015009466	26.7090070226	5.03552774181	1.46776091128	9.00314107774	1.43285024144	6.44744878679	21.2673486238	2.20655954524	16.5192460757	3.98473003204	6.36143891633	4.58760788046	8.47944442054	5.82422865799	18.1809844649	9.65667386154	3.76519708849	4.06247809418	7.27890117251	1.92377636613	35.6866061338	37.9990212323	35.3898464864	6.72340941157	8.09692281209	9.52256194866	6.93695673106	0.428116628959	1.76242592446	13.5051646468
TCGA-CJ-4884	1759	0	49.5464271825	14.7888685161	2.80953007864	3.4583175055	89.8043678659	2.24474358101	7.77364421619	10.9437346945	22.4924911079	4.44649473946	7.3813025356	20.8351270185	37.1476450239	4.23072950251	8.75143597814	17.1136780467	2.95677963296	23.1443290675	10.0103841527	0.402460314392	8.99437108084	3.28329273579	2.78617680294	14.3650591485	3.00241821918	20.806325499	0.817192451464	7.49219493654	5.32352506941	10.1640521061	2.78079790833	22.8210013874	12.3273858149	2.82237656851	3.83486871774	8.01827632423	8.60206980208	41.146848031	32.1851274361	29.5417097646	7.1111408934	13.2151264426	2.09164233053	7.6372746524	0.138499731187	3.44253389286	9.37198321175
TCGA-B0-4836	1238	1	101.231637566	21.750476321	1.97595905349	3.03665367914	179.089663818	2.40775907087	6.89281108035	9.07746238235	17.2499451702	3.90031573341	4.87093510371	17.116115323	40.289201487	4.1547257956	13.7448728268	13.6815791011	1.90502847721	22.0547229981	3.13587575356	0.912496491166	9.30884592648	2.00984805218	1.20896040249	15.9198700536	3.07004886161	19.667169137	1.51428658484	5.20471572669	5.96387175475	7.01468137964	2.6484894765	17.000199509	9.01598758276	3.70713762121	2.21629738233	7.79911530911	12.2654148955	31.9592563883	62.1598321077	69.2968548957	2.69785723448	9.4534781227	5.66602394252	9.30801807152	0.315701714686	3.38708100352	4.48546110659
TCGA-CJ-4892	1521	0	41.7476499939	31.8351007151	2.60042370733	4.91902894838	129.861645561	3.7254627281	6.75313612049	14.0831891353	16.8105829648	6.09348289941	8.36159991792	25.4533967369	43.0370985853	4.4300543622	9.10440074434	21.8194796894	4.04913960499	22.8205658109	5.20858486347	0.623128310652	9.99604460318	2.56762518446	10.4759627558	16.7035161765	2.61317502366	23.1866648747	1.5617549835	10.0529321053	7.11789467863	5.25517726567	4.66960147136	18.9565476117	15.7814250869	3.52500741365	3.34579020415	6.35429690316	9.24602678506	38.7696773941	60.0005258846	31.5079576264	7.44377415434	9.2125179289	6.89648283199	10.7492199594	0.324081575788	5.29781978025	6.91533988504
TCGA-BP-4776	411	0	24.3956963426	32.1010463166	2.68358840803	3.67069074152	231.327307383	3.49840282037	5.07642885197	13.5177335574	12.5288084436	4.46653972222	6.58388579981	28.0594884791	14.076032198	4.19517226213	5.29328126982	30.4208822897	2.82356683544	12.9884526984	0.738125782117	0.558208948764	8.86760478107	1.68925362654	2.99099787289	11.5259871133	3.22059125785	14.0863495454	1.13104771855	8.39971560997	7.07061472459	3.97156772334	3.11810751694	12.097519807	26.3110747721	2.02790398659	2.8189229621	4.72508256143	8.05797319818	21.6567554113	39.0494770711	32.9839522641	5.2950105997	7.19135162188	6.36215071091	21.0044861112	0.165623921097	2.67779314328	10.1338998358
TCGA-BP-4766	1462	0	27.3937572105	25.3441961188	4.63442006445	4.514436243	98.4515176174	3.73433855022	5.71684220009	14.7484834319	23.7913937273	9.74858606746	10.6490266047	34.5699330818	21.8524160692	4.46500923538	10.4644849788	13.152187711	4.8013323281	35.9231699342	4.72045474473	1.01046236673	11.1544964132	2.71628199902	14.0714364177	12.1527678122	2.04025280282	19.3203587268	1.95884208754	9.86725235089	6.07288509382	6.44629163162	6.66876223058	22.56145795	13.9699760878	3.99195033929	3.50572560441	7.84551292587	6.3126305399	36.4742091231	46.9843904021	35.825448808	12.7863607517	8.70294120476	3.88783632907	10.2344020029	0.448491137971	0.976362548891	14.0784585061
TCGA-B0-5097	665	0	68.9576908827	18.7777449568	3.00309510816	3.69001014641	76.3000728548	1.77515514278	4.15371823958	14.4552623718	28.9007369808	3.72228631713	9.76086864187	13.7088371158	58.2900668156	6.04460100712	6.14012633074	8.85769196095	3.76781482307	21.4332152144	0.863939344662	0.676045863268	10.0193674404	1.81285992779	10.3440259419	28.6652416031	7.90248710312	6.76807927084	1.09122303134	6.33921424979	4.00709994238	6.02407773552	2.9020594009	18.4639757879	15.7479207262	3.58641076764	4.29826528313	9.2725760456	5.41678048721	33.181992749	41.1547398177	85.1474123175	6.90576592852	5.25855278822	10.1835119732	7.23177936478	0.115230735427	1.64926066131	13.3664943542
TCGA-B0-5695	2150	0	45.2927529022	37.7089646489	4.76160725213	2.43521571517	156.328510061	3.07040854665	5.90055634637	12.1092157517	21.6864091044	4.27778341593	8.75199332009	28.9064397176	18.2843299678	4.41814846317	12.0511266773	19.5873971449	3.88353108782	26.6218847254	1.29400777888	0.542285231059	9.85542535408	1.99204449079	5.5112144628	10.2684601904	0.999247003681	18.5569939172	0.983359150914	9.13761373962	5.68368503321	8.3877769559	4.4776050042	21.9313454103	21.339206357	4.8965287978	3.68162952581	5.3576024339	11.0300340309	33.8476700435	57.6181424391	31.9852821269	10.1240410271	6.15771530941	1.86724370648	7.68430229887	0.141904207745	0.934774970215	12.0833910584
TCGA-CW-5587	2226	0	39.9490213102	25.8691509925	3.58789633367	2.8890771523	63.8716095468	1.90484733041	7.07842049784	15.5986843123	26.2714294074	11.2287963213	8.97513577396	18.5717433365	124.641344618	4.40341320816	16.4609211946	10.7497027432	3.16851910058	29.6642773462	8.32505174911	0.852498862773	9.85364125701	1.75458408405	10.1888928151	13.1762252416	1.13810439793	17.1953093085	1.38794039583	7.21036551985	3.86382511709	8.85032699384	4.04755713755	19.5450219967	12.338155448	3.53300324666	4.47393136775	8.85438196255	9.50369754246	41.5521887083	60.3684012926	32.6336733383	9.69024573489	8.78387022894	2.15297548505	7.88532316392	0.22549047742	4.76141822134	8.0894195861
TCGA-AK-3443	1423	0	2.79104741695	13.6610982278	1.9930579953	4.93041242151	11.6246659707	1.74455208262	3.91269275408	9.71363502637	15.8656597403	5.3126664486	7.31688949635	121.165595784	19.8096471263	3.67678066144	7.9236161993	10.8695991647	2.10386253303	20.6824853985	0.110643317286	0.704262984017	12.8036296277	3.83939621804	13.0848521157	16.8879239251	0.925978226762	5.13401135937	0.128440447477	7.0467447276	4.14776385964	16.2261498489	3.46548180119	12.4641781915	5.39700648937	5.71516488486	3.63840011299	6.51938398313	0.563012951106	21.5313546259	41.6009509855	14.8105029041	6.52503578531	16.5961386056	0.751263703062	4.2066381602	1.23708869798	0.0602516640991	2.82199946046
TCGA-B2-5633	963	0	60.7346846788	24.3893540394	4.87042669162	3.71528967973	51.6203825908	2.41236038433	6.5683118179	12.7460752713	23.5475090987	8.52522157059	9.83345245308	22.7933929344	41.1295816142	4.59679962893	10.3835696401	10.3019030479	3.33110466749	24.532693858	5.48439268128	1.80913086366	8.49238778703	1.92991655444	8.36252218718	12.4085910636	2.68565046877	19.7125685794	2.99802022827	7.39460617615	4.55577614836	7.54401090966	4.01745321384	21.4764121284	13.0850329875	4.87796819381	3.94613549536	7.81605519171	10.3786421833	35.8612839701	45.0728726531	46.9716101854	10.9405183279	9.8991265769	3.88679858582	7.99137474315	0.711437914732	2.57467995541	16.4333946085
TCGA-BP-4338	2859	0	52.7081115041	17.5305648384	2.42657646102	2.36664933987	104.457775789	1.47987918913	5.76924908498	15.6905390994	25.777851066	3.53268317105	3.44604713421	26.0349128814	32.2037423797	3.41234721245	3.3218179055	7.42616093045	1.266660833	22.1145617146	6.64810768154	0.169723789704	9.15025410229	1.5509018617	10.2957818974	13.5255745773	2.09465175774	20.8512504981	0.359046124316	5.76318460885	3.33444610333	9.50527727564	2.4849928425	26.5475882174	13.7558419317	3.37096090598	2.55436855879	6.6815297206	11.2430561358	33.6979303813	56.5090669797	51.9734562859	1.53049454408	4.44770115418	1.24716286039	2.75157498098	0.125895149193	0.819517707478	2.03395585818
TCGA-BP-5199	1355	0	51.3756401757	26.7180318392	4.09160252025	4.74048301692	167.735391268	3.7742975569	5.28078966035	12.5368416916	17.8284068167	7.9664650273	9.0305950443	30.3867958876	69.976782214	4.71367963733	8.22341474188	27.9773334749	3.69253941847	13.2830829563	6.06117173118	0.637046782404	10.26206274	2.36396534815	5.68873092567	11.8548090048	5.35892732608	16.9075563798	1.66596348685	9.05120816614	6.45918573621	5.78770695707	3.53574012551	20.155752103	16.2301235388	2.90559151713	2.72013593535	8.81435199315	6.29078727943	32.0099103329	49.1791428164	52.0138960265	6.5322731847	9.02686335834	10.1412690939	11.9586480398	0.374378677261	6.43029963751	9.0487340584
TCGA-A3-3335	1886	0	56.8096740073	21.7776092557	1.55455469825	2.97283132228	168.61242115	2.74752401325	8.74793646034	5.54943234418	19.7217465181	2.80411985331	4.25302100581	24.9479398158	25.8046286587	4.01955896612	13.5725001299	17.5846915756	2.38213437911	20.7302245159	2.1486436858	0.563885796064	6.00015288052	2.08775846408	6.43661147936	11.9553692713	2.69242489139	13.9131612779	1.14558102336	6.95976916774	6.62664814591	5.06430497379	4.67348416529	17.8178809969	10.6609774248	3.92815613968	3.04705548079	6.28371393761	7.82863846452	28.020084165	45.0828799141	31.7854972326	3.00856062145	10.2392777163	3.25895055759	6.42539599178	0.132546167449	1.44574579201	4.43799673652
TCGA-A3-3307	1436	0	41.4906200483	24.4395669562	3.77840986961	4.60803278182	35.8412307913	2.51723671425	7.90323634599	18.836122906	23.8056790841	6.44524468587	9.23085164524	41.8487187044	55.3952646707	5.34669574912	10.2558764182	15.9327203439	4.90466752152	24.4009484773	1.99730256486	0.784926899073	11.3815458811	2.65825697047	3.36801971519	14.081992699	3.82520254736	10.6971809847	0.729314045271	6.44109448741	5.95328045831	6.84796044809	4.75108758755	16.1948520504	37.1151301054	3.64465463022	6.03574068845	8.40782933219	12.6594245274	30.2939522988	48.7790609831	36.0499831797	6.79127544856	7.60071025378	3.89070056562	11.8648975341	0.258167641533	2.10432575734	10.1511519542
TCGA-BP-4340	562	1	28.6134155729	18.6486934253	6.22599021999	2.31061665798	96.5471911265	3.28711735135	4.8792893669	13.080359825	24.145918145	3.8363692688	6.90465993792	18.8041006052	34.8289950204	5.63718528546	12.2532272403	11.5028884424	4.35174531835	37.173939647	1.00794756773	0.772989701714	10.3544273876	2.69934839746	5.45573571842	8.40282880869	2.7491081828	15.5015719153	0.884112876606	9.31290134274	6.09556645547	13.1355389317	7.3782929358	31.5184784565	16.8498629759	4.32178206056	6.01427854958	10.6702428215	20.7672041901	39.860084392	49.6195738884	22.335825776	9.25006229323	3.79436235059	2.56269874937	5.84987787731	0.650163133605	1.1239541262	3.85049308912
TCGA-B0-5106	1598	1	63.6101413386	32.1574231543	4.40342447222	4.86001051564	184.396432301	2.71438866971	5.72947997399	11.342004499	17.2292135818	9.05537587504	10.4545139526	19.3778466925	25.4052791386	5.14440169515	10.0871608745	14.2164672873	3.48109380902	13.4142816454	4.18959040312	0.647989236015	14.6311250537	2.69849184047	4.97576902632	17.5898577739	3.35662546679	23.8597074223	2.18546695262	7.89298576986	4.71621565179	8.66820154276	3.89595985554	20.3104720583	12.8997749032	3.53568691712	2.78889905889	7.66271279152	5.9960672088	31.2841611047	32.5548064952	38.7071205159	7.93456207366	9.8144103887	3.75937811104	8.93831849871	0.222849446149	3.6327662767	11.3325579927
TCGA-BP-4758	2208	0	40.3138886863	36.274291286	2.34112235521	2.97946927669	203.239244052	2.76276832001	4.41199789873	10.5320268137	13.6559175837	3.8970330279	8.01991101234	23.0778940996	33.5873609642	4.02370863022	7.03173609608	21.2571022547	2.65826915368	13.3898029919	3.61478027874	0.548294285807	8.29511970807	1.50111858598	4.32118582979	6.2264398625	2.04545645035	14.7701414184	1.5367887306	7.08405432292	5.34658114847	4.02321294341	3.63186740768	13.956892873	16.6842009754	1.89598647243	2.13246375571	4.50486887714	6.52960933526	28.1073314609	33.1655959531	29.1309658786	5.16347281244	7.28547649281	3.54342188644	11.2205809748	0.192530032754	4.347737646	9.33625466685
TCGA-A3-3374	1314	0	41.5449612594	13.2328386262	1.93322280275	3.98345437166	15.9674429298	2.74907652612	4.82927626007	5.12742498589	14.6709604876	2.78088382311	7.28048545298	70.4110552153	13.9083328265	1.0085100236	11.9539468922	8.48213570832	1.82010901218	11.9949872836	8.97172498692	0.329958624574	14.6843867562	3.04259656426	15.1045589986	27.4416394216	2.22300503286	3.97955049778	0.321849884169	6.23889400818	4.63474099799	4.70425730323	3.28338895935	9.88597178172	12.1245437068	6.83218660694	3.2293683101	1.28145284906	2.17733285154	29.1273560204	29.0864525022	12.1272303578	4.7176402517	11.2997330944	3.93280011261	4.15853415736	0.942039190736	0.958605762482	10.102071397
TCGA-MM-A563	591	0	42.125519224	27.7878810493	3.38931606054	4.78336356959	93.5897259879	4.34275193098	4.83874235272	9.74200059431	15.9772387801	7.34244438896	10.6999336038	26.8889939013	54.9763752915	4.23471015491	10.0003017412	24.1873352374	3.49283307172	12.6256287901	8.61334867431	0.70940356028	10.8328606369	2.47842084352	5.06005176788	12.6063381914	2.85992769056	30.7674080372	1.4214420909	10.5635994506	7.434374038	6.37385104007	4.65933979868	19.2274193411	18.9992447155	3.12541624074	3.48240329159	6.71076590832	9.41864543474	40.5598566019	47.4284202241	33.4492540808	5.17715023555	14.1816899281	7.62585657315	10.1435420933	0.236455617963	6.63157530952	10.891988754
TCGA-B8-A54D	830	0	21.8111055558	12.1270525081	3.43619509581	5.15765305465	143.549069712	3.25117571066	5.84492537576	14.9808431076	16.9860971194	7.16091906086	8.37862764042	30.5712834886	70.7343672677	4.80423431655	9.98548283843	13.9194230196	3.51184528982	14.5725710274	10.6696188876	0.475484854465	8.67542476716	2.80135337989	10.5661465795	14.8936390526	5.11091384256	16.7816254452	1.0758192274	11.8478120979	6.90596650921	9.90826945163	3.39346725211	20.667491013	12.4779947723	3.25619938909	4.19789233597	8.87155566611	8.99947036898	35.3030196361	35.5895391727	19.8892471667	5.50217380486	16.2649360783	2.51058524326	8.61108684332	0.3167750318	6.63068621361	5.38799674723
TCGA-B0-4694	106	1	54.0299511516	25.9867948753	1.58886989825	3.47049248334	67.7481472574	1.57804379867	5.71103371206	9.18133394412	20.5453095577	4.54323280529	7.22530285023	13.9117104857	93.6955568142	3.19307591361	9.82997321299	14.894972676	2.13589878039	19.4360453716	10.3710906659	1.11500682212	7.91673641751	1.74129205685	7.31717319553	14.1761509343	2.34021782341	16.1580608929	1.33800659782	5.54702498337	6.04813162578	6.77593006293	3.08362060662	12.2570252121	11.4611150695	3.73303441863	2.83295920299	5.49213007176	5.99303624839	45.4735125837	40.5802569818	29.8737741881	4.45840936996	14.9130875958	2.88476576514	8.23844377165	0.271897060621	4.95313684757	9.26564219798
TCGA-B0-5102	2764	1	41.0008495063	26.8066135269	1.8165849151	2.26874076186	114.976970899	3.66311079016	8.55832936208	12.3888795236	19.1351656007	4.72630102632	7.03525559777	17.387870166	35.3667344773	5.24535422086	8.91186616631	14.4907002226	4.31308225492	22.7127935375	5.70444178178	0.319398697768	8.02161593865	1.84778900771	7.81857002101	11.8177988421	2.15649353634	21.0421725994	0.800175906817	6.83845267123	4.28619758539	2.03884813184	5.59703862981	15.0704361745	12.9362392364	3.4759259536	2.61038282075	6.26520587806	6.96668650512	37.7807859088	31.0671167365	26.7272963038	5.55302923679	5.20801985058	2.33092419738	4.82910161592	0.341211215904	1.59046171723	5.93870274767
TCGA-B0-5690	3392	0	66.0529724279	39.3739319498	3.58779431625	3.372952987	47.0893433184	3.29579434069	4.63625739375	14.6536290654	23.2940356851	6.52728670538	14.691282722	29.3161465965	22.3191469058	4.7314194605	6.33579379203	17.4964854072	3.89411001126	19.0738192261	1.4944650125	1.42687748572	10.3472038102	1.74436880663	5.07838624737	9.34882316522	1.17627575061	17.9559915679	2.22061026689	7.94099214229	4.6016475394	4.93067773494	3.93185249608	20.4616586678	24.2740184644	3.40681232045	3.42847527046	5.13436708167	4.96592485106	32.7282479373	42.3698319636	52.2589902415	18.447100419	6.94060709196	4.3644549316	13.4034297424	0.0663759385973	1.6231234549	35.0380538626
TCGA-CJ-4634	3498	0	45.9470731582	27.5735627202	3.87505247035	5.18845660459	118.165206581	3.36289594829	5.7985667258	15.6904211258	23.8038969357	8.47861604841	9.74696053643	27.9546650129	26.6692761929	5.74146064684	10.6617412393	14.7468413364	4.93889039464	26.5364569886	5.11582641439	1.13170252977	12.3714271736	2.68628410986	1.03628380594	11.484506706	2.65591801657	19.2644406754	2.60622057707	9.9356524087	5.78722425633	6.15175522446	5.81244517418	28.8575221655	11.3604027406	4.33568872864	5.05838021298	7.48878504607	6.95704722737	38.9149184944	47.1740213621	38.5324490275	14.0958505483	6.87447520332	3.95681633888	9.63380408505	0.104843600802	1.23412532866	11.2129349486
TCGA-B2-4098	51	1	13.6736771761	19.1501815292	2.87461492991	3.99481469626	34.6751820747	2.0617677304	5.97630242375	11.6755257486	22.4864163465	9.60802199634	5.68835053292	17.1999682906	36.1964104968	3.0393480804	10.7224595273	7.35206744719	3.13670691915	11.3841461911	5.25536248668	0.564361579692	10.3973840483	2.60805392758	9.27556897889	13.8518758996	3.27466121304	12.5777896426	0.580647688633	6.83294921714	3.87821471532	6.8743835921	3.80854798928	18.2101081706	10.3039846687	4.50745953097	4.22867635226	6.22266075001	5.69324089256	34.8085609693	27.2916212903	17.937909001	4.1373446246	9.47879558825	1.07262453961	3.4116990643	0.6412957405	1.96596991991	5.30881194357
TCGA-BP-4329	845	1	36.6612012723	30.3938228926	3.07625255995	2.81956781	88.9648318706	0.84463322222	5.59863079894	12.2527867097	27.6386963588	4.03122399445	7.23557920723	18.1883245647	31.2516106236	4.69285794786	9.86437266046	19.0413592161	2.38000580265	26.9104346903	2.53137339766	1.04860644378	9.19245125927	1.58963453418	6.02019797237	14.1221816566	1.66825571265	18.3289686679	1.49453650291	6.13503385122	5.24838563464	7.65847917093	7.20090188039	20.8521647096	11.4610179553	4.00088666585	2.81759604567	5.93683254391	4.47627851545	30.1567786145	63.5859110185	43.9320903727	5.36238861056	5.85860446853	3.97540465266	9.64703078038	0.0323342958246	1.32458127061	8.66806312336
TCGA-CZ-5455	561	1	20.7801974044	18.10015787	5.06552941846	3.48214347097	52.9645402944	1.68557934605	7.177779464	16.6860398578	26.916707692	6.92465976256	9.16030834086	19.6652354037	173.080603469	5.24829235341	14.4094354585	8.98554446278	4.4584821339	30.6970131672	6.16320300395	0.781145047786	10.5308641544	2.032624397	6.97129953311	12.7479557834	1.81263223191	11.2168593822	1.6055259011	6.67575209175	4.51989415962	9.21619457307	5.58856937206	21.4873397178	11.9034402642	3.51140840709	5.97014207185	8.85126366165	9.08963286502	41.7127034279	34.5667605496	31.4070605931	12.2096743606	9.42469271636	6.37498081518	8.20323986981	0.184402535035	2.74382503725	10.0538437731
TCGA-AK-3461	2217	0	34.2338399098	20.2701411001	3.19219695467	4.23351382314	147.639000336	2.88275020496	5.35271509007	14.933857731	24.0882620308	10.0664901471	8.64341260441	31.5395018157	29.0300617189	6.11001750625	7.17823164909	19.3239658097	3.59006850639	22.3805987385	1.31475604282	0.920476978867	10.9432406109	2.58040113894	9.13828866222	17.9195848783	3.21239847078	14.8928902783	1.53495771636	7.48291378191	5.48235532291	5.78594598632	5.19417784634	18.71032531	34.485423936	3.31726219447	3.98139980295	8.25045115393	16.5277985528	25.9768591763	51.0063110293	42.5698917705	8.68162692484	6.90957306529	11.3589069984	22.0898186787	0.573061602322	2.03991906586	11.352179998
TCGA-B0-4823	454	1	31.7774805799	29.8255864587	3.55920388237	3.29132761678	140.906041729	1.53082358551	7.34071145061	15.3139373279	16.6129806272	8.25821992548	7.56997191846	22.8899266793	37.897493772	4.37095355667	6.39989234862	14.1509760833	3.19904702395	20.5685196388	4.63375440284	0.639592770169	7.69983652665	2.00433731535	8.02709711298	18.5305598909	2.66330857058	9.71386553287	2.25004174867	6.20509879772	4.14895958803	7.92069843302	2.42096139087	20.8685288617	20.1997738046	4.26816398292	4.09430459394	7.46089864193	5.67487951802	34.8577063681	42.8912811484	30.7995431442	6.2394010605	8.98401501829	4.5384918052	8.86797079628	0.528891475004	1.77643584931	13.9203603703
TCGA-CJ-5678	574	1	52.7191697764	22.9802805555	2.66710172738	1.77162504805	44.1118918735	1.40031230195	7.41150306112	11.3215046965	14.7947184984	4.08345462015	3.06194867264	12.9570532669	63.6762609504	3.07891736354	12.812978374	22.7951140767	1.82659281965	15.863067661	13.4417312031	0.71874390303	6.4356752245	1.93678372175	6.18968294519	11.3944642722	1.69988954202	39.4441166106	0.309302203789	6.04250118024	4.81775692473	4.69234638434	3.53568894969	13.4499573012	14.4632248528	3.17096399941	3.34360811799	5.61427592543	5.39487798028	35.0678493047	54.3248458372	25.8300314453	3.16938820214	5.67549942123	1.1305029339	2.71833560578	0.0981652755229	4.42813276121	3.56552664096
TCGA-B0-4815	1588	1	46.660935646	19.8023764601	4.17258076656	4.97024701141	88.438657509	5.30522811323	5.87920256054	14.3493466815	20.857358138	6.04727148204	8.52345289091	23.8580323447	184.721561564	5.37911331082	14.1074853637	12.4058340829	3.19769658337	14.0750108568	9.87384151041	1.38486676138	12.5161863403	3.88079237399	9.8536347431	12.9699704163	8.54163551112	17.6692692894	0.606196814167	8.44347020188	8.21637161496	9.36954436512	2.01081715036	25.8128769907	15.4912979588	3.43280294589	4.11911888055	6.73301686499	12.3301366856	45.7061998031	59.0716914876	55.6038559439	3.70845899196	12.2111057258	5.27999309895	7.18785464062	0.389846508168	12.9724625825	4.00287502238
TCGA-A3-3382	574	0	40.4317402829	21.993871996	4.03455840772	3.78495027446	85.789253266	2.97487920144	10.6697689364	11.7433882888	19.7769085314	7.09490244173	7.62672595694	14.5795996002	52.2423198564	5.95448694805	6.46926421676	6.78663636049	3.32063242317	26.8422510302	2.00397739401	0.554420344236	9.93057708466	3.10342388891	2.51067965391	18.6222471337	5.92615294361	16.1530213265	1.24217597996	7.44785224337	3.84040263354	8.01460039391	2.3390478755	27.8981351926	7.45052716101	4.26303186573	4.16635524997	12.1854087216	7.97127588233	24.3988201745	79.1301053293	50.6463501931	4.95911430357	4.13710071622	3.09881816335	10.465185704	0.32034175388	2.11145444785	6.89932376695
TCGA-CJ-6032	3639	0	29.8700607228	20.6569086616	2.29232170684	3.02177559949	144.878519803	3.34164672648	4.19478333729	21.7139722438	25.1079792006	7.01030195457	5.83926896527	19.8621165307	47.6439661047	4.27544861878	11.2110962022	10.0140779374	2.47082914861	32.5380231764	3.37180554255	1.31388745328	7.62630373144	1.85581470044	12.3806835852	13.7275306574	2.47479262374	12.4295627643	0.781164885592	6.6607669312	4.62456567741	5.58895864622	5.54417110878	15.5974204295	51.5191107701	3.46757764997	3.59978874828	11.1630094555	31.0061838645	32.3707814339	83.5456416903	35.9800314457	12.2755167658	6.6044419044	2.49773712967	5.66449984102	1.65703053324	1.29116868431	9.61220012225
TCGA-BP-5183	1291	0	34.5404826309	28.7059296722	4.18573715538	4.44246568015	56.994846496	3.64231120791	8.39305919278	13.9316525456	15.806125555	8.95700932988	8.53486443014	19.5646593372	78.726072134	3.92133631686	15.2473137692	15.7692438541	2.89495034396	27.8561381103	6.58686515598	0.425797668013	8.19333933379	2.69729816748	13.5155259521	7.37554593888	3.08591876924	20.9011320505	1.31714377573	9.20137300184	8.17685415524	5.18883705879	5.08884083554	17.2292456439	13.2135532825	4.23725955353	3.43437833887	5.10236690822	9.38472557677	35.260608805	45.2666073832	35.7950989879	4.59360246696	11.6333840918	0.988389803403	4.42405782541	0.363141737016	4.18322788601	8.72367839255
TCGA-G6-A8L8	1091	1	86.1712046921	35.900499868	2.81464906995	2.72432051731	114.982439845	6.09493021471	4.77868601721	11.2627236202	13.2984557783	3.56787837953	7.73634280363	18.9676369091	14.652291551	4.34160717603	12.2006826949	37.7456130184	3.25255337164	18.8692170615	0.374281426359	0.321545937225	9.50191441002	2.63349469425	7.19227171464	8.23885884134	2.09257404542	21.357233806	0.103898613265	12.0704550193	8.74749158183	2.7652234848	5.54387756763	18.3960038779	20.7961190242	2.67218559612	2.09190559724	4.85514211188	8.17222177021	28.4522413269	49.035151393	38.8505964496	4.75578424234	4.07480331585	1.8471067557	8.31904423618	0.046665291255	1.66795832162	7.08468195028
TCGA-CJ-4888	1567	1	73.1517905405	17.0078088341	2.98448389893	3.82675878264	54.1398661948	3.50433347177	6.14696900299	13.2379672601	24.0435732184	4.68744131059	9.77015756958	19.0803897724	134.239827491	4.76965470413	14.1702802671	10.7325957098	2.84951900815	16.2454003032	4.35249123056	1.08289700386	9.99138998909	2.07842189753	10.2458906208	12.2280524578	5.60053055273	16.4913703948	0.511762885495	5.93345580565	5.08526548523	7.65150934465	2.5935629277	14.3198137333	11.5013660621	3.73257852467	4.63962161757	7.55671233095	7.18071635994	45.8894267696	54.7069802263	29.4613675439	4.80130616029	9.9573827294	5.32984042919	5.08390500754	0.337550171039	8.26760807371	5.39185427734
TCGA-B8-4153	762	0	47.4497123073	30.7417887854	2.60889093197	3.08156923847	104.362878858	2.87588166291	3.72284093967	13.5947921779	12.3202064765	4.23702986981	5.9599065352	37.0885832376	13.8173542396	3.89024942019	6.47533173675	24.8174166728	2.67773551842	13.7113488912	2.00113889269	0.496048707457	8.09921522187	1.5823882352	4.75944034559	9.46860864983	2.1151224925	20.8021557143	0.496925314383	8.38882109644	5.39379701082	3.31598564206	4.53034948142	18.8844829702	29.6338578877	2.47357125989	2.41204400007	4.0597010287	8.88667910585	26.3614309817	40.4696357406	31.469411318	5.5644267226	8.7711507714	1.59655453472	8.65448002481	0.0453638857591	1.21608162166	10.0428514434
TCGA-B0-4710	1755	0	61.6348158057	28.9252876318	4.94893478903	5.22077132506	357.62788049	4.57273077941	7.26384116128	16.7100753819	17.7654050523	8.98462474862	11.8382129715	40.240940872	33.3467976228	6.25599109858	10.7201188217	18.4672656731	4.1304515336	16.5960190495	3.3549721872	0.892393107535	8.83679615512	2.99235693971	6.98146615593	5.26558250446	2.39939135426	19.0446522839	0.385567784997	13.4578212276	9.44084944634	8.06970478598	4.48610969089	26.4650869471	19.2677999017	3.56974980901	4.94446960548	8.13784773066	11.2633998484	32.2940041796	48.6464538345	44.4661812051	8.20675877192	5.95158982443	6.40098332506	7.51886234762	0.417998951434	2.65379938681	8.15073772653
TCGA-BP-4987	1124	0	43.4303024821	27.818255814	3.27916413204	4.52016095629	67.1382990901	3.39848824292	6.91515762091	14.5300172294	22.3824264577	6.78927277383	9.42895911099	31.6454349074	48.9237112156	4.79810155887	9.78730055972	13.5305585999	3.95518275033	25.6765064323	4.08784913328	0.971320651441	9.43743072677	2.71501882004	10.1811663104	14.5070028245	2.49227213436	19.2063866956	0.918931409986	8.49385078989	5.03974359063	6.0488807474	5.05940930523	29.0490503358	11.6054761292	4.59203789457	3.6104617866	8.18228007904	6.88391949074	32.2961976796	44.6749501373	31.3008703412	11.6598027452	7.94860997821	3.07238792717	13.5192248955	0.168289999849	2.06528115971	12.4241886738
TCGA-A3-3352	561	1	44.1939645407	26.4826303993	3.50872673985	4.54092381161	35.0613146608	2.51016993975	7.43437467286	12.0102459871	20.4844462513	4.32568106092	7.64453977731	28.0238255572	37.2212197423	5.17778420294	9.95785030286	14.7124457453	3.74062289765	26.9640444969	2.48870885437	1.20608222634	8.98905051849	2.59162345388	6.26280950261	8.11822057162	2.01103780209	20.0964762604	1.00172485671	8.939018521	4.99850604669	6.88284907575	6.17320233344	24.2923964142	12.7905131689	4.13139444616	3.17463463928	6.49801475975	14.3754526634	30.5998474354	42.1297847069	35.9396906181	5.87657411305	7.03069686668	3.4279969175	7.51688313376	0.245797184148	2.07546892481	10.6605289151
TCGA-BP-5169	193	0	48.3484398734	21.5731322988	1.75503676029	3.13403618555	50.7246388862	2.63964543706	2.68971634962	8.09638594538	11.7618780136	1.64745318561	5.35948896042	26.691904055	14.6787404457	2.79531201945	6.30830053591	24.6525344915	0.975934986717	7.7033350445	4.45932091165	0.408928214726	9.85649665407	1.36071733971	4.93505178585	5.02724528028	4.46095085088	14.5111538687	0.42409970261	9.35205503603	9.23173429482	4.26503803855	3.10165461799	14.566255355	10.1404263773	1.9202800781	1.3156458835	3.21725280987	7.48847862368	28.6117174032	50.0456717966	61.8357822333	1.52948062513	12.2998339658	3.76337819445	10.0532333987	0.241750609235	8.33705684955	3.05226816383
TCGA-CJ-4638	431	1	10.3164144575	19.0705955449	2.70287230238	2.93608662305	43.7742085651	3.35613579819	6.52867496966	13.1427126372	14.2447870852	6.79047790306	4.0827407465	22.35707147	11.8227517311	2.78959900459	4.78528110885	16.6536235119	2.15607954121	9.99803892335	3.55617958272	0.317897739934	6.26462986002	2.4427919649	5.15443917823	6.71348054404	1.93815617364	20.4997714772	0.358372039644	10.2820357443	7.35773281623	2.05045213944	4.93806894932	15.0353657042	11.3769545382	1.86978396394	1.89070898889	4.53536921604	14.7610194597	27.6412501579	48.1393419054	33.9590889485	3.23964169108	11.0965093156	1.96061640305	6.82875118902	0.214368530866	1.99586236005	1.55840818546
TCGA-B0-4810	478	1	51.2303414389	29.8426171689	2.61817366848	4.69597784163	103.721375305	3.81820988364	5.69802450081	13.8549968073	17.4972561879	5.62472519664	7.78888047646	29.9379308167	50.9955671387	4.99595137822	6.73383921147	21.7920597592	2.91542743694	17.2982940695	5.685578266	1.16464760415	10.2838461367	2.26228085315	8.11949496832	11.9684212178	3.4923103608	21.9557987869	0.680496580508	8.1306602291	7.7370974936	4.80088557912	3.81575483122	15.3205944322	18.6615704298	3.28501076454	3.43293108182	6.55272298439	8.56175297028	39.1778909762	47.3162770515	58.4185069985	4.50266205158	7.57196097818	8.99780091317	13.4206789202	0.373609636993	5.42926767715	10.4630960355
TCGA-BP-5000	563	0	40.0997622405	26.287427068	1.87939939773	2.44055651646	113.634287752	2.36761420096	3.38701823287	9.1134491181	12.4856674319	5.04454780086	5.64500637891	15.7487441133	26.5269592321	2.86771652321	7.12431901434	16.6350414958	2.09844321796	13.2313499879	3.28268714164	0.571654707312	7.30663702338	1.63119646308	5.80564058848	8.43072886254	3.0790667668	12.7874893442	1.59174465819	6.07099567637	4.96911615294	3.93958092733	3.84635505092	14.9428672813	12.8266882365	2.16618188603	1.94577548597	4.65766162392	5.4621886501	26.196042618	29.1782090191	39.5169180416	4.89868223889	9.93021134614	5.64088289949	7.59953555445	0.223795402617	3.09275729294	7.92728364651
TCGA-B0-4821	1230	1	142.959450848	18.6143462431	3.44243510384	3.74925434946	282.09863601	11.1719971621	5.34395831393	16.6495462317	10.8081738779	1.60619821453	5.21415442186	18.933147132	14.9357190354	4.17467276737	7.24573022579	33.8423849927	2.0095823271	7.91243392117	3.03358645861	0.199643751037	12.5845308746	1.72843716932	6.81004118485	6.22689346712	4.26766107329	26.3478978094	0.272682627576	7.4256169948	9.84889183989	8.54428877006	3.05540203734	19.9611375039	16.6556105874	2.93310247214	1.84136343857	5.96624755346	10.9024870265	24.9164965183	36.3658652389	67.6966839951	2.06058118658	6.46210557422	5.18536480878	18.6372820477	0.277499595032	3.55740114183	3.75275868696
TCGA-CJ-5686	2038	0	26.9131719281	22.0152979529	4.06570485759	3.37521042166	96.9619016669	2.285066315	8.94129995529	13.0779239415	23.7551841941	7.29832431051	8.42466964589	15.0633877736	54.3071188034	4.65618949637	16.6275423447	10.2564358466	3.32961915995	28.3689311128	2.74181039548	0.595642390096	8.86185712024	2.06214845862	9.12073569524	17.6861086746	3.76472839635	14.1531295254	0.888022986578	6.21803811811	4.6143637111	8.43285532552	4.55426725255	17.0916848794	12.4896573355	4.10927342932	4.50206171267	7.44885793967	12.7566907142	40.5467368336	40.4006116741	27.7851143442	12.6636169091	9.28884225298	2.1541769833	4.35151968666	0.340295751801	2.82120395609	7.1284600462
TCGA-A3-3316	1493	0	44.7427211751	13.7472989965	3.06432583693	4.90766462944	47.0856194026	1.85219940665	6.39787769031	10.2882084327	20.90681158	5.23311427362	7.53961723426	12.7204448383	26.4962320169	4.07357062472	7.03338086275	10.0771839791	2.85590735852	18.5218563055	3.76066285054	0.979164956912	10.1259649043	2.39950508343	5.33399942407	16.9686881626	6.08628503263	8.11797479576	0.981887567873	6.59652494562	3.4891316747	8.80779704752	4.11839914201	17.3697414864	7.56146993855	4.28491791597	3.04381939748	8.47047622593	4.65194031948	27.0927018956	44.5102360166	60.0366145332	5.67488389633	4.7534624753	8.19457852116	7.68117622456	0.537759620093	1.53115628692	12.9588487149
TCGA-BP-4784	1854	0	109.403974984	30.0568920749	4.34047129737	2.35608120802	189.025733081	1.46340640003	5.25551379452	11.3245591772	20.0171779057	9.54457169312	8.24608030517	22.5094816744	20.7766759965	5.36861097831	6.45385535995	13.0292852084	3.44335380359	15.9388929353	0.702026998813	0.872148451371	12.5974874024	1.78418323992	9.71203621167	14.5071711944	2.2075771487	13.4382774183	11.1264508933	6.51823620637	3.43999187576	10.0153222341	4.33660689514	17.7922878021	11.5742923085	3.69289988884	3.00321649562	5.80002637796	1.31819534202	28.1452213955	41.4696449005	33.2970072129	7.09242825726	8.16467828821	5.23272225037	10.0434309389	0.710525525708	0.476410161365	19.6788741933
TCGA-CJ-4902	1520	0	57.5361589409	29.274110129	4.20693743756	4.80339705008	102.922282772	3.04720383015	6.38511859413	13.6532665848	15.2941199537	4.93820005729	11.7059812068	17.9209358393	27.0062783945	5.10519125031	8.076874239	16.5178951688	3.63048093669	16.3328885302	3.71413370233	0.823184480519	11.502981172	2.29107239978	5.72632875138	11.5276698695	3.14037678454	17.6868149731	1.20723602471	7.64852246923	5.15904220765	5.71601989958	3.93723861296	17.2088720232	15.9079911258	2.90157121604	3.27843992374	6.47807129971	5.21670188886	30.4497673222	38.6299022237	52.1082380098	7.85685187493	6.92253519319	9.23444128788	10.646932176	0.322750656671	3.24034746026	16.9141624958
TCGA-CZ-5989	1905	0	2.71401576762	4.12965247298	3.26629301725	1.75043887591	35.808308124	0.0357363335906	11.169681384	11.9223561675	45.0665797721	21.5671631491	2.78639576125	2.80830848992	141.078725571	11.7355093722	10.4246888027	0.616075886852	8.26717977956	37.7620277907	0.620190418756	0.989498443975	4.23310530547	2.27344492639	6.09235432517	39.4238341811	1.91609240908	2.46996555042	3.64294144925	0.584456498502	0.336321743404	14.0090374739	8.13450613806	31.760031251	1.98411751574	3.56303331531	9.19559029703	23.8855627572	0.940059940564	23.2905286354	8.60175070739	13.4536184948	15.4754760567	2.17890294615	1.12898888318	0.475528234315	0.0715155333054	0.613273763658	6.80107621212
TCGA-B0-4698	42	1	51.5848126177	19.4662269868	3.43345252197	3.70423041385	49.7289589249	4.05122214926	5.52679176792	10.9666808193	28.6801935848	2.02950439949	10.1828667377	21.4742240085	168.361473845	5.75511735238	17.4247970819	30.2745762518	3.72773498376	18.5188568284	3.11821426671	0.334281682301	14.4822148129	3.75848180024	6.41181842413	10.8524155057	3.2664239403	10.8090457734	0.301544773295	9.91866994939	7.58414015317	5.76483582275	2.86146624955	12.9972366546	17.0842233711	2.7281146486	4.85494761324	5.63569215521	8.29085858636	56.6048384427	27.4769485961	71.4806575454	2.53475378381	10.9287636077	2.65514038845	18.1904003921	0.524417802014	7.64429835177	2.18582829989
TCGA-CJ-4872	1435	0	70.8682206851	25.9822809698	2.85572685314	3.74366329743	73.8562961213	1.64798586438	4.62692398556	11.2370376371	19.0812710171	4.39677025144	8.01946719725	21.1997483029	45.3054084074	4.6267046613	7.97157088271	11.1785821782	2.77018475943	16.2571384073	1.77834360364	1.33615002947	9.9089166628	1.93432444163	2.04191767922	10.7526237098	2.32625938484	12.1825239341	1.48267374103	5.39385104048	4.36343410849	6.02751485291	3.38942344059	19.4281811944	13.5835712667	3.01370620092	3.27463327852	5.58721118633	5.42633146352	30.9465382789	33.0230560309	37.3373494403	5.94520065437	6.33955621345	8.89973936422	12.4477090658	0.0700980957726	3.26612097907	15.7019690436
TCGA-B0-5077	1317	1	49.5710786147	32.3688928205	4.29823994689	4.03112563536	222.842154442	2.41864891719	7.65374515899	11.1742191067	16.5637435723	9.55262347707	6.08597959765	21.2772006669	36.3508611484	4.36368159157	6.24308076967	12.5239656024	3.24011118137	19.3653444136	4.00506753986	0.45238839001	9.01796660249	2.59183048337	8.66815889922	8.9692613404	3.05940235758	24.4530829989	1.5181013281	8.09907786145	5.04763003455	5.78782053684	3.87309090928	17.2044394695	14.5998087001	3.56670743623	2.93427533777	6.79967722825	7.41425724018	28.6684138312	43.5053644182	29.6282923383	7.27496635819	6.21022524579	4.68449516283	7.27827652751	0.596919980721	2.26799691103	7.53265387226
TCGA-B0-5117	1608	0	14.9802748164	12.3253643411	1.6228686263	2.05609709046	23.4681995254	2.70676655719	4.80396722697	5.61780970656	8.98371003979	2.5982289642	4.2309308354	32.1479599024	6.41712761566	1.72633873535	7.93569506477	12.1650089125	1.71334298336	9.10552972307	0.353574513558	0.530024247311	16.2871904721	3.21247639067	5.33905907344	13.5284635337	2.75202960957	6.13843899805	0.633931916408	6.08841553929	5.12934891423	5.57765370151	2.63949144787	7.15188362082	5.48516304344	3.12450871293	1.97301477743	2.37227347782	0.570971026651	11.5696091587	24.6372296656	11.2194754741	4.90077915747	3.97183418578	2.67347829715	3.99175174475	0.954910550163	0.206512983899	5.24425077891
TCGA-CZ-4864	1315	1	28.8919026889	20.2689689896	3.29263653406	3.46823358878	70.7191466393	2.35365856336	7.88796949712	15.1291206322	14.9559328503	10.2701716742	12.002191521	19.2823297153	158.922258001	5.50906078918	19.6824138238	11.8955913058	4.67158402536	27.5076653244	8.12475478864	0.813409849439	11.0893104535	3.33924527587	5.16108057444	16.1008004048	4.22668508861	16.5377827032	0.443096843071	9.46544620358	5.89835374313	7.56759751898	2.52723732749	20.0917927749	13.0387914864	4.14780014408	5.95635745423	9.66608073485	18.121402246	38.4989419435	43.942552355	24.9370494763	11.2399004999	9.02804890633	3.35212616108	6.18788519376	0.265351545912	4.5002818372	8.10413060266
TCGA-CJ-4640	3480	0	32.5207646614	20.3000555626	4.22878077761	1.82376498108	44.8648159118	1.36747877967	6.36421996897	16.6963305696	25.4446927421	10.360850629	7.46469633583	12.6456534968	128.329293073	3.63655931478	17.9513040855	11.2976068869	3.17441881009	16.2430818487	10.4251601412	1.13123699582	8.98214493051	1.47046549722	10.1275628954	19.0074120926	1.86221324111	21.3019014241	1.09466730762	5.95958187453	4.22968207104	4.69169572125	6.51114782319	17.6782273064	13.3388769886	3.0172341822	5.7041287705	7.63613445296	7.81718795164	45.4511516423	56.9775030211	32.5316657314	7.48983443748	9.22295108657	2.69361987289	1.68259346724	0.189041299894	3.03013140187	6.03665228916
TCGA-B8-4151	1299	0	42.1969621476	28.1253172643	2.69987689012	2.16652336779	69.0810776701	2.04100274002	5.57404228987	11.6075293886	20.5782802789	3.02746235065	5.13502253875	30.6640014617	29.9200774428	3.45193592665	4.33368595819	16.9701571437	4.55007764519	22.9566968194	1.35570848797	0.319785356164	9.44311938398	2.22281789971	0.386743769521	10.5709599504	1.04205184462	18.2965375442	0.416277415477	7.29335022831	6.86667777272	7.72922256386	4.93107480526	13.1312787174	18.8955074854	4.32353722366	4.86278684641	5.88182487355	11.6723466929	29.190977616	40.0313451389	23.8229391809	3.73712639642	6.02693965292	1.66150286266	4.99723047509	0.0516026111838	0.651964965484	4.62979945005
TCGA-A3-3378	630	0	32.9984108367	19.1765719944	3.73811746208	5.73232549436	115.146163224	2.7555118381	6.787227121	13.4379085054	29.2559787384	8.26620815741	10.7458378188	26.0607362427	116.05163134	5.0982986853	14.7636627681	6.97473452224	3.96777375766	27.3029139299	4.2628186748	0.804023250126	10.5231468084	2.4215685303	12.9016726813	21.5100870958	6.95258166053	13.1506152719	0.675407022211	8.70407658258	5.71642925206	10.9730737543	4.21972333931	24.4548796042	10.4478527101	3.95648715768	5.40232134719	10.2469027401	10.6168701375	50.3930684896	46.0824894852	37.2306214869	7.4646069025	10.434937229	3.3427076351	6.0482736868	0.64641655072	4.12721065423	4.65612506227
TCGA-CJ-5682	3736	0	55.42245901	27.8186681095	2.96759881975	2.42543113602	53.0302434549	2.05666920061	7.80723791767	12.3814414516	16.2540265624	5.59785623944	7.92979337534	19.8525465522	34.9996227213	3.46465295167	12.0244165023	22.5024641048	2.74305362085	26.1460367726	3.1262465872	0.578085744021	9.12262487293	2.01615249802	2.14820784802	13.2487776172	1.23367488808	18.3084311005	4.27380796506	10.5794307635	5.45087981528	5.46181045402	2.77714279825	28.7264232754	14.8883206523	3.05996316933	3.09823542395	6.96769749915	9.8650085686	30.5076826365	37.1590173024	34.0471814721	4.72822697845	7.50148395959	11.4124136571	9.123888924	0.0674722196474	1.49657312552	8.04938104794
TCGA-BP-4334	645	1	23.7088341411	17.6699094097	2.21342571684	2.90230075102	30.4952961924	5.87407801637	5.44915265238	7.95243537033	8.70904475807	5.35974540604	5.47447421159	82.6608861402	3.17955332028	1.41376442256	12.7612030723	34.5061151334	2.02653560077	9.95280826304	2.19756029109	0.222880451564	16.6772439127	2.41568803287	10.7189037129	17.1227553798	1.39003706601	9.1762386392	0.342973275871	9.63526135144	9.12633078777	4.01790197039	1.65189626558	7.93123530663	14.1443941103	4.6288470552	0.973644820078	2.48881044292	1.10692690728	16.8687501041	36.9640423587	11.4171855489	5.64336157371	7.61991353341	1.55789712876	5.17400575402	0.914149419086	0.413057884632	2.88035631728
TCGA-BP-5181	1495	0	50.8471938766	34.9408861032	2.14757318576	2.7239130838	76.0409157012	2.29388147973	7.98745037946	10.9845696638	19.9749765214	5.8807406017	7.32260127171	18.3033299843	34.0132160254	3.82067118455	11.7593600014	12.7862639923	2.75174728803	25.8618259654	2.74547840377	0.849648651822	8.15709999176	1.78045030059	12.3906606261	9.01911755419	0.665604022447	17.9260016697	1.16647581537	9.30120857767	4.46651893664	5.97168380219	5.96557570445	24.3356493982	12.1031489044	4.48025180385	2.74164792677	5.39092440791	7.68656756201	34.2989551103	44.8475637536	35.0566011285	7.37897399928	7.54711224015	5.26176695827	8.71402171824	0.0675966703052	1.42862363799	10.8701224144
TCGA-CJ-4876	1955	0	63.4543620726	20.5753304041	2.37534427665	1.56325654364	81.0883264506	4.275081616	7.61183613362	16.870135399	16.7406274735	5.65221206723	6.04988485973	16.1121557541	36.1104426898	4.04433507563	15.1009825018	19.6705529019	3.69970925648	20.9501189564	1.18652017249	0.500676757578	8.22328150316	2.26556574223	9.80286249386	6.02087907283	1.63692568763	34.5516120707	0.527615102636	8.95136375824	6.17887326986	2.39970944267	6.45466785841	14.5873748816	43.6676839516	2.63164921922	3.28405544165	9.33635373419	32.3175026897	28.4597590182	112.997905474	48.6610643054	6.04813607315	5.16502451281	3.10536693582	4.14292717925	0.689396271325	2.84296596654	2.63985518549
TCGA-A3-3331	1257	0	42.6421678422	24.1214268501	4.67726336766	5.02839758888	266.948921949	2.76757646895	7.25822973615	13.4105550318	24.6578728398	12.2973362117	10.0926003535	30.6570843796	41.2153252235	4.94708275933	10.173557131	10.2676540408	2.83146005445	28.6334785044	3.83905591917	0.991849634517	9.53457907478	2.40772430732	10.2010608512	16.3956776245	3.57065654494	12.6257310554	2.41032306273	9.29142543662	4.92102208529	10.7719096949	5.92944091536	28.1462094325	13.6617519453	4.59564481279	2.9265067745	8.94868234671	16.0026722262	34.7247067928	44.3168567388	32.4791356413	10.6662648927	6.88399759606	5.35321162656	8.12765618702	0.294049599497	2.22317761047	14.6219080383
TCGA-B8-5162	36	0	47.2113627129	21.0163833623	4.00179559599	4.4847205922	83.0817861277	1.39576573007	5.69713124596	14.7245651826	25.9549967076	5.74286505794	11.3866013302	18.4820048428	150.289300865	4.33584483992	12.3101677905	9.83672405517	2.84617812618	18.978188782	14.3061052779	1.36922275357	9.52969672192	1.58961391422	8.31414978872	25.256409139	7.97567289789	13.1070497163	2.71677773945	5.95736090344	4.42433923937	9.35070382053	3.45900279274	16.2734247351	14.3613910701	3.84327512394	4.27525267571	7.05039595416	6.02811054121	56.2918414092	44.4417138943	40.9941457489	5.76331005968	9.30972444498	6.85708510403	3.5827288634	0.494386276901	5.22810673836	8.27249128658
TCGA-B8-A54I	150	0	54.2751590038	21.3646709457	2.11515928569	3.920426578	151.694557449	3.35951817619	5.37849159557	10.1158382383	12.3016758788	3.66245295619	5.89450584325	21.2964917103	34.9170093663	2.66663199024	8.27690785736	22.0510607266	1.97946997193	8.24186575969	3.71335568405	0.506846491491	6.95245005333	2.03559767228	5.23964869365	8.83518375934	4.30417858254	33.2663742254	0.447582866261	6.45980822489	8.63353676517	6.67626858459	3.46297873987	14.5099244228	16.0444792257	2.44555861869	2.18778091557	4.96086567383	10.3484799306	38.9883968139	34.835923957	27.6160277798	2.67341749338	12.3948657619	2.29010500741	8.28973008894	0.753764815706	5.72256150865	6.74029498003
TCGA-B0-4849	69	1	32.1303671472	21.6763670693	2.58253006345	5.1834618784	126.721917839	3.36627396079	5.50423692766	16.0281343248	19.7950213869	5.02870863174	7.90717410301	26.2750686246	28.9497194798	6.46754347589	9.20415535477	23.6965098073	3.67348244577	17.2931608264	3.04471133429	0.514969426319	11.4303663303	3.34229268335	5.81917518837	12.3556796045	4.10848166536	17.768038954	3.36789604914	9.45862211606	6.49694599767	5.07462355303	4.94794611614	17.9069863369	22.9090835415	3.15465546114	3.66392917229	7.77666134044	12.0931234068	24.9217648489	54.1302702671	30.8331980969	7.70911066205	8.92585471301	5.41520754369	19.8759141027	0.232425491699	2.1657897072	5.33281116327
TCGA-BP-4343	1912	1	91.3217684778	21.5870723199	3.78741279656	2.94808890168	43.5216285047	0.549559548173	10.1760812184	15.4600124853	33.5089412005	4.92943713899	5.90380209828	5.70594341864	82.6643481779	5.59844515735	10.2585975242	8.40561204341	3.69342421177	21.493145011	5.83717321275	0.911768621758	9.10041620713	1.42383573747	3.48395472221	22.0590888605	1.63467152159	12.7444837669	2.11707046072	3.37732826834	2.98460218835	9.1754788611	3.35696021082	14.3339386908	8.62797316793	3.0263436466	4.98631245803	9.3809543857	2.64690200947	39.8739891012	37.5897489865	41.9007089927	3.82208578343	5.7748415525	4.06592938677	2.01967722081	0.118812614025	1.67047605214	7.2029511107
TCGA-A3-3367	2270	0	37.9004587944	26.0502379118	4.38190946346	4.51301662285	47.015848463	1.73658136864	5.60352777679	12.481614707	21.8396653488	6.13558456617	7.91335290637	22.2125023212	63.601896738	4.99575280066	11.3004742239	11.3489561339	3.54147614282	25.3444816596	2.3686661329	1.49340716383	8.82848439636	2.51613769629	5.94076070784	10.7754275899	3.01149369953	16.3429554944	0.684158892918	8.71053449968	4.98488839533	10.0439715051	5.18229833367	31.8160071234	9.52112083434	5.63472366683	4.08436341392	7.92034083322	7.27959325118	33.7752859567	33.1735824293	42.0645747608	5.13501711677	8.5435562635	4.389941248	10.2713223007	0.176780863625	1.91738212377	12.0933467199
TCGA-BP-4976	1632	0	27.5848702349	31.542772964	4.36238773987	3.13348771614	48.2894006169	1.74682129567	8.87537864676	12.7870242608	20.8120614136	10.1010870257	6.46581754872	22.631091968	23.7035979487	4.06707668852	6.9678346983	12.6031655613	3.74848325464	33.6666650435	1.69083167128	0.882195868546	11.1593398304	1.48783862217	11.7332705202	21.3497687644	1.03259711814	17.7631187391	3.04888931136	6.98044795501	4.56915123629	6.55639427631	3.56423207741	20.5788230969	11.1031232343	4.29612378839	3.42299599138	8.68890370286	6.87234170792	35.0781786806	42.0055119144	25.0651522688	10.0987078507	6.67077469814	4.7550404865	7.19724503126	1.05934593238	0.838342026072	10.3424942764
TCGA-B8-4622	1525	0	52.7623001924	23.3656238424	4.37760045804	4.23690692002	41.2631405571	2.23476728575	5.2377105866	14.4159660034	20.4084444525	5.59493867359	9.77124461461	19.4487111156	50.5287298313	4.98346268703	8.9628095354	11.4205337215	3.7437784204	22.5608322278	4.95526936206	1.25962118558	10.5248882053	2.93193391928	10.2784261153	9.35959246424	3.25895494559	18.1823007024	0.895708088465	8.32007849154	5.36318481847	10.63535813	3.82189685248	33.6133677543	13.3246411316	4.42934660815	4.16986854523	8.09326935811	6.77184534764	33.8517543533	35.6737816774	44.4526726413	7.97668654767	8.5505430944	5.33735903874	7.71033470181	0.214844741236	2.45539941658	12.8596819319
TCGA-DV-5569	355	0	56.2761025067	26.0412350593	2.88783074162	2.71399264578	214.823499912	1.7384163002	6.17736168176	17.108429707	24.2956128952	6.93010603231	7.22621448697	21.8788936946	48.6333211272	4.38324524422	6.56516304737	14.5882778388	2.98527885263	21.2945280955	3.71222045348	0.455977528971	8.5065685963	1.68152977473	6.70820537699	13.728964958	2.64876329209	16.6761032596	1.95001067691	7.65041663061	4.4211722496	5.71931083003	5.22594331059	16.1082415939	36.9824051554	2.80487071771	3.46311840258	5.76066501378	7.9122895003	35.5810850923	51.6333712286	32.672579944	6.30036978359	7.80541638365	6.8002346782	5.48266254977	0.664588595091	1.21471372737	7.67190951818
TCGA-BP-4176	1955	0	42.0717914212	17.3909287635	3.07894355966	3.18404009422	120.167500722	1.88295507113	7.15073731352	9.77992595311	25.0552905077	6.15893104732	8.88072617294	11.9037660534	43.8519479521	4.63662468724	11.9797365636	10.0109793775	3.53102413575	19.1987682147	6.63443014836	1.56024006439	7.95123615074	2.63061680854	6.66856113389	21.6905816958	6.61202818178	16.2778259542	3.70421972188	5.16478884288	3.62903656336	7.77226884799	4.31837813907	21.2671903494	10.8006308977	4.48066357191	4.91000056348	9.52158146697	5.34066281438	38.8633269855	60.5662319392	57.7034892537	4.38634753628	7.16778369145	4.02839760214	4.73689324739	0.195512885511	2.42574636876	7.43912228928
TCGA-B0-4697	578	1	44.9478256344	19.7192397934	2.67675910847	7.22783074784	80.3887675579	4.76588971251	4.25257864297	13.5739142397	15.501695135	5.87309886314	9.37661299957	33.2579463561	57.8271353043	5.6544841509	7.38127000286	27.5283278685	2.20752785827	8.6977556601	6.84277648063	1.05302799459	11.3428305394	2.13032409735	6.27324930777	11.0793647539	6.32340621698	19.0300730768	0.468193171566	10.519379035	10.7507846654	5.45728009068	2.83913762822	15.2372967863	21.5860512263	2.11810484337	1.90242766557	5.13188230464	7.8204908273	45.6911126335	69.2541756715	79.4001940235	3.89629701636	12.982329069	8.37739662486	15.3495107929	0.566013913575	23.6655935651	4.99411949709
TCGA-B2-5635	755	0	7.22845010662	8.17472981231	8.31411462766	2.73197992367	47.3641114171	1.08202402039	6.88482338679	15.1167974974	15.0993216327	33.1086238621	8.66296920892	9.70330065068	122.496179778	6.67884147623	10.222490214	9.71538220842	5.04322473616	37.1250974648	7.79291712655	3.15588425496	15.3466567961	2.6793787833	6.78746812314	42.9426188291	6.47120075265	14.9319104057	2.38585666313	2.95278992363	4.33137170391	15.077146736	5.66048441377	28.5110417827	5.89867554187	1.75126157639	7.50562798086	21.4584412432	5.52276930468	32.4540382644	17.2682715353	20.2251895003	16.8285019225	14.0502032739	1.70079687364	3.64227512046	0.526853359855	1.26543845132	5.713895425
TCGA-AK-3445	2392	0	38.278526666	24.4344688247	4.06731799086	4.00879556863	82.9276019183	4.68987405641	5.81241262078	12.8556623575	16.5562266326	6.04650591413	7.52656642441	19.5021823115	33.245811838	3.86847545812	11.6097042004	16.2762267662	2.61482381	18.7887689911	6.24739302876	0.635044240933	12.6906208498	1.79468187321	2.50468372505	14.4618427278	5.49950990167	16.7899442384	1.78631587281	11.7749818611	5.61055674441	7.10608323574	2.46843000523	18.6327805451	11.0337039323	4.52242849343	2.41780776353	6.39282936534	9.67701631483	35.0441327009	61.9635504097	45.5181994776	4.79906430703	7.52749407594	2.88530462836	8.12660726439	0.150264386186	3.29049095269	5.03838180572
TCGA-CJ-4637	2227	1	49.0753146446	18.3715404477	3.38431706734	4.93056650775	101.654611376	2.37663789974	7.47063604698	14.4374215618	25.5144312042	9.68092409236	9.64256727338	23.1947608551	186.192627826	6.91175826628	15.6222518594	11.444050022	2.55894030537	15.7676748457	11.1910221092	0.720749734065	10.9592242158	2.6062428284	7.09050315623	17.0634850987	4.55270153559	17.3111158345	1.29499263011	9.07173988755	6.94793681872	10.2756955987	3.69908494524	21.2063143105	14.8568325375	4.41831463821	3.30675590766	9.34185039089	11.8240525977	54.7797186234	49.2423826465	50.4149095056	5.30534788066	13.934540906	3.24917222165	5.68774820681	0.303033721952	11.5809549132	3.47285968569
TCGA-BP-4162	3074	0	32.3585885879	21.5133927865	4.18539182334	4.46978260631	279.739970338	2.19918586083	7.31160304305	16.23384245	22.9462593872	5.36821097619	8.9996161798	24.3485010697	90.1327450186	5.45003024485	8.84943240836	9.41161476204	3.92346253549	27.2584629581	5.34168009693	0.977608380194	9.32472686382	2.76786431324	4.73463876477	13.5986127562	4.28564468682	21.0096671506	1.43809961722	7.27487172138	4.98339063078	7.34137696414	3.2862906059	22.5446267173	19.0048558186	3.02660274902	4.70165822109	12.0925405951	14.0366746905	33.8889043877	43.267706663	30.5619159925	11.6056286245	7.18649589688	3.41690596067	8.98546968027	0.433598180849	3.85717562333	7.35902365851
TCGA-B0-5693	4074	0	49.1965411003	33.3368043453	4.41460438142	3.4402272209	112.105157099	2.45834089001	7.44140748231	18.2304366616	22.7956814484	6.18750001159	7.78094881273	36.9107147971	26.07309931	5.44665619866	8.18232558287	18.4557091491	4.14804495371	26.3951428125	1.13769512264	0.956015659778	9.87014312171	2.27738797408	4.34621826	9.30478434903	1.31438974334	19.2472768955	1.91401715961	9.58124624796	5.44658471714	6.19483361262	4.74257445564	21.7769799571	34.2410819914	3.94165228053	4.42316133016	6.40018198809	10.9044599973	29.1409623144	47.9807137371	42.0132326487	10.8585725979	6.76272281881	5.15097457388	12.4203415687	0.143489225451	0.624703412808	10.3015279354
TCGA-BP-4972	1502	0	41.6582504431	32.8476476764	4.28908834025	5.43500506596	76.2656874766	1.51520811926	7.34174795856	13.6248984821	26.1185508171	9.22253757725	9.40645843783	17.6186587039	36.983472699	5.20593645502	6.66528743619	8.67630954323	4.19264878765	22.9692513127	10.8671658575	0.675090262805	9.22794233387	1.96216924761	7.67214321406	29.1091235122	3.57924817948	17.1059278659	3.64171097206	6.21184971785	3.81789050897	9.14190229252	3.89969198368	21.9733118097	12.9030714047	4.31792865199	4.88537778723	10.7223060868	4.11886600563	39.5345431959	36.7033597684	31.5167991192	8.46803117107	9.1750546471	8.92356648197	4.65862034035	0.780857186799	1.55882899821	21.8074032278
TCGA-BP-4962	1785	0	30.4683789477	21.9100242254	1.43654648504	2.61374843745	43.2701391632	1.8884652707	6.77531311596	7.78434493313	18.2153546974	3.81581273159	7.2987593703	16.8447449377	43.8924700306	2.81674723726	9.53035107906	22.3566058934	1.91993240969	20.4496996589	11.7611566223	0.378678510055	7.21559710153	1.55469999204	6.46254127518	21.8847231459	1.64435066951	19.4741014291	1.30581965344	5.62714144494	6.94832826467	6.38569220473	2.95612353996	10.2913286522	14.5019219414	3.14580286219	3.1273065209	6.31080039859	12.198073593	41.3125728209	50.9023646293	27.2682745487	3.9015706033	22.9464155336	6.41641764828	5.64095646068	0.194971001279	2.66106446172	4.68081995556
TCGA-BP-4341	1589	1	27.3886124889	30.8331780025	4.26221795512	4.34309694651	112.085322216	5.37587525139	3.85408159752	12.913595483	15.769687809	3.70955061266	7.08833375447	41.4461692051	9.50023028559	4.90779896206	7.09988727633	28.3240182322	3.68118107973	17.9962108075	1.94339855038	0.518922786449	10.6941154758	2.34824730999	4.92272039634	9.72983315144	1.81805534603	18.976418567	1.53926057915	12.1068553826	7.92488006601	5.50824174103	4.8360966803	16.6990528643	18.8309975467	3.05581248393	3.22140735654	5.16806754312	9.32768296579	26.4126946486	39.9215008026	37.3605303747	8.57580913718	5.42232123384	5.02328811397	25.2741481446	0.135279400524	1.74793061241	6.54032726787
TCGA-B0-5702	2172	0	16.0933487554	36.014374218	4.38549025933	1.29722176887	20.5560057895	0.264937043406	0.997564264559	3.32100219205	11.3609041163	1.43512583526	1.21136340322	8.65308124385	10.3154240678	1.80975402787	2.33410677337	137.573423893	0.666811596966	1.72793540464	0.22989405933	0.235483696992	1.55347004505	1.02315596167	0.82749182429	7.40326207274	0.801076169996	12.3794137867	0.0722609524779	12.1720835696	5.40231295861	1.1669043491	1.06522292676	3.7127215639	25.0284132383	3.47727287061	0.993937510818	3.6993590555	1.7729879756	12.4802123161	70.8275458117	6.98655401806	0.310050950615	15.2770571279	2.02620725401	11.2300120841	0.586001553461	0.470802132828	4.98967443486
TCGA-G6-A8L7	2133	0	58.2224928188	17.0287182145	1.70980140812	2.9827369267	113.072372304	5.88739862514	2.62125206976	5.31538666776	9.78531053897	2.66872184845	2.55477680329	17.4386007136	10.9024179801	3.76676255708	4.64698539097	44.104669049	1.66410823619	10.8463101607	0.427392645216	1.37690210151	7.00823414828	1.3247005439	3.78885628761	3.46570574343	2.6542614333	13.2509618229	0.0750410754296	5.40242838439	9.37340039384	0.921066712766	2.3634315141	7.21661311656	8.85226636627	1.58551171022	1.76509985407	2.77257887178	2.29380745329	29.2160137321	72.7085818699	36.9039571771	1.45183554921	7.27995937298	2.67444926827	16.1680896088	0.493646527895	3.47574460362	1.07000630247
TCGA-CJ-4887	932	1	40.5332348691	20.6223902275	1.88371047059	3.58812018934	96.1625401645	3.74472392589	5.03845139612	11.9818681507	14.1332194745	5.02880674295	6.89982916559	23.6714237428	61.30565465	3.15629620186	11.5105604117	16.874501091	2.65166880833	16.0436941586	8.29623006639	0.587700432072	7.70623746359	1.83811680451	6.76934797814	9.3022597784	4.16022198263	21.5910619419	0.82215107208	6.81123399916	5.10692687958	5.62004713605	3.36329511425	15.2157069368	12.7524639517	2.59192276827	2.58262893013	5.46014349203	7.80052884036	33.6894270845	32.1655558378	25.0782751451	3.86861628955	13.2880429012	2.94449374345	8.72469839574	0.192324507259	6.30735511367	7.17119352641
TCGA-B8-5158	1218	0	42.0785138984	17.8656724024	2.68779609152	3.26369690264	133.690415444	1.67922779849	6.9082570032	10.2881231503	23.9166355572	4.95278734491	5.82376976498	18.4549096994	71.2198286746	4.05627337759	12.7595972946	10.7234707328	2.11502426873	29.5040629815	3.80384449323	1.06513906252	10.0624819701	1.64422143229	6.49492249317	12.8087982947	1.73700271829	12.5554305938	0.652858593964	5.16098308646	5.61672840616	8.84760072854	4.4074623839	21.7390726851	10.123292663	3.81540216989	2.71049247462	7.07992059723	7.57853562127	46.6666595564	44.356276123	59.6519122617	5.0646208317	12.3838829388	3.29033397659	7.33569902425	0.404001084357	2.68825797908	10.437435911
TCGA-CW-5584	164	1	76.2818543503	31.0397920181	2.67106148134	2.99749670638	42.3419894962	2.6401740424	5.66606110271	15.2674282034	20.7600752878	5.37106896806	11.2615509664	22.0327706292	36.0855356638	4.20685688787	13.1839648271	13.4171889872	2.84835377223	29.4820303495	4.76980421233	1.08561698749	10.3311473972	1.65879263434	11.6076302141	11.9523701091	1.29745160462	19.4741425636	1.39924432259	9.26065878329	6.20632298294	5.79137016111	4.48448359209	20.9921312423	17.2145653079	4.8144881826	4.4582909798	6.82422048559	6.0491635348	47.9321132354	34.6702648323	46.9193246721	8.8077206529	15.6287396243	4.12436475506	11.4722250333	0.0785317775716	1.65791276751	14.3866325087
TCGA-CJ-5677	782	1	45.9204988722	20.4128549384	2.68490761853	2.65418081839	66.9201130791	1.73018597769	4.94120126957	10.6737879216	17.2030925767	3.82667421275	6.69210002643	14.8691405383	55.2784484138	3.70354286528	9.20384461761	16.2726012684	2.01772569034	19.2186383502	7.92043315566	0.429933560497	8.05670554068	1.82093611253	6.34985498105	13.1547784346	1.93472781511	14.0548786107	0.422670043573	6.74642651173	4.17050276438	8.39096307477	2.69227916803	14.0011810642	10.1071403128	1.92471434289	2.93605946875	5.77653466953	6.53726021669	40.8983943518	38.6772956729	35.5913959088	4.12454339734	8.36940664239	6.7175611837	5.75855463035	0.18079915619	1.81490126722	3.56944599079
TCGA-B0-5094	333	1	40.3630722138	16.7847562413	4.8994568297	3.32792184291	51.3340828943	3.72627752278	6.75908946354	12.3538021266	24.5015012748	6.36366812959	7.60307094326	24.8810399255	26.1595366724	4.5559900198	9.74463566953	9.42820920259	3.35499164768	24.2266349344	3.72903775133	0.762888296421	10.3584920027	3.9557877001	13.9277137882	6.21726794452	1.98305728583	16.2556352378	2.88115678579	11.1578900497	6.64738185393	10.5854017247	4.48265690793	36.3792551895	7.91993318076	6.02318282595	3.56278647617	7.46112567105	17.563854076	28.019370139	45.2431647478	62.6282765543	5.11040502315	7.06015108402	3.32022957471	7.72902206434	0.500083320793	1.7593479912	4.82496731124
TCGA-BP-4158	3377	0	21.0081558804	23.9996906057	4.21357022179	5.08559667443	46.7889378868	2.69485155896	6.76087192762	13.4188000018	13.6711790022	8.06873390685	7.83415851265	19.8863683452	21.7851642151	5.58656707965	8.05904455429	12.8874530899	4.53226131712	22.2692347743	2.47090370571	0.424551683248	8.72407356323	2.69209598518	10.2110564724	11.6022469257	2.15068236604	17.4045684383	0.951128886712	7.54465551666	5.09436550052	9.3381599278	2.92584330041	21.7247259494	9.99199392045	3.34093565031	3.87310868445	6.62169034157	7.38019555469	24.3852463438	35.463185431	29.5756034639	9.38791636168	5.34492045607	4.65522962891	12.430277604	0.118664578446	1.6064257621	10.0240187789
TCGA-B0-5706	3205	0	72.5254661167	21.7880690773	3.33932968894	2.55675372705	166.577749458	2.25941771543	6.00506822382	11.1903242621	25.8729258216	4.68928353629	6.65107400335	15.1299559865	81.7928936916	4.58378906296	7.46108822979	9.08592320448	2.60344789176	23.5429960217	1.57224179003	1.40767403959	8.35187895715	1.76493878027	7.3749689534	13.8139990348	2.07601376604	15.3572235477	4.76998991361	6.35448781976	4.64825258825	3.51489265666	3.60470962887	16.049580323	14.3862760139	3.02139574545	2.60413073218	7.18469975849	5.09282740004	38.7735893721	62.7521374154	44.7992582612	4.78247166923	7.25889056738	4.48279840266	6.88533803394	0.4989450298	6.20297998343	6.70514752622
TCGA-B0-5691	3431	0	40.9548368011	27.0460770982	5.32306515215	3.01228410934	99.9593132212	2.45764197739	6.82119742528	11.3745835615	23.7128599412	7.76201278293	10.6854897707	28.8594441017	48.4922695413	4.79075348258	8.68115427138	11.518186573	3.9644978554	26.5880510894	1.47753248514	1.07894849735	10.9846245978	2.12789574166	6.82737028213	16.0592366783	2.77079397914	12.9327203935	2.40493295657	7.80248002986	3.67683781277	9.12408490413	3.55797266853	22.5333520078	12.7490157885	3.87888841211	4.86297571104	7.93151455491	5.28326936238	38.1924602493	41.3728044884	31.4548358567	8.90920457896	7.50962665546	7.65769546888	11.2279636332	0.912267158738	2.32738465095	16.6442896233
TCGA-CW-6097	571	1	43.8152944566	16.69054435	4.10015300996	3.51148617946	132.213441384	2.24204494558	5.954062687	16.656421993	42.6401159263	14.5461427188	10.9718834473	18.332483796	104.502510634	4.95064310971	11.5030483918	10.0930536174	2.32855370116	16.9227063548	6.16777253705	0.790270113818	9.62849736733	1.93851023634	5.72061361915	9.99902166169	2.83772052503	14.2469593735	2.03422057141	7.27045621041	4.45005469585	11.100088445	3.29686690001	25.2154229723	16.1826755509	3.535130364	5.47962839634	8.5879006371	7.31112856563	43.2966870448	35.1460325919	43.8568246912	5.09946369089	7.88598206887	6.10261555538	5.72737610163	0.263525554651	5.42809810807	8.76321175407
TCGA-AK-3440	2865	0	5.31669336099	12.5511451112	2.37484731122	1.76890615652	40.6912495976	2.51010955725	4.89348446151	9.09801226757	10.8465954673	5.32481640649	5.40496831285	72.5083460636	12.4368184611	2.23132810139	11.2308340277	10.1808766318	2.40353509535	11.6276682242	0.246350578526	0.265840845501	19.1869662661	3.37366822618	2.20752249061	14.011446826	2.06331394997	6.77419032668	0.926842566088	7.91192992563	4.08381643908	6.552343229	3.71949898877	15.8515238422	13.0504720481	4.82330405717	3.73763248994	3.77629109529	1.22642815854	13.2977750477	46.8866074345	11.559644771	9.18354496	6.30297989152	1.40584312918	5.07046920749	1.37076745113	0.195956576561	5.9221931781
TCGA-BP-4787	480	1	74.8998643799	22.0025795894	2.65001018603	3.45987420551	213.259388851	1.95522346969	7.45682948927	9.75142861958	19.841690944	4.79670592013	6.71151384067	16.8189378506	30.3040537935	3.89792074984	7.98735491381	11.9797433229	2.41172230983	17.0979020009	8.42808825241	0.799592216231	8.87822382617	2.43996033736	4.51736331386	16.5483635663	3.88941192168	24.3658233078	0.820974499211	6.5789677605	4.72130843273	6.67943617228	3.12390288327	29.3336844703	9.64029181888	3.20058043896	3.50848614017	7.35567264216	7.3436656011	41.1524225154	37.0701436885	52.1223419825	3.99525141554	7.73986234327	6.80732721068	4.77441512828	0.205727996596	1.86068542089	4.59088841895
TCGA-B8-A54G	53	0	26.9674695132	18.458076006	2.39807021483	4.29679028662	36.7161313936	2.86638808099	6.55791660014	14.3714830622	19.9762029691	9.70265170514	9.75685427647	34.7659566874	145.201216437	4.81375664399	16.3710300357	14.2039301609	2.38509045258	15.1247456727	17.5525351437	0.542504786644	9.48306018028	2.50155415327	10.7509719599	13.8189169791	5.76251266013	18.7298351057	0.359844306161	12.2314004375	7.15947287996	9.01531855987	6.05803458375	25.235902484	13.6235672036	3.62586433133	3.56292837649	8.46386979221	14.4154980046	50.8646168705	32.5567532867	21.2768411544	4.88427535942	19.8306828451	1.40299789654	6.20010688298	0.182499322704	10.1499493664	2.76144567184
TCGA-A3-A8OV	340	0	30.7729093661	27.5100422199	4.00130686651	3.49840059679	59.2953990398	4.29719600702	4.64313694926	13.7960123574	16.0587422001	3.81036048968	6.49624180916	30.1825424285	29.7868734464	3.47266776753	8.42693365939	24.9481587214	3.8646002315	21.3834110906	4.19247576176	0.398336406577	8.61961356258	2.70957657853	8.04208220987	7.44133272334	1.97567491786	23.5696141945	0.21891739544	10.5521689137	7.62420969355	7.79431643799	4.15477099236	16.0611804051	14.6873039464	4.2015881626	4.26151229696	5.17553698434	6.4710046347	35.2230999641	42.779341596	26.3908527422	4.44550534351	8.9062999691	2.40740852391	9.81027693494	0.140700934828	1.3433280478	7.16583974231
TCGA-CJ-4918	93	1	70.4169028507	25.9593490004	3.79266401843	3.419656133	76.6755707158	2.0577282112	5.9726366766	11.2097144984	19.6662477436	4.90290647792	11.4509777607	20.464601362	29.7076927952	4.47088065573	6.90080625354	12.9583327611	3.09501196484	16.9217778768	3.79540975147	1.06997813303	9.33337441172	1.64102855309	6.21670557926	17.472267437	3.09649132122	9.06868482135	1.45018053237	7.37104096384	3.77177478288	7.85133903003	2.92315872854	17.9468956442	15.4231612086	5.1797188035	3.64262136523	5.60172035383	3.61975016943	33.7007961238	43.3874564505	51.3573871623	9.05145202247	6.50070251064	13.402989105	8.81418045765	0.253272967012	2.45932578447	26.9997498452
TCGA-AK-3460	2508	0	33.9283376551	23.5193188246	3.33136574364	3.50382409485	169.962250366	2.25136950283	5.95874379696	14.10791227	14.8766084844	6.85794186702	7.5897231274	27.8004078405	22.1814905226	5.30492648297	8.36745870525	15.8861550252	3.3874695683	18.5979613212	3.47966417481	0.653394498389	8.43348358906	2.3083118673	4.80110772443	15.3755325599	3.62466237595	15.1114249278	2.2749748492	6.25839268221	4.5557080994	8.67136324369	2.51562695826	19.2837255649	11.2704536865	4.22694273159	3.89638581745	6.36426586301	8.34954269958	21.4870084962	35.4228059241	28.2836798738	6.27291837023	7.25500349447	6.3130564466	17.9681697238	0.0992560339704	1.36972589635	15.2443122014
TCGA-CJ-4643	1793	0	37.6979834231	26.3586944444	4.61361866601	4.64722412784	139.863878376	2.8858441551	6.25767154149	14.5754064185	24.1871542394	7.92974069383	10.8488399388	28.9944353014	39.306434216	5.54015531019	9.84129567637	11.6717891648	4.58153641976	29.5009475331	2.34208582366	1.36328339287	11.8590393784	2.48236434296	7.34359556172	18.5595316654	3.33750834235	15.1800481676	2.28948237326	8.22110294492	5.01014716175	9.75099928941	5.62593391073	26.9925563478	14.0261729443	3.73839402004	4.86520369352	7.74104424573	9.29809898582	31.9832328167	43.790807435	31.8960804961	13.0640620834	7.19677790413	5.45462281168	11.4191482251	0.162369262031	2.23444880962	12.3159789763
TCGA-CZ-5453	2419	1	32.56094286	23.5067928355	4.44287091463	2.32242682216	264.309735735	2.88026637578	6.29266414775	14.5087659207	19.8465547477	6.63428877621	7.46448523641	25.1281155304	17.8330228361	4.24463802816	7.5871355336	14.7855483144	4.39274974253	25.7175611651	2.1565656539	0.491489071038	8.6962775907	2.32663961847	5.05021669134	9.51668775079	0.566310270106	16.6126233563	0.931847347253	8.02700770507	5.58052314815	7.41375863879	5.1916753983	13.9430427918	19.765720424	3.4936751584	4.46736991917	5.58378800979	8.1311135672	31.3223595369	46.9951346838	28.2501602528	6.42268470053	6.79959140569	2.0806189996	6.92372872028	0.116482984078	0.322865200122	7.00449775353
TCGA-AK-3429	3328	0	49.7742362554	24.5713618438	2.50753217026	2.396677898	115.342228062	1.50032429808	7.53514632481	12.585930117	18.8761518881	4.51016617222	5.63862505514	15.797699324	76.1554352113	3.15476802881	13.7647644541	15.6913205127	2.49479203233	25.0245596024	4.48713866108	0.674795654342	7.38272360995	1.54884970912	8.53494196849	12.5251825038	1.35069184365	20.6911027308	0.709297171557	5.32593255203	5.45967548214	8.28482302688	4.82277896599	12.517827614	14.1790283462	2.91847818132	3.63552745467	6.98461714244	10.9921418653	29.9575377224	40.3843596722	24.3653287976	3.90124559436	9.41106719167	2.17940270616	5.94049633045	0.140114251742	3.44863563942	6.93109419067
TCGA-CZ-5469	946	1	38.6213617939	23.2319767842	3.95718578095	2.47105343071	74.4329983163	3.29686474937	7.20097993667	11.1074100639	22.1414001238	3.36942983429	4.82088962229	28.2913754691	31.0667047126	3.73915690169	5.38289848965	18.1483574809	1.78933435829	10.1564913262	5.99315742748	0.334057907254	9.36009462354	2.14725767808	9.28937870443	10.5894691625	1.7271615318	25.5318681441	0.466581451168	10.7281068288	4.25079410782	6.02643908366	4.42926581479	21.9847293991	10.9847770961	1.77204738617	1.65483282177	5.30008743768	5.06703331544	23.8453271578	21.9293244474	27.0923031518	5.4445378875	5.36513804138	2.77588479437	7.64551335401	0.28319134718	1.3351001683	2.75015658883
TCGA-B8-A7U6	495	0	39.6573031178	27.792909963	3.49813615469	4.26576066859	301.621801586	4.68810715552	4.79195299753	18.9886466905	14.7022419497	3.19278887582	8.32624767852	33.049043729	21.1481528665	4.33499395869	7.38484566502	22.0517863985	3.74671031759	17.8274258256	1.0943199443	0.743930932765	10.2129062126	2.31306307908	5.82332827657	12.638786366	4.81811803725	18.5210847166	1.70601517051	9.96092765156	7.08253485111	5.31126801913	4.71249797141	12.3089953081	41.1312694824	3.59791833968	4.01850238486	5.32137569467	12.6934755562	28.449673249	53.0921278138	44.6118362989	6.96548922246	4.8889397684	5.094859007	14.5736512414	0.115215551279	1.72269904063	10.9736216863
TCGA-BP-5185	1132	0	35.3487003215	17.5997648775	0.871091549952	1.63293380668	94.9005733828	2.25123791133	2.85062797233	4.42143296254	5.51264092087	1.85622217705	2.42504894947	14.1595630661	7.93964823135	2.07553121278	5.73474871343	40.5050007805	1.20665201453	8.93448445846	1.53685215317	0.330078205305	4.42339845275	1.17912655943	2.45037139207	4.70151327501	0.872592425687	12.1553679866	0.416136655321	8.52654686968	4.00391257956	1.89243267868	1.90458088114	10.5442626086	14.0366994905	1.61225883737	1.0723506276	2.30289370218	5.87310203817	16.4247275203	28.6956208769	12.6447120113	1.60899936567	7.09136025373	1.3631460569	6.17441262786	0.119961975586	0.967425850662	3.03775444328
TCGA-AK-3465	369	0	11.4866561766	11.7414473301	3.52813138056	2.08375909161	14.0694193791	2.52443269331	5.81272642352	6.39526578471	12.4735867634	4.1249326641	8.18805934001	72.2987739173	12.6404275905	2.56145859002	3.90007200882	9.44937849671	2.8386685424	13.3763126233	0.75535457068	1.32780376734	22.8636101071	3.79615391802	9.19951725465	14.2172881101	2.21603052782	5.10963380523	0.958604204969	8.20963526934	2.78593859613	8.65689325347	2.79754934053	9.3845302468	5.8877799153	6.25040748868	3.02302017385	3.80719121886	1.21994687923	15.6794436348	22.7431478514	19.6741027674	7.6824460338	6.71608587573	2.43276387497	5.58256588231	1.32803509794	0.367388153435	6.42979163133
TCGA-CJ-4641	1661	1	30.093490024	17.0786945868	3.96936567153	5.64101625663	82.0781006391	2.34443983429	8.45727604003	17.5650102278	25.8175657046	6.79651381463	7.34429761057	19.4994565484	109.557464258	4.86187672291	12.550323338	11.3263966704	2.99814667991	21.3654532235	6.81894724557	0.566330508342	10.0079400559	2.6111184788	9.25858504449	16.5184402884	3.67703982787	14.9659558017	1.12236276567	7.3256141664	6.03172073175	9.98405286746	4.63462972888	21.8863655256	13.9068846192	3.4659348918	4.3339221279	8.61648058351	9.95884128047	43.8709937227	42.9445709207	36.13897205	6.49347576495	15.685844175	3.58640856451	5.44299615305	0.254459538712	9.10528620122	6.38009161591
TCGA-BP-4992	501	0	23.8338011849	8.14320313321	2.85943997042	6.07192947493	179.993368561	7.38108278781	3.98549020114	8.77547330988	7.17488388131	4.93709789569	6.49829375419	26.4078450289	20.5540199923	5.8966214284	6.45051056112	32.5263767588	2.27110272751	4.8770700734	3.92923293766	0.27511856334	7.85145014453	4.22852209007	3.40685968497	6.88574407492	6.24639293749	15.0909208762	0.202165535709	8.54869479185	8.2863486789	3.50254207953	1.72492906254	12.2156819075	21.4712304008	1.1779476811	2.01143460106	5.90156921227	14.7503136791	12.4257564862	31.7698366167	21.323329668	2.43039272017	7.83863786829	3.07855990261	22.3678723887	0.765848086394	14.1871193142	2.69891090505
TCGA-CZ-5451	1929	0	36.3698173359	31.0124614021	4.01880270234	2.68923755687	122.816493771	2.83232110175	7.21850183272	13.5826649508	14.4573984209	6.81941596684	9.10912606654	26.2522508246	25.9120268887	3.87470839444	9.63024865257	17.7327562458	3.76058353117	26.809358375	2.58057716802	0.689506896294	8.26608374684	1.78753932785	9.21479112178	10.1713276978	1.18401650139	17.357259095	2.22428242434	9.06067674726	4.38358639755	9.36228700617	2.54046236594	19.3143699723	12.5097597924	4.75951230758	3.91711710095	5.58725822188	11.0495370391	30.3702476713	34.151728653	27.5691674934	10.4442688495	9.77373709863	2.37267952307	17.0437825555	0.11746266284	1.52842029275	12.8011795429
TCGA-MM-A84U	700	0	40.2515030619	22.1414233751	2.81359640749	4.10241679733	94.9252850972	3.43815159678	3.58396606919	14.719241703	11.744016174	4.16820744469	6.91260687706	23.4385391042	40.924172319	3.11893145304	4.72739490936	23.5462262115	1.84056236376	13.3802192785	10.617108466	0.348837382173	7.36605533745	1.83221750828	7.31569207779	11.212553495	2.5857273326	22.1578933202	1.06537814355	11.330657827	7.4634637436	6.39989898351	3.89487103263	11.4499283022	22.7702573537	3.07566922654	2.09390677487	4.36605117687	7.7172913684	32.5821371689	37.1648252707	33.7932249823	3.57267931152	14.0281017291	6.01860867991	9.95756453892	0.219715047433	2.58874986205	5.19774760067
TCGA-B8-5552	1046	0	40.2349920894	29.3347377684	5.83963458538	3.63484552641	166.004705129	2.54699476892	7.12530706482	15.5150445912	23.9067994121	8.65921706211	12.3888855605	29.5727477625	41.2502532405	4.69670141517	8.22231515663	9.55687164638	3.81869430802	23.340809858	6.52614759115	1.16341132422	10.6272745248	1.9970188828	7.82009617569	16.3646265172	3.71911504266	11.9926173817	3.21259461198	6.08426920126	3.47339962997	8.79442399645	3.73214785925	21.2186504248	16.839392419	4.26980447762	4.62533234701	7.65711923773	5.63021226943	36.6881797713	39.3553194241	33.3485395192	12.3565250853	7.52067570248	7.43450783576	12.0079960621	0.767888663055	2.54845166958	15.9344372591
TCGA-B0-5098	1584	1	24.2496726417	19.9624828358	3.44447482592	3.01944839976	61.2423504542	3.83975397844	5.13869624298	7.54842828933	34.5657366387	11.331671501	3.96914936896	13.7655167573	59.0374379385	4.75851744925	17.937888161	12.3949361783	4.32197089196	6.45230212492	1.68341614994	0.910244636554	6.66674429256	3.41989325645	2.43605900591	5.32603305706	7.21468800994	8.51117317603	1.29938422714	3.68817397154	6.2561094966	1.10470600261	5.01198874978	22.4868969479	11.4684257995	5.5015179331	5.17975680956	5.73614068978	5.04161573973	31.6463152026	22.3370188691	38.2503387161	1.78809840678	6.24309615491	1.23247073767	5.32746961622	2.36258508848	1.48913652546	1.93981870812
TCGA-A3-3326	1137	0	28.6622006905	27.2897966745	4.01526891321	7.1654708503	49.040381929	2.6495973438	5.78655722393	11.3375648179	18.0133079765	7.89441634282	9.23319447812	27.9602480429	63.3011202971	4.43535018538	11.7588348673	13.1192155805	3.40023965307	22.2661922417	6.06136247333	0.918534137717	9.38522896477	2.38595760725	12.2958889237	8.9744195605	4.35813362453	17.5333746584	0.747307939345	13.2863512939	6.77163381464	5.69542763817	4.58095141899	25.1146959573	13.0715751369	4.17039424797	3.04678929045	6.10547606427	9.5704734193	33.833555662	33.1247921975	30.9901446771	8.44961202334	9.66939660923	3.96840078617	12.3972180484	0.167345777298	4.83683613334	11.7465476997
TCGA-AK-3434	2087	0	37.6633316318	30.661867661	2.21188080468	2.79585548618	97.988165061	2.53162047825	4.80415453031	8.70489403026	20.0173428453	4.2874640246	7.07625122493	29.388982061	31.3501475552	4.38228729682	9.73992178675	20.4392933694	3.42562480091	17.3797886021	2.15080788463	0.935726359003	9.06662443366	2.08573641142	3.52140835665	14.1796584319	1.6050234801	18.0876427061	1.77462608357	6.5427521184	4.79336188575	4.71069845761	4.82200042029	17.3884006131	13.4242355515	3.10035916309	2.80992424726	6.2642449764	8.19868047175	26.1262454411	47.3221972073	36.1126864913	6.62131348928	8.60618393654	5.09344719651	16.9343107865	0.0507631873304	2.57550200348	12.9260491673
TCGA-B2-4102	952	0	30.504405028	20.3880697708	5.41422056547	5.41173338261	50.5237674	3.3958833495	8.2959050907	16.2261844552	22.1092877418	11.3600020135	10.8994151458	23.758825319	55.9116722073	5.32475169172	14.8947055658	12.3925060489	4.17077260374	26.8032192196	6.61626591062	1.11610972983	10.7402220782	2.81476789057	12.3101438132	15.2457004799	3.8206083053	19.7696634906	1.25065172531	8.81139260391	6.17409594741	10.8136965092	4.71392092023	26.3834875042	12.2962754749	3.85166386433	4.93620002012	9.70855149535	10.8795637015	38.3645592593	35.5979794431	28.3712952144	12.2708703609	9.13444039341	2.43366256629	7.3883088975	0.414982966167	3.23767967548	10.7376487573
TCGA-B0-4811	1417	1	28.7895478573	16.6157070311	3.85039382967	5.01494167227	49.3389724157	2.79843302029	3.27373060849	15.0734384982	8.77195024203	5.64495867648	5.48207591257	23.9533035004	13.3933154911	4.78181729756	5.69261295857	24.126102671	2.40862305774	9.30379395855	1.33173968202	0.411981063646	9.62875848835	2.48558160066	5.22127658169	4.32811737031	2.57981410078	15.6404866	0.371312104093	11.1336101822	6.23078912348	3.61578427509	3.01638084113	22.7616006368	10.1881782018	1.44719675429	1.81882903645	4.50974397422	6.60258256925	13.0563580288	26.210259477	23.8533514914	2.99493578375	5.6324804377	3.85295408345	10.0343622145	0.330896977264	2.31756400195	4.45342861063
TCGA-BP-5001	1177	0	16.1391140352	23.5223497556	3.53424098031	5.88971153385	79.7627847046	3.47496157259	2.80440851437	12.1898956983	11.6501190906	3.06180442621	4.88364901392	24.4361948091	13.3176628723	3.92541983143	5.23801823448	28.5835989481	3.37380861674	14.7444409082	1.4910248653	0.303080146198	8.28441851826	1.94059679932	6.85233936785	5.60647761565	3.99766512989	15.6299265221	0.407988021112	10.6881363327	7.9202041099	5.81230982821	5.26649089127	15.2942547206	18.0035984405	1.5803717265	2.37364315417	4.60801340123	9.3190578265	24.5351222481	39.0794097812	27.9230097735	5.28960632515	5.10742896729	3.44983179903	9.9184269442	0.431247389868	4.45242859481	3.57566260001
TCGA-CW-5588	2017	0	65.6255035595	25.2303490977	2.9547994633	3.37880425911	52.2845832185	1.13876041706	7.61319807651	10.1146744938	22.6435365706	5.82040839805	6.19078370078	16.2888295379	27.3019193076	3.93006913728	6.13359640132	9.75402546205	2.64138312153	24.4405700246	7.9051008199	1.26041705605	8.39842922174	1.91031023934	6.7421896209	19.9332086982	2.42775473092	14.2268953315	1.27290984072	5.25516352465	3.33622741957	6.84686629726	2.68371908785	27.5888030218	11.0981775858	5.58444803067	3.3557003292	9.00736123377	5.21662747277	32.8631758495	31.2094549343	46.0817344891	5.73330608039	8.98958380263	3.977797294	8.13466236706	0.63894212133	1.37777379108	9.84669732965
TCGA-BP-5180	2263	0	39.8074821466	29.9205424236	1.87851458966	3.46271788045	162.757310737	2.31390655074	5.16873974414	7.46756559985	9.24373243862	7.0252000717	4.85350101304	14.5672794643	42.8980582228	3.81476395148	12.5877188077	15.700362558	2.58858416458	21.5808519161	5.5127043526	1.340060478	6.59284063171	2.00233865303	7.40198662395	6.5634836007	2.31924908898	24.806885449	0.513476599925	8.04639766627	6.2095506223	3.80845721304	2.60775798432	22.9925288617	9.94021509215	4.38008179959	1.84869049658	5.22120580522	5.14605108921	25.5882913928	41.3315547864	43.5904547859	3.75977510001	12.825698396	2.38698335328	3.56533074402	0.059187975325	2.37818325914	3.5661729062
TCGA-B0-4713	202	1	16.9338632578	11.3482610698	2.38335418243	2.56817019681	57.0704107355	1.66958072028	6.32870633759	13.4885095465	15.791024075	4.87648493541	3.66470388472	15.2308310857	18.9722705459	2.93571608073	5.03341658211	11.5432613049	1.97078293782	12.6435664995	2.05571408874	0.33494396308	7.40652002539	2.58661902739	5.15040282007	12.1401281183	2.02636087583	16.1291940999	0.267027529205	8.81312240519	5.3737305997	6.26893077147	4.94033932927	23.0936630658	11.7211371263	2.77567159192	2.19062825554	5.15565097451	7.27829753397	26.3035906989	49.0431463441	45.6270597293	3.10708685603	6.09367442565	2.41478353336	3.65867361115	0.148693365434	2.60669987136	1.38016210124
TCGA-A3-3347	1097	0	53.1445609119	17.1712881681	3.82967015037	6.49327351565	78.6552526999	3.20773667358	6.6400215504	16.5454453579	23.1425348813	7.19451280923	9.54549519355	21.8762054828	62.6490489614	5.58197988797	13.4294256658	10.4913146061	3.40981562031	13.7491213745	8.38362505324	2.03559594388	12.8226700175	3.68158851123	6.86200197206	23.5803762024	7.92944104595	15.0560704693	2.94538922114	7.59889281478	5.82992369511	10.1454236989	2.65190479428	30.4168429561	13.2294894794	4.09431528903	4.37982098098	9.48712951256	9.83845795415	42.2714686639	47.35910961	48.3629403571	5.60924667905	9.57338520084	13.6480858405	7.85343236961	0.387887262075	4.0545255144	5.33761126368
TCGA-A3-3322	1478	0	33.9981237125	20.9735143598	4.9047522469	5.38233051405	100.787088663	3.22365022036	7.42148063218	13.6695809585	13.2858894357	9.41422280629	8.79919995118	23.8515598514	26.4997570797	4.832629647	9.19863408082	10.7688346649	4.03223272658	27.1755623183	3.64895218218	0.492416771959	8.36112740453	3.05722210609	11.1024256622	13.537118974	2.74271332814	14.4218875142	1.61638608321	10.4238124513	5.12936619224	10.2333979447	2.71239565935	27.3702634615	10.3532132835	5.07036560176	4.02538507972	8.10796631076	8.4603541218	26.5542637078	38.5151892827	26.4739384156	7.90499474386	7.48302547091	4.19263608202	10.5276688948	0.366972299396	1.3486445217	13.4169210205
TCGA-A3-3370	2274	0	31.2646591098	23.9381845509	4.98692666913	5.5691433916	98.9861118513	2.79657165523	6.49526673428	14.0627674211	22.5933641949	5.91032834266	9.71277686487	19.9738366028	88.5953099846	4.67602388038	12.7538753459	11.5163353026	4.21991415195	24.9940922472	2.38246573435	0.549672678715	9.82755551965	2.54539272716	7.47967130541	15.063684697	4.50134617963	12.7864061568	1.61857605902	8.7400335451	5.45265306669	9.29688700924	4.98126886045	22.27558221	13.0776605195	3.57717813627	4.56097483232	8.41180963674	9.41843453513	34.2775102589	42.9560056065	30.4432372694	11.8694625372	8.18954881556	7.93010680811	11.4835676978	0.665214242105	4.46287493634	10.3832079642
TCGA-BP-4352	344	1	55.4660375517	11.9391227484	3.37321801347	4.21474791169	85.0308264273	8.11311404238	6.10693397944	5.34858705243	19.2089358497	2.76391170278	3.24640060241	52.9562515447	25.0810623747	3.12532129974	2.3052402137	26.5539159976	2.03063005531	17.9384741308	1.02546641294	0.0668159207303	15.1457257125	3.60589566965	3.19068122225	4.54675166793	3.77564895021	17.2121442336	0.279546681874	8.79094830067	6.14936084829	2.15512271819	2.95749565944	12.5939044781	15.3175830257	2.24452393886	1.84653206641	4.72842910233	4.87717443706	17.9310140675	50.8519800353	90.2492109087	1.73100202799	1.74139109062	2.28871143474	11.489679764	0.733023728012	1.34586837545	0.628873207569
TCGA-BP-4999	1266	0	31.3143228068	25.7875925095	5.03897149346	4.58608274931	149.572626931	2.61904556952	6.21142937056	12.6376488953	17.2640518258	9.24411011558	11.1056914807	21.8670011829	23.5960557945	5.37486703032	8.53773069262	11.4545613701	5.54943699156	23.8104520224	1.1450207679	1.31470312542	9.71455408669	2.13127137874	6.32650846829	15.8713625764	3.15549149658	10.5041049728	3.52020396989	6.72579784241	3.98214225578	8.7437421132	2.76041952689	24.6521773593	11.8845237583	4.18930489387	3.84243657971	8.57300461253	6.39474572731	24.1648496759	35.2811412309	38.6057234202	17.8006078235	5.80125643831	8.94173736586	13.018545108	0.124847875421	1.23731285228	18.4206800343
TCGA-BP-4344	1666	0	34.1381311154	30.3035453835	4.55261856964	4.55180288002	122.04097565	2.11708101308	6.2269027827	14.5205771424	18.2893814602	12.08486388	11.2442450832	23.0098172903	28.1928216303	5.65886087885	8.07382347702	13.6623791867	4.73508067525	21.6389132106	5.1029350404	1.13982489591	11.1918921337	2.02067920666	4.15876514041	14.2601952156	6.53705676202	14.6793172326	4.22244841543	8.55912467627	4.93187189612	7.19014420879	2.79514065245	24.2328088289	13.363123301	4.22353430659	4.21430250787	7.79167452847	5.38378830728	29.4935362311	44.737804944	41.3060990427	14.5057778486	6.2641667088	6.20746190301	7.60733311252	0.228352429132	1.56685536507	16.5068823997
TCGA-CJ-4885	3451	0	48.0306037526	29.2914550546	3.60178091471	2.10770095736	77.5195815792	1.19272402985	6.37619950223	16.9818711727	22.6243633508	9.83775070006	7.1340794764	16.6047225362	22.8079139305	5.31051803591	12.1597955559	16.0118224701	3.10990249679	30.9658720746	4.48194276216	0.650042982769	7.8577881657	1.45621313943	3.73899374171	22.0932167152	0.605787874519	26.0407905628	2.86083780801	7.29089442907	6.4037837918	8.8801982705	3.85389250733	18.8010289749	9.91988016856	3.94485131919	4.1660158045	5.76894891999	8.2973609158	33.8931752974	41.5753485126	27.9695490877	5.46404102335	8.37668055824	2.25997631302	4.99456591052	0.167500262825	0.787246997983	7.50990430402
TCGA-B0-5694	480	1	38.2537571507	31.0206588526	3.14622099853	2.71763659669	57.3953700607	1.97747456171	5.73923681561	10.4961370326	14.8060457282	5.54914130087	7.05785251249	15.905843419	15.9766952509	3.78653890701	6.42023852599	14.7256174803	2.52686468539	16.5022677836	2.46550004572	0.872850049825	8.16052938347	1.75416173324	9.713022207	9.1342745936	1.48464497506	17.4388662078	2.01121340672	7.38458851678	4.12204177315	4.53442372983	4.74728949173	18.8693966089	14.4650790925	3.82082740621	2.88780210384	4.87069913246	3.72330174763	27.8369533667	41.0760852212	35.9970794002	6.05255204618	8.33893537008	3.05110689307	5.7926536162	0.303102296757	1.29233427143	15.0440654085
TCGA-CJ-5675	3936	0	30.4273851355	30.8300200538	2.21576461049	2.23676026365	78.8354793918	2.08338989311	7.24109344352	14.2407728948	21.6242936735	7.88012376562	7.95318479951	24.9812279715	117.114989982	3.12139505518	16.6097185591	20.3710942801	2.66985487914	24.2650041788	12.4963813557	0.82404328524	7.70649166064	1.57617368067	9.11254681847	14.2532162321	1.06541250638	22.7553769914	0.689871136291	8.01000389636	5.69580961168	4.85375820591	5.12949777252	15.1847292838	16.6171880253	3.95980120121	3.75613510081	6.56788219435	11.655645113	46.4405364159	93.8466458936	51.3351660237	5.48131023703	15.1196370011	1.86545375866	2.89318720736	0.167569101512	5.42548592893	4.42922763637
TCGA-B0-4818	510	1	26.418108842	29.1370829817	4.74704331845	3.93691498927	184.744403847	2.98839169125	4.99512192013	14.9409300001	17.0922576843	8.34799069264	7.95897131114	28.122511036	41.4479335904	5.47297721678	9.2947228393	25.0248650029	4.30454118911	22.5845729759	2.21169170013	0.825564675537	13.2269929505	2.77048728399	4.31934421738	10.7960777302	2.71769902215	24.5957464885	1.31090739587	9.30499086677	7.98780672409	8.20331472804	5.97056438878	18.1649919731	16.8583633915	2.98432989945	4.25124925657	5.92983498698	10.3742517242	32.1863573883	42.2588898634	30.8594396681	8.84274376953	7.22406865978	3.88176421513	13.516067446	0.157019203992	3.41638451614	9.69046011843
TCGA-B8-A54E	909	0	9.23075959154	11.3621062425	2.87561044735	5.04120466169	55.4120894097	2.16287148462	6.54366971415	11.1387205141	17.8275302582	4.36353643886	4.73683494901	19.3295817212	38.3013276129	5.59366431754	19.0600605368	6.89404832805	3.83245134645	10.9899461141	1.99305177522	3.8560955629	20.1141772066	1.44764488931	2.29508344378	9.03770280143	1.51079108341	10.9797393108	0.173908373815	6.81581579937	5.16761233737	23.6287083806	3.485981446	9.40935018295	13.5089647292	3.18330201807	6.1402529124	8.40690125304	1.40008736879	40.8484170625	40.541428698	12.7711494145	6.37174128534	14.3220492252	0.898140756479	1.78727048773	1.86630568632	1.10543031044	2.11782303028
TCGA-BP-5008	1071	0	34.4505227207	23.8513077187	4.56108893051	4.22909764852	493.346961711	2.99937952618	7.28116767699	14.0456187558	18.0614098921	8.88949604129	10.4539584905	22.7474007767	64.0954620296	5.25964682485	7.22757306102	10.6752377065	4.92000754603	21.4901418043	2.60021507194	0.641236513049	9.41499390125	2.21129207911	8.84215105928	18.913365356	7.1179978727	12.2701988264	3.35145694729	7.40176133759	5.21388987923	7.52734241435	3.51206594067	19.8125559803	22.2402295323	3.19158123339	4.51677786657	9.87512438918	6.07106214859	29.9270455826	38.8574830438	31.0622674971	9.17976640829	7.73951698153	12.8378199492	7.81363701415	0.842485393927	2.60080991485	9.82376891387
TCGA-CW-5581	2799	0	42.1713209995	28.4459184023	3.85462294012	2.35362905704	76.3274066927	1.89382627974	7.3572559387	15.8916812581	20.1738270529	6.55649854816	6.62418665222	18.5440880348	40.6959718987	3.81883710352	7.59929373331	10.2204264336	3.09081355866	33.4773962702	2.14919191465	0.60400038478	7.74641674779	1.53006169783	11.5636743643	13.876232094	0.818542344751	24.2422440423	0.913820694436	6.70526946712	4.4919569159	6.7351952165	4.05898786173	21.8611744071	15.4957890205	4.14600999725	3.86602129301	6.89727804732	7.56557061887	28.8240359776	41.2406127236	27.8051822436	8.981837479	9.43875785759	1.35268077742	5.2457502797	0.539088535053	1.36956890665	12.597564316
TCGA-B0-4690	43	1	41.5189810566	15.8973015811	3.47017729417	4.17927160327	159.00772813	1.73342002491	5.7034798542	15.3051174747	27.2070301728	5.54121956281	7.40318521689	20.9975097911	90.8556235399	5.11454882993	9.87006332848	7.90207584394	2.5766395308	18.5849455697	6.12093752373	1.29748589761	13.0032185137	3.26258970843	7.7250802516	24.8968801065	7.16350273816	11.0369063326	1.81250797027	5.06712698107	6.45606387631	7.98037502236	3.49848136127	20.7388525584	10.8068578847	3.79816706676	4.20369776836	9.60063336644	5.39617568559	48.1736526117	39.3785687487	51.7390558547	4.10644491403	8.55947412199	6.8206628936	4.58707700453	0.811153311437	3.13818138655	6.45282767579
TCGA-CZ-5458	2789	0	44.4812772825	34.3821163449	4.44517989651	2.78758603627	135.091923994	2.60886376277	7.56021260036	14.8468204578	19.098751841	6.75094859852	8.66525902396	20.9007043653	34.0499841539	4.33118415282	8.26054725301	14.4140264495	3.55111074413	21.7521829381	1.75348853728	1.02371645515	9.46682737879	1.47868319488	8.35113463658	11.0462063049	2.5305726754	22.9018599417	1.52785206648	7.91189905948	3.782974637	6.14901484225	5.32941551452	18.7466265345	11.3909573516	3.59134779359	3.66972381471	6.25907811785	7.12444494067	32.3549467153	35.6889234024	30.3358770666	8.8839323725	10.556938719	4.24073755931	6.11883862002	0.386309144208	2.04146947453	13.9018548375
TCGA-A3-3329	1624	0	52.8783698749	28.2362267358	4.12800416588	3.77862185046	118.437103795	2.93360396551	5.19010418255	14.5205501767	15.9522753573	5.8976778268	7.90197606581	24.5640317033	58.5251858971	4.95159476789	8.89705575875	12.8689262342	4.52618756574	26.6538407127	3.01369196216	0.757346689446	10.3978119174	2.09758248808	6.75517031246	13.1563505815	5.19767028565	16.9570397876	0.523577322179	7.42948994906	7.4271808332	5.76718396368	4.97527535736	18.1420248184	11.634726819	3.76675533428	4.74664710603	5.13235441652	6.19701716616	29.3293916156	38.0422720339	31.1765889082	6.01018878489	7.13807805729	2.66731000867	4.65560597906	0.129193317187	1.84208356278	9.37262351229
TCGA-BP-5200	1063	0	43.279447008	23.97379546	3.96934433172	3.47591578186	90.4837483807	2.87508846854	6.35929518458	15.046082121	18.8672318387	4.59128684241	13.0830215013	20.9824911083	59.3506454326	4.89571618729	12.3629107908	10.306517665	3.96415272066	30.3544253368	2.52957388169	0.774795760244	9.61073005805	2.157884885	4.17083526525	13.9097547627	3.38516089411	10.9719488687	2.33544380487	7.41456872109	3.79472364022	9.0050078294	2.75304525049	20.6337938167	44.8250472233	2.54571005083	4.74707654448	8.98681770687	20.9847962489	34.0705127209	46.6923009523	30.5738565769	11.3771337108	8.28685545866	4.56106384107	6.59414386769	0.4043786953	2.34895364727	15.6913725761
TCGA-CZ-5466	685	0	28.4478759147	22.2236790058	3.45469424461	3.07987431926	100.462901467	3.10922949282	4.93983524839	11.4618877827	16.7651698181	7.27430894688	7.94429706841	19.6134296717	46.9285126736	3.55987177286	9.69137799906	13.1506801659	2.52993935398	21.7057413542	13.5758949186	1.09509324998	7.10829527648	2.03311321443	10.0344877885	9.24130826336	2.26262019738	17.1284572663	1.23026526274	7.97005860068	5.17025210405	5.07875911099	2.59815663512	17.4466125429	12.9769817253	3.68476731789	3.26087428601	5.78917377656	9.94996866566	34.9111653198	33.1063576664	25.3704483811	4.42692166129	13.4555667281	7.03837101736	4.81648380816	0.400336844693	3.82040003678	6.4048792605
TCGA-AK-3426	885	1	48.002670638	15.5820738553	2.01321598659	5.46435996884	63.9106467417	4.086696905	2.74242490519	8.60606141226	13.2701249187	5.46146346702	7.2579421195	26.8810484138	70.7297989483	3.55264529419	12.1960680561	23.3108269117	2.0851366096	5.71621834813	20.5439756042	0.569483913503	7.4880466423	2.18873919121	3.27834206349	13.727576654	8.48942120838	17.1454264152	1.07906340415	7.47406297628	6.50753780054	3.83424598078	3.32941601235	14.0336246009	15.7421989203	1.83757775659	1.89929552068	5.37450232148	7.55966800804	38.4787323561	38.464734906	34.0471174006	2.35277077256	20.4157683753	6.09412290177	10.9172288052	0.299931902592	12.9560726343	3.22700754624
TCGA-B0-4718	1778	0	57.0617941209	29.1623213287	4.09863988567	3.03904008727	115.934256469	4.37656086934	3.72618257432	12.5086007964	13.5240467667	2.73874467929	7.49808190151	26.9613595243	27.6117128622	4.98378791417	7.74455462184	21.5570409163	1.75071500843	14.5362308075	1.93945542022	0.654263132034	9.93797099082	2.30229213777	5.05954701023	11.2538707716	3.19016111079	16.4332530803	0.959505483059	9.92818340039	7.14469499775	6.78095270133	2.98417173626	20.0855597772	18.3401503086	3.33482162243	2.18646465999	5.01906845103	8.48676847803	22.9712349836	42.1592917698	44.3129415723	4.64437808352	5.52113279786	5.5345193244	8.82250905926	0.125101984851	3.21021468886	8.57250325804
TCGA-6D-AA2E	362	0	23.1325647345	18.2703062885	3.08469482855	2.90773120962	263.219042111	5.36373398264	5.25138687783	10.0268753718	10.6037119789	1.84507832215	7.29817168363	22.6867957439	20.2539448993	3.30388879383	6.31854994212	21.1844192896	3.30870437448	9.56528272471	8.53812972272	1.02785186452	12.1103687525	2.25257062522	0.785289042381	10.3659632159	2.58932360334	14.6035811134	0.810175662628	9.77979542812	5.51731892531	5.80996586401	3.9445785277	10.5206229038	11.3403776201	3.97686032228	4.70536513017	6.55853069313	3.06848039563	37.4289788348	35.3355401794	23.5009360961	3.50801328221	8.35291422892	5.18770470613	6.11707054218	0.773976316558	1.93043800112	2.2623205861
TCGA-A3-3365	873	0	45.5496260784	27.6304560774	4.24418539509	4.63332505297	54.0933402542	2.00797966362	7.08242169066	17.7343070065	18.3046570596	6.66970127353	10.6201852697	30.5585670129	37.278093372	5.85769028233	8.74246096459	11.19731298	5.98074852132	23.5985215437	1.3924353253	1.40511203485	12.0792308973	2.8786130468	3.77329455657	20.8081809296	2.65373696761	5.32350081378	3.24753112631	6.1108207865	5.91961731734	6.9960738111	3.61935411946	20.8631917831	31.732100069	4.89694594072	6.19726301217	9.25217465164	8.89683973424	26.9627459332	49.3391914106	32.4235304565	7.60165869196	7.70863122452	8.74509672689	8.73063863978	0.0829428340182	1.53479932553	12.5077377541
TCGA-B8-A8YJ	431	0	61.3060186761	24.896078955	3.35909459189	6.11035665706	117.409603901	4.26902837386	4.39416109628	16.5051751715	20.3751825939	4.08147362927	16.4406335705	32.2236887124	32.6639014226	4.70567711295	5.27568003299	13.5821143415	3.7922959904	18.2423516428	1.75427111195	0.837666037878	13.0823275654	1.9756858768	2.93509860297	17.2987457592	14.2003070697	13.7903054879	4.04258615546	6.75940915204	5.38712576895	10.3875738615	2.9336318845	14.0282959038	33.7701281691	3.76351254284	4.24203911836	8.12208764165	6.39399319343	34.5544746833	47.0542513872	61.3763449345	9.77253201478	5.2245567856	15.8318671465	27.121486412	0.216649672714	4.15988241886	22.6809943641
TCGA-AK-3447	1217	0	1.37395503417	13.7107503429	0.225038475269	1.03533929594	3.08974599134	0.304186243646	4.92925018528	1.64648398245	5.25065572004	1.07440160139	0.980791436116	15.0636424532	4.29518275393	0.626746036825	6.59770165392	18.7988513679	1.63174722399	4.47589791412	0.338188247862	0.113380766407	5.13021734151	2.57520851964	8.82002610969	9.85205336115	1.1932668396	7.41428417599	0.0758361816662	1.70830395815	9.57234452733	1.29727825391	3.41782089776	1.93042002761	1.28501199041	3.34305012385	3.44885505766	1.08810664613	0.0741687878337	6.60809300079	30.4911405161	6.81242195241	0.988827793762	5.55822459066	0.0883263627193	2.03385766846	0.0315382021446	0.0713693992314	0.89513619906
TCGA-A3-A6NJ	468	0	29.5524475858	30.8021815251	3.96404063549	4.16189307223	81.571189599	4.44030310624	6.14730828644	19.4878367909	17.0058036897	4.85573334106	10.3700221817	38.5372984251	95.4909543601	4.82816161511	10.8969191379	17.1142636785	3.784992287	23.3159990008	3.98000980367	0.524403879656	9.78121275742	1.96718708668	4.74670461096	15.0179953846	4.36702999515	23.8100245838	0.807388119134	9.25609655461	7.20712615307	7.79694509265	3.54029452947	13.8024286619	42.943515828	3.26229953065	4.72733726733	5.57409138392	16.9673089225	37.5145219405	48.852220707	34.4516027184	10.468591074	12.3880661902	3.55911185058	10.0575391812	0.27131473773	4.74373527754	9.45096305858
TCGA-CZ-5462	311	1	14.7573904195	12.6020201076	2.94962718659	1.8379782337	123.203609976	2.74154722067	11.6417597211	21.5713539583	18.4138870902	6.60647189632	8.43228675278	8.86642304672	90.890103894	5.30761073955	13.6783439105	9.28562177601	2.83757373345	20.3792969315	5.54388485763	0.391306802426	9.1648172147	1.93809459405	13.7984989376	10.9762015482	3.14914499703	19.2231181612	0.693959937907	6.46587906865	4.3613703898	3.64926983103	4.60249710498	16.0780475922	11.5307760509	3.66417480864	5.59651191085	8.0546363711	15.5001492372	41.7435409738	50.564860896	36.3495360871	11.3285030556	7.64857160893	1.29320766614	1.8838209727	0.31181964637	1.72192811237	2.03865954509
TCGA-CJ-6027	3615	1	53.6236356541	16.6778324024	2.00001335506	3.20587534854	86.1010160808	2.06576574179	5.51963720067	11.1803604643	18.6387935538	4.62675155435	5.36033766694	22.8239532644	138.485517715	7.05704905743	15.814831911	10.0040566942	2.10731178183	20.7372918708	5.70596552357	0.696219526097	8.59195002779	2.35875918841	6.35468938335	14.1130600551	4.56515625817	18.7859582738	0.575506282537	5.16402870304	5.67991864601	7.3358922472	1.8511214516	19.9848833441	15.814867835	2.79807055175	4.20111732398	7.4937475561	9.20219096904	54.0419769223	50.4070544098	54.3704867163	3.52837146979	11.1512300312	4.10670270089	2.25093218518	0.152305609188	6.23195361884	2.85588796399
TCGA-CJ-4920	139	1	55.9911684966	29.9312623546	3.43363738293	4.36184547372	126.190664852	2.68025080058	5.10618381046	12.3920244946	18.687628522	5.01044898737	9.94588762887	25.9324442747	30.3301504928	4.56979297105	10.9331925466	14.2127857749	3.0173481144	20.8664203424	2.64428355358	1.191764645	9.02673026285	2.41670161998	4.66555076738	9.12240710902	3.89902395633	15.8540285595	0.801282208268	9.32883377316	7.09242015613	7.36850220859	4.190705004	24.9538686195	17.7520321823	3.90493444897	3.50430004311	6.30074272472	6.60947504916	31.3578556253	46.616465333	73.792159599	8.74230981081	7.67626519174	6.10689781288	7.73220132563	0.123688526931	1.78275437264	18.5133847653
TCGA-CW-5583	2489	0	32.8330032926	29.5912827369	5.6825210148	2.97463509128	156.287483928	2.84478081842	8.10063257372	13.5986940358	20.2342839946	10.5163159433	8.5961227981	31.4996674585	30.2094299594	4.87540467976	6.9097791425	12.8100208086	4.25921907893	34.8386174916	1.54854800383	1.14494461794	9.18293657804	2.09300158893	14.6850971329	13.8018219252	2.06572159514	17.6246223055	2.17996016489	8.54790443987	3.75989569101	9.58619630001	4.6974862452	26.1367958369	10.1619240055	4.16481451376	3.4362820828	8.27478702456	4.1360300929	28.0185852304	36.7401983595	32.2955605371	11.7174008708	5.07617628102	5.82396826315	15.236746701	0.452719961518	0.793650114787	16.0420986783
TCGA-CJ-4635	1416	0	49.4868818818	16.6477112397	3.48272185857	4.24002514818	53.5547450234	3.17067633898	5.9714261071	11.2590966238	16.9911649445	9.69704579666	6.81832255797	18.318742252	59.9192201031	4.81599390681	10.8350797044	11.8617694155	2.74211782202	18.0396720869	8.73426614527	0.76912165172	11.6905286197	2.63498828292	9.40012378044	17.3054016207	3.58641435053	17.0446600898	2.4715277116	8.76316307012	5.09567018355	8.78373835953	3.08024347256	22.3714552668	9.50052656963	4.6178955724	3.263882298	10.4156169321	9.20450757193	30.9126792247	46.3157729439	35.3059897643	5.13768669292	7.38917134599	3.86271053979	7.98794771294	0.426721013442	5.16799656182	10.6856461551
TCGA-CW-6090	2552	0	64.6018165031	27.0524701509	4.44696410362	2.72154436892	157.629702065	1.28673654764	4.84636199541	10.9910355846	17.0413050009	3.92031716258	7.4649630959	13.9495870207	41.5975585392	5.40964544053	11.3290973275	17.5189294887	2.48813244074	15.8882616236	7.38918449145	2.90255361384	10.6234080216	1.92426628544	3.07669863893	19.3050256782	3.24772323501	15.0334624774	3.46753660656	6.28062486312	3.94137555284	6.69187220251	3.5676354107	19.4813179026	12.7614931636	7.13904906856	3.12815710776	6.90426611854	4.75702360453	40.8619742091	32.6284725739	67.6622909298	3.63125076318	5.12443411878	7.33440499132	4.2681198346	0.0839053927932	1.58442361819	6.61987972736
TCGA-B0-5709	3974	0	53.3699093726	24.45027647	4.50950022021	3.65533252655	103.951956495	2.3555120484	7.16320184099	15.8960259476	23.7305768794	9.46515288542	12.8745239706	23.5315559933	102.178253407	4.67434946057	11.5604310916	11.3175607455	2.96721935946	25.9565624798	6.29450036299	0.782497710685	9.5252750613	1.94929560095	2.06125502734	19.6602811824	3.06992999663	12.213825494	2.78030252555	8.74986810842	4.65267433341	11.7788586284	3.20700546631	22.2673141141	15.5312117892	3.66317855102	4.52347369544	8.08780280917	12.9455908015	42.2574793101	34.6661136292	36.0910624347	7.83852253005	9.62911707414	6.1219717171	8.69801351153	0.168140243252	5.56426045694	9.66295597882
TCGA-CZ-5454	722	1	27.9654861917	34.722035966	3.14972256465	2.80737710108	90.6872831515	0.811233534487	6.18369797344	9.78703771664	22.6682587895	5.25945337693	7.3203480892	16.7325546616	32.125094768	3.69732500148	8.9464128961	11.7737426554	2.81131570842	16.8422572025	11.988987135	0.616160139229	8.39428362277	1.70488237585	8.55358491575	10.6337317936	1.53000447695	16.5759522034	0.762066785178	5.85234406198	2.99505141026	10.2818602398	4.94141779865	17.9512860718	11.2385738935	3.45437266254	3.33907402668	6.03356437589	5.41998402051	43.0554470633	32.7673656496	40.30689498	4.41569789876	10.3197634648	3.67410216326	4.93826275898	0.110029583325	1.19339136503	8.57179524301
TCGA-B0-5113	1175	0	34.7952090112	23.5510858165	6.59467278621	4.00914761679	158.488272107	2.18949279324	8.50222174105	15.369339547	22.2056831122	10.8648819962	10.6804963721	20.7622637298	67.3763146017	5.55503548739	12.1936722035	11.3270045662	4.21627201275	31.4002287073	3.7939887583	0.597146287344	11.2952626237	2.91388252199	11.5806252626	13.3870399328	3.22906661415	14.6578680912	1.65089038016	7.24513799029	5.14358524033	9.92317245542	4.98612379889	29.9099515972	10.4458013689	4.65277965889	4.85038601028	10.1279981623	9.4219291226	30.7540177516	43.1578760415	36.0073200152	8.85563881911	5.66696122949	3.21912461705	5.10964525396	0.414643071601	2.90297803411	9.31795962752
TCGA-CJ-4644	336	1	34.3811136339	29.4349615746	2.76984349759	2.2213519689	46.4331330439	1.28197308511	6.93896653239	13.0695296394	28.3805532443	5.68488646874	7.54210617452	24.3007807673	81.2373483006	3.96207044464	16.488783511	15.6282476148	2.969221711	34.6560144515	4.61649178877	0.597294806799	9.56917165107	1.36348766317	9.79038142574	14.3445335491	1.00070931165	21.0712496205	0.884245041952	5.68852196951	5.74653876247	10.1791711965	5.06175172539	15.7688637012	9.80126752837	3.28684291915	4.34861096214	7.17984507914	7.38000244615	40.2264468862	54.3139603041	29.6836741747	6.3995872157	10.2434815848	2.88490413718	5.62693389555	0.227433524347	1.79080783919	7.7380491458
TCGA-CZ-4860	206	1	166.649699781	21.3641865152	3.09882503269	1.83487256052	77.6134554799	1.13225951234	11.1676301142	8.34500272107	43.276695296	2.16886035373	3.60151871862	13.4880613567	62.5298587038	6.53307159708	9.36507634149	14.2971565304	1.38572182943	26.147004547	2.87933964887	0.236630884762	9.07329515395	1.82853164988	11.5100578189	17.8761347394	2.47302738021	16.822005104	0.481528863542	3.83058587385	3.33639097331	5.02947182584	4.07667741066	12.9676381341	5.19391930382	3.59959872099	3.58665956365	10.0106046751	5.40022482012	36.9048421309	18.3113947475	16.7864075589	1.58069231879	3.95386407205	3.97112731756	3.44650540491	0.335366367273	0.77109722359	2.37641988739
TCGA-B2-5641	656	0	46.3267290114	23.1570778578	2.37928739198	2.96806155505	51.5033142832	1.52352847198	7.62343766085	15.0029385259	23.3721759343	9.34138300079	7.65003409429	22.2297887872	104.03877856	4.02913074465	12.8634086546	8.40816045042	1.96045530492	24.1335091096	9.78289422705	0.934407429726	7.3721228264	1.74739319395	11.8646923111	18.937895623	1.61569173281	12.1578025287	1.19703503786	7.50709468173	5.20032376053	6.38604015248	4.19706457392	19.0628413606	15.0494485149	5.05947395012	3.04197804925	7.81573608409	9.10727059566	41.0371230958	34.9517505269	28.5615367803	7.21560816816	13.6927462733	1.66980597671	5.26576574249	0.514408073308	4.02350895125	6.96425644132
TCGA-B0-4814	168	1	60.2470528734	27.2276178172	4.73790353781	4.77672424741	168.754790134	2.72806899489	5.88252979827	11.299837679	21.1344309137	6.76303827007	7.87536817457	26.0036101054	43.601975461	5.00235175438	9.6430242823	17.4479553309	3.65771406713	24.0233261594	1.85764290064	1.03702763726	9.93400153173	2.20506735519	9.72138721708	6.29928816918	2.09660850068	20.0767485217	0.598099475525	11.0629587907	5.92209759103	8.86854647301	5.09218384757	36.1595476357	9.35032184444	4.65322114061	3.18145301565	5.73428901985	9.28119382833	35.9740803102	29.5890897019	34.3950333789	5.92460491776	8.15767958896	3.62622206059	9.13032448497	0.0998003898756	1.68861350787	5.83463222639
TCGA-BP-5004	1126	0	46.5706058654	20.6601452699	4.76374036621	2.65718313001	62.6204076688	2.88195888425	6.7820275582	13.753322328	26.6929041435	4.461732244	8.48466597708	18.3946779215	36.1288978916	4.73922985256	12.4078963545	10.0175949673	4.24827472432	28.6214324476	1.95963758259	0.510797896144	8.72969539052	2.3701530119	8.10326551782	14.0342389203	3.51434639253	13.0871703595	3.143839923	7.46564786677	4.49227072192	15.9470005677	3.94149825953	23.6920768896	12.5199876189	4.66520318527	4.84236364676	8.10202234015	5.95298136785	30.1664770179	46.9407995954	34.516333527	12.9173342459	3.16044468955	6.65531500219	7.10259417101	0.276245814942	1.2598128889	10.6473234959
TCGA-B0-5698	3631	0	43.3456485533	20.1207969238	3.4182218002	2.37623401505	96.1172760884	1.51595570019	5.4024240394	16.9777356707	27.5872526891	5.42866934723	7.08271801419	25.8212519213	49.5845270956	4.30134997342	9.68713444906	13.0831691324	3.42613027613	26.2771145447	6.10861724006	0.366190737599	10.0854914231	2.13696509897	9.52894615066	15.7284078157	2.07069958571	13.2046310845	0.850681458366	5.35543849137	5.35266154848	8.8792060834	4.11264382105	15.9030642264	47.8555823068	2.73691883072	4.68253741115	8.49173697986	12.6404206335	33.6729398033	52.910556837	31.647205175	7.4349241189	10.7061200581	2.17033009657	7.011360327	0.182284194345	2.2808586798	8.68556828933
TCGA-AK-3431	2241	1	53.6673249301	29.4468485422	2.87007914993	2.7531602772	41.8554881778	1.64319133118	5.74592586595	13.8603034063	26.2175729333	3.99926621396	10.2406361929	21.6483866376	29.4325907821	5.83419427371	6.95455450115	13.4458989573	3.62951298886	21.7473419373	1.70181845411	1.34349227132	9.24986004219	1.52583976886	2.50197969759	21.6599994161	0.893903973998	14.3216894932	2.09088818963	5.64492550975	4.48135045288	6.48993455987	3.71389299726	18.1122896235	14.6827937067	3.75715459235	4.00349312486	7.53124569853	2.99017308663	28.5904973629	42.9358484081	48.6114768888	6.2315945538	5.5776257945	8.51573600626	8.79428600351	0.0586209061595	1.0163507737	15.861038833
TCGA-BP-4330	1888	0	49.596513657	25.5895220908	4.98519205567	5.48413870362	88.0436922077	2.7157897828	7.17634839155	15.4598075417	23.9059416909	8.06052394634	10.1110878456	25.5955571708	88.0980329266	5.35845186659	11.7053330598	9.90011872114	3.80622026985	26.1823612229	3.89273326206	0.986749684923	11.018183753	2.7060220627	9.54155169894	15.249549784	2.90615825077	20.5172436435	3.95060874313	9.01569322725	5.86042979991	12.1493398558	4.48370040774	27.4576264168	11.262125017	4.01229104093	3.83116203161	7.3267343834	8.24190773787	35.52386167	41.3693923327	27.9144024	9.84815270642	8.39695148951	8.8639281182	12.120120221	0.251189953939	6.48098642578	10.1204513757
TCGA-BP-4981	1097	1	32.7718255133	31.9565304645	2.83140428694	3.84601861432	96.8135246219	2.06605186374	3.66712467414	11.1522007832	10.8165683323	6.34651312707	4.91248155915	19.8363438678	19.311343717	3.75903339245	5.75037258245	25.2303249003	1.4686769636	7.37866292465	2.50665763383	0.208132218639	6.94238228542	2.06309365185	4.88880805349	5.97047117349	3.12477687134	26.2013896044	0.468576967997	7.83303953006	6.70614496866	4.34632507866	3.17785124554	16.5937142824	22.344274668	1.80076497522	1.93086093807	4.05292341406	10.6219630481	25.2835482662	42.7874196316	29.5635311082	3.90920446029	9.38269285658	1.35938208328	8.12623682571	0.0658710073523	2.88092619021	5.73249440395
TCGA-B0-4842	1724	1	38.0146044525	18.2657737207	2.01201284373	2.79061847437	44.1284449785	3.70657088453	4.78930658545	12.5570446079	11.4690381385	4.67453547259	5.26431769824	31.7603784889	27.3386903459	2.0454562964	8.24386023619	26.5422482269	1.40704378631	13.8543556525	13.7607955444	0.292219109919	5.63879370208	1.0870330947	7.96761348193	11.8974992813	1.27091312099	18.9669789475	0.136350821632	9.15936932837	8.85702095026	2.02509000368	2.13406128794	9.31699905942	17.2661661768	3.07126770204	1.59914776507	3.29763492081	3.59665691017	43.3331596054	75.8592097577	30.6553068162	3.04788079643	15.4519790628	1.86727157628	8.04934475039	0.411565590445	3.82284451861	2.45719619583
TCGA-B0-4827	885	1	36.6117116798	21.453245	3.01873928649	2.59927113903	72.8749732254	2.62040446128	5.60977512626	14.9088771573	15.7524254103	5.89458241396	6.39041990628	24.9293874684	91.4509294458	3.79562862852	8.9674214246	9.77284808836	2.3353585893	33.0636049428	2.35995471295	0.477704786346	8.37128256657	1.41036280626	9.68849217944	21.3578988127	1.16349038933	11.8906136499	0.650705321993	6.76828545376	5.00206973605	3.30792270077	2.79894564312	12.0679364957	12.6874002753	3.53045182644	3.41239324533	6.3575149657	4.8520161916	40.4647685364	49.4918325668	25.9139244997	6.43873917977	7.05751102767	3.41603361824	7.03349397286	0.68983526372	3.18313268201	4.98111647961
TCGA-AK-3433	3409	0	3.49038927396	8.4257201323	2.91979365679	2.44201492959	40.2095934887	1.53401591705	3.86576714664	5.6903461623	11.0992091374	4.26188092452	7.14208465203	50.4110520859	12.673893144	2.52044389654	11.3458919756	9.38724173923	3.33133202173	18.760590074	0.649763640509	1.23272097039	8.62957933338	4.66867423143	12.5991693293	15.1189274186	1.77367038928	3.97728162694	0.318054319373	8.20060334075	3.81314365338	8.89651667443	2.10668303313	13.3830436265	3.82229945425	5.97951630743	4.60611892504	4.56588866898	0.636999500869	14.0970419462	29.2335877159	11.2483346776	13.3679261951	5.24179755716	0.893882290856	4.34009673986	1.04474231133	0.3603862337	1.91549094162
TCGA-B0-5120	1169	0	34.141604818	27.5743165667	4.92129460484	4.98219204638	111.908511589	2.30797405109	8.37249234906	12.3266529798	14.0534082465	7.42469269165	8.38892032016	26.5770322748	22.3195964373	4.86150258542	8.36232211429	15.0246908034	3.74509133645	21.575253703	3.71838960057	0.676702911936	8.52394869064	2.35187027243	4.77047156775	17.3763924626	5.90419480893	14.7998644897	2.27715614325	7.40041887017	5.25438211253	6.58819254302	2.50585511686	19.867651988	11.0894715856	5.24330848141	3.65500980089	7.35353730602	4.01162733701	27.3591908891	49.0537200451	39.0336119008	7.40274853676	7.34079445106	6.79555777829	14.1911378801	0.37528039623	1.50273926	17.0065553222
TCGA-CZ-4865	166	1	41.9203310592	24.6812549703	3.24607417726	2.69252403684	100.480914934	2.21134570376	5.62581616923	16.8201108584	20.1599785583	6.51546723354	8.51977505969	17.9972281356	105.546616632	4.49955268371	11.1568256266	14.0204775731	2.92927537731	18.4171898916	5.43473878894	0.998770990696	8.45818777773	1.87631941299	5.95737467512	15.2015436667	1.51659896285	15.0326300621	1.57597015392	5.85866654618	3.32859010337	7.07520107355	4.5159376928	17.8732795047	15.0938240168	3.35124078554	4.07588686411	5.69475794079	5.0351114496	42.609246528	50.345880582	35.3031035009	7.04679800918	11.0731229343	7.43282626204	7.15068044125	0.452031573798	1.83939116911	10.319361887
TCGA-BP-4983	1413	0	108.230657989	20.0105311826	2.20675968469	4.5017100866	126.45839544	3.36180357189	5.97458572115	11.7425822188	24.1793517416	4.02154640232	7.15961902169	36.9665077232	100.934355183	4.68864527202	10.6753736723	19.6025672106	1.69107318892	15.9780407946	11.6958518688	0.337587949177	11.014156091	2.56202091246	12.7550961863	35.2874849503	4.47005665391	7.40615253932	1.15687672339	7.2005366144	6.36570252331	19.5905867949	1.00786340366	20.9783380779	18.3485116094	2.75710525063	3.74524997494	10.0032832564	6.73548025843	57.2297931436	22.7419758936	101.450362562	2.24269205183	13.9175004417	3.3253521723	6.80402056644	0.957589792169	9.528005792	3.37423135753
TCGA-B0-4846	1200	1	38.9493931923	23.8714390614	4.30742757302	4.49931373159	89.858849038	2.17071873377	6.10573039593	18.3773543476	21.8361786316	6.82543743438	8.39339978528	29.3843428406	160.551435448	6.21287774356	11.1054069914	8.06312334129	4.30929393199	31.1818558083	3.15798237259	1.006704696	10.4236552519	2.23275259729	4.65193006678	17.6150243411	4.24673661671	11.7107976174	1.49870889901	8.12217537666	6.02590017292	9.55799472349	6.01204518053	24.5890652478	19.6889938036	3.28672732607	6.26555976363	8.65676411195	11.7887863032	36.0614224856	41.004049211	31.664045714	10.5735873243	7.67190568763	4.22037399855	5.44416298367	0.1492155916	3.25209009759	8.58555614586
TCGA-EU-5906	206	0	27.9766060833	26.4181077187	4.993821601	3.18548327143	209.024573543	2.19313394534	7.76297509503	14.8334699883	24.8383131387	8.96445552943	9.53284605718	24.6897401495	30.8794981539	4.50366069255	10.2450702312	8.52691555719	4.82790590192	28.631727588	2.59466783644	1.37756661087	9.70396091383	1.77418123139	8.96836007919	14.0168451639	1.57066664933	12.0100022729	1.96656001386	6.75582526492	3.44597552386	10.8579361056	6.01495439441	23.4153647626	18.5570335961	3.94630245147	5.38350948293	8.25346713581	8.1716964892	36.3038617081	35.4085265754	29.0633461666	14.9179743715	7.68405753279	4.37282300665	8.58196731046	0.308794947529	1.32232146913	13.659815288
TCGA-B0-4714	99	1	28.6694623079	22.4897171899	4.32210341855	6.57773905751	46.1543280771	3.26171957948	5.2145911185	12.1871738644	13.8370068035	8.73418319325	9.27787866798	28.1108763195	65.2908665259	4.91392437668	10.4678420117	18.0852623492	3.5880455786	12.3010922051	6.42745734184	0.512790959203	9.40479782625	3.08603556423	5.94789609587	8.22407944269	4.41305909064	20.0386173927	0.714745158011	9.82808910299	6.43801658299	6.35815181126	3.50489016823	21.968591234	11.6235328447	2.49305867719	2.64507222322	6.72376602136	9.81011887636	27.2044577678	35.7001496592	25.0782006225	6.34144786689	9.88756400392	3.80534507163	10.3182237575	0.166254582394	5.89859126987	4.77425198883
TCGA-BP-4335	475	1	32.5570091733	25.158470014	3.5511847085	5.15799595475	377.417421696	2.55281437126	6.16043903052	11.4856682603	14.9998620806	4.90589941242	7.22762387651	22.0464442424	45.834052763	5.63798193344	8.22282742903	17.2430996032	3.96981169549	16.8500624643	2.4974797069	0.531733152376	10.5982347039	2.89851088778	2.37380292942	9.20018519295	6.88638951317	12.2645242424	0.770935830216	6.78548362786	6.22707936847	5.81831337272	3.93579056185	16.0534925649	12.9742361469	2.62918807515	3.20823888361	6.92626861228	6.89815302893	23.0684345305	37.0137053497	31.648289121	6.59430972625	5.56910920393	4.16849210866	10.2885316283	0.230655547598	4.12671307555	7.54861986671
TCGA-DV-5576	727	1	83.5010622236	25.9224450007	5.04666039468	2.96168125238	88.3784226524	2.43416870272	4.65338827444	14.681285481	17.8253826033	8.24020943466	12.7265898032	25.0605589054	23.1627353511	4.47847307223	6.24138022054	10.9847954283	3.54051663553	18.2058027092	0.459964064425	2.05897108308	13.9021341075	2.20669632681	8.62425304723	10.8140227089	1.93236638646	9.58991548149	7.44073262877	8.66260831761	4.90113836057	4.12268419975	4.0038287977	19.272170689	18.1667087431	4.03540405595	3.52572665779	5.44887716084	5.13178590609	25.6034458113	48.7603833376	31.4247247541	10.3497676776	8.45684783488	4.79576310216	12.9611422935	0.966758331811	0.310166628675	16.8832982109
TCGA-DV-5566	1398	0	54.8185650625	31.3218897308	2.96127816383	2.84061190268	289.890941209	3.11689096166	5.04728893388	16.1336049823	16.598465717	4.07639982525	6.01196443645	31.5915832628	60.4032502369	3.41333325061	8.9417765082	22.2910619573	2.3108895674	18.0056162342	2.30817954947	0.874168257462	8.82899778862	2.07195038934	3.84862457088	9.36427761498	1.22298076126	24.1177708765	0.971966612311	8.11367260199	7.30555160878	6.84040570268	5.49399364325	14.4669752137	23.999731105	3.34941714569	2.70328993468	4.94873785433	8.94352583256	37.0534876846	50.0538445033	37.3624476902	4.57781813421	10.3563583074	2.91030936963	8.02429777963	0.368658537694	1.03785240879	8.05897914356
TCGA-BP-4169	701	1	68.9704502	26.2717124693	4.73278994675	5.18255541458	211.909547036	2.58441391655	4.62321506149	17.3419655179	22.1467390327	4.66852997661	11.6831750568	27.4101149118	55.4114649243	5.8803008659	7.3101342112	11.269136372	3.83649070476	21.3015299048	1.08587881609	1.62442923107	11.8437279766	2.02206493382	4.85158579432	14.971512442	6.44704279202	14.0570646072	2.29331303676	6.65860504622	6.3024972188	8.27788313554	3.42149950338	19.1632094999	13.3770101378	3.9380456201	4.53793884612	8.16119505357	7.04281753835	29.3891437738	34.8720182036	52.5611221687	8.37895737039	6.67518911725	12.6970374002	18.134249655	0.220630717826	3.04803038989	11.5896917263
TCGA-BP-5187	406	0	33.7098102339	31.3937470433	3.87484326088	3.01729735307	190.749229415	1.56052140757	7.83152502119	14.5865161373	17.9321388652	10.9323400125	5.7372852071	16.6241151129	54.9000797995	5.68933039857	9.34787188312	11.242192185	3.45521776242	25.2190594637	0.522452910935	1.02134082377	8.40467448624	1.82463573556	8.62584862736	14.6574840605	2.45391408696	8.99385513094	2.71212507624	6.14483828948	3.04038848797	10.2995024614	2.65346684745	21.5070496985	8.1792049845	5.23022584438	4.04105334594	6.97169053789	8.45122990251	22.4967431237	43.2456886345	30.8758649538	8.15287392268	5.83076736429	6.20535044655	7.3715071574	0.246869446651	1.38382036733	8.85170585345
TCGA-BP-4969	1794	0	31.3779524694	22.6897013383	2.85788472272	3.17023987389	79.4724218173	3.9441490281	7.88038769215	10.8409996816	14.6740032568	2.94900130685	4.18436149639	19.8186301155	12.2025913432	3.29119352234	5.71091581821	24.1022841225	3.08138567662	13.9241648415	0.933139548132	0.329952384672	7.57374101335	2.31081492372	2.36084761057	11.5140861816	1.5922059724	17.4777076376	0.854435681958	8.55723071712	5.40999832216	6.4306620784	6.302060439	12.1994058786	12.5007733368	2.89819922239	2.01387091342	6.09833595533	6.59225042874	22.5915883211	33.1304063536	22.7584934554	6.63895123203	3.30745759115	3.26879861938	14.7281703698	0.217552974446	0.961901270397	4.3713379821
TCGA-B0-5710	2430	0	47.8031543559	43.7535100641	4.50435294523	2.44446808338	95.0463415415	1.6940439389	6.17581438924	12.5231970915	27.6868174497	5.75687373585	13.8502091549	18.3946845486	36.3838309187	5.17529541082	7.94474083827	9.14680457816	4.1620799936	20.4534043648	0.914212187738	0.898408974387	11.445025373	1.92489208136	5.10207609318	11.0920211272	0.941859243983	12.7540559541	2.26087509023	5.86898644918	3.5726076278	7.05157605467	4.90764905677	24.9791063035	19.8429510469	3.74908455328	3.88146960854	6.70186747117	6.20670602217	33.5884657196	37.9621247004	43.7986705107	15.1046522311	6.70525405604	3.81017710629	9.83172812132	0.0377212210934	1.62843032053	24.6642922947
[truncated: 34 more columns]
