# Supplementary material for: Establishment of a new prognostic risk model of MAPK pathway-related molecules in kidney renal clear cell carcinoma based on genomes and transcriptomes analysis
Source: Front Oncol. 2023 Mar 10;13:1077309. doi: 10.3389/fonc.2023.1077309 (PMC10036835; doi:10.3389/fonc.2023.1077309)
Supplement: Supplementary file 1 [file DataSheet_1.zip › Raw Data/MAPK-KIRC/03.mergeExpTime/time.txt]

id	futime	fustat
TCGA-B8-5162	36	0
TCGA-B4-5834	38	0
TCGA-CW-6087	41	1
TCGA-B0-4698	42	1
TCGA-AS-3778	43	0
TCGA-B0-4690	43	1
TCGA-B2-4098	51	1
TCGA-B8-A54G	53	0
TCGA-CZ-5468	59	1
TCGA-GK-A6C7	61	0
TCGA-BP-5173	62	1
TCGA-B0-4706	65	1
TCGA-B0-5096	68	1
TCGA-B0-4849	69	1
TCGA-CZ-5467	73	1
TCGA-B0-4693	77	1
TCGA-CJ-4918	93	1
TCGA-B0-4714	99	1
TCGA-B0-4688	101	1
TCGA-B0-4694	106	1
TCGA-BP-4327	109	1
TCGA-B0-4699	110	1
TCGA-BP-4989	118	0
TCGA-EU-5905	119	0
TCGA-EU-5907	127	0
TCGA-A3-3346	137	1
TCGA-B0-4691	139	1
TCGA-CJ-4920	139	1
TCGA-B4-5836	141	0
TCGA-B8-A54I	150	0
TCGA-B4-5832	155	0
TCGA-BP-4771	162	1
TCGA-CW-5584	164	1
TCGA-B4-5838	166	0
TCGA-CZ-4865	166	1
TCGA-B0-4814	168	1
TCGA-B4-5378	175	0
TCGA-BP-4993	177	0
TCGA-BP-4761	182	0
TCGA-B0-4703	182	1
TCGA-B0-4819	183	1
TCGA-BP-5169	193	0
TCGA-B8-5549	194	0
TCGA-B0-4713	202	1
TCGA-BP-4803	204	0
TCGA-B0-4841	204	1
TCGA-BP-4967	205	0
TCGA-EU-5906	206	0
TCGA-CZ-4860	206	1
TCGA-BP-4807	211	0
TCGA-BP-4974	211	1
TCGA-B0-5084	222	1
TCGA-CJ-6033	224	1
TCGA-B0-4701	238	1
TCGA-G6-A5PC	242	1
TCGA-B0-5095	245	1
TCGA-B8-A54H	256	0
TCGA-BP-5177	293	0
TCGA-B0-4828	307	1
TCGA-CZ-5462	311	1
TCGA-B0-4844	313	1
TCGA-G6-A8L6	313	1
TCGA-A3-3363	319	0
TCGA-B0-4843	320	1
TCGA-A3-A8OW	323	0
TCGA-BP-4770	329	1
TCGA-CZ-5461	330	1
TCGA-B0-5094	333	1
TCGA-BP-4798	334	1
TCGA-CJ-4644	336	1
TCGA-A3-A8OV	340	0
TCGA-B0-5080	342	1
TCGA-BP-4352	344	1
TCGA-BP-4782	354	0
TCGA-DV-5569	355	0
TCGA-T7-A92I	356	0
TCGA-6D-AA2E	362	0
TCGA-B0-5081	362	1
TCGA-DV-A4VZ	365	0
TCGA-B4-5377	365	0
TCGA-AK-3465	369	0
TCGA-DV-5568	370	0
TCGA-BP-4349	372	0
TCGA-CZ-5986	373	0
TCGA-BP-4756	374	0
TCGA-BP-4353	375	1
TCGA-3Z-A93Z	385	0
TCGA-CZ-5470	386	0
TCGA-BP-4768	400	0
TCGA-BP-5187	406	0
TCGA-BP-5194	408	0
TCGA-BP-4776	411	0
TCGA-B8-A8YJ	431	0
TCGA-CJ-4638	431	1
TCGA-BP-4970	433	0
TCGA-B8-5553	435	0
TCGA-CZ-5987	445	1
TCGA-CZ-4861	446	1
TCGA-BP-4977	454	0
TCGA-B0-4823	454	1
TCGA-B0-5092	459	1
TCGA-A3-A6NJ	468	0
TCGA-B8-A54K	469	0
TCGA-BP-4335	475	1
TCGA-B0-4810	478	1
TCGA-BP-4787	480	1
TCGA-B0-5694	480	1
TCGA-AK-3430	480	1
TCGA-B0-5099	485	1
TCGA-B8-A7U6	495	0
TCGA-MW-A4EC	498	0
TCGA-BP-4992	501	0
TCGA-B8-5546	505	0
TCGA-B2-A4SR	507	0
TCGA-B0-4818	510	1
TCGA-B8-4146	511	0
TCGA-B8-A54F	519	0
TCGA-B8-4619	523	0
TCGA-B8-A54J	528	0
TCGA-EU-5904	551	0
TCGA-CJ-5681	552	1
TCGA-CZ-5455	561	1
TCGA-A3-3352	561	1
TCGA-BP-4340	562	1
TCGA-BP-5000	563	0
TCGA-B0-5088	563	1
TCGA-A3-3380	567	0
TCGA-CW-6097	571	1
TCGA-CJ-4923	572	1
TCGA-A3-3382	574	0
TCGA-CJ-5678	574	1
TCGA-B0-4697	578	1
TCGA-B0-5109	587	1
TCGA-MM-A563	591	0
TCGA-B0-4707	600	1
TCGA-BP-5198	603	0
TCGA-MM-A564	607	0
TCGA-A3-3387	617	0
TCGA-BP-4795	620	0
TCGA-A3-3378	630	0
TCGA-B0-5075	637	1
TCGA-BP-4334	645	1
TCGA-CJ-4868	646	1
TCGA-B2-4101	648	0
TCGA-B2-5641	656	0
TCGA-CZ-5463	662	0
TCGA-B0-5097	665	0
TCGA-CJ-5679	679	1
TCGA-AK-3455	683	1
TCGA-CZ-5466	685	0
TCGA-A3-A6NL	689	0
TCGA-BP-5186	693	0
TCGA-CZ-5988	693	0
TCGA-MM-A84U	700	0
TCGA-BP-4169	701	1
TCGA-B8-4143	709	1
TCGA-BP-5192	714	0
TCGA-B8-5159	722	0
TCGA-CZ-5454	722	1
TCGA-DV-5576	727	1
TCGA-A3-3372	735	0
TCGA-A3-3313	735	1
TCGA-B8-5165	737	0
TCGA-BP-5195	749	0
TCGA-CJ-4893	750	0
TCGA-B2-5635	755	0
TCGA-B8-4153	762	0
TCGA-CJ-5680	768	1
TCGA-B0-5085	770	1
TCGA-CZ-4853	774	0
TCGA-B8-4620	777	0
TCGA-CJ-5677	782	1
TCGA-BP-4986	785	0
TCGA-B8-4621	788	0
TCGA-B0-4847	793	1
TCGA-CJ-4891	819	1
TCGA-B8-5163	822	0
TCGA-BP-5189	822	1
TCGA-BP-4988	828	1
TCGA-B8-A54D	830	0
TCGA-B0-4838	834	1
TCGA-BP-5006	840	0
TCGA-CJ-4894	841	1
TCGA-BP-4329	845	1
TCGA-A3-3383	861	0
TCGA-B0-4696	866	1
TCGA-A3-3365	873	0
TCGA-AK-3454	874	0
TCGA-BP-5010	878	1
TCGA-B0-4848	883	1
TCGA-AK-3426	885	1
TCGA-B0-4827	885	1
TCGA-B8-A54E	909	0
TCGA-A3-3351	910	0
TCGA-B2-5636	919	0
TCGA-B0-5107	927	1
TCGA-BP-5175	932	0
TCGA-BP-4998	932	0
TCGA-CJ-4887	932	1
TCGA-A3-3343	945	0
TCGA-CZ-5469	946	1
TCGA-BP-5201	951	0
TCGA-B2-4102	952	0
TCGA-BP-4985	952	1
TCGA-BP-4355	953	1
TCGA-B2-5633	963	0
TCGA-BP-5191	967	0
TCGA-BP-4351	970	0
TCGA-B2-4099	972	0
TCGA-B2-3923	992	0
TCGA-BP-4164	992	1
TCGA-B2-5639	1003	1
TCGA-BP-5190	1011	0
TCGA-BP-4982	1014	0
TCGA-BP-5196	1018	0
TCGA-A3-A6NI	1018	0
TCGA-B0-4817	1019	1
TCGA-BP-4354	1034	1
TCGA-A3-3336	1043	0
TCGA-B0-5083	1045	1
TCGA-B8-5552	1046	0
TCGA-BP-5200	1063	0
TCGA-BP-5008	1071	0
TCGA-CW-5590	1075	1
TCGA-G6-A8L8	1091	1
TCGA-B2-3924	1092	0
TCGA-BP-5009	1092	1
TCGA-A3-3347	1097	0
TCGA-BP-4981	1097	1
TCGA-A3-3323	1106	0
TCGA-BP-4797	1107	0
TCGA-BP-4790	1111	1
TCGA-B0-4822	1111	1
TCGA-A3-3306	1120	0
TCGA-B0-4852	1121	1
TCGA-BP-4987	1124	0
TCGA-BP-4801	1124	0
TCGA-BP-5004	1126	0
TCGA-DV-5573	1130	0
TCGA-A3-3319	1130	0
TCGA-BP-5185	1132	0
TCGA-BP-5184	1133	0
TCGA-BP-4332	1133	0
TCGA-BP-4799	1133	1
TCGA-A3-3326	1137	0
TCGA-BP-5007	1140	0
TCGA-AK-3456	1143	0
TCGA-BP-5182	1165	0
TCGA-AK-3458	1168	0
TCGA-B0-5120	1169	0
TCGA-A3-3325	1170	1
TCGA-CJ-4913	1173	1
TCGA-B0-5113	1175	0
TCGA-BP-5001	1177	0
TCGA-A3-3324	1186	0
TCGA-A3-3311	1191	1
TCGA-B0-4846	1200	1
TCGA-CJ-4895	1200	1
TCGA-AK-3447	1217	0
TCGA-B8-5158	1218	0
TCGA-B0-4821	1230	1
TCGA-AS-3777	1238	0
TCGA-B0-4836	1238	1
TCGA-A3-3331	1257	0
TCGA-BP-4999	1266	0
TCGA-BP-4763	1270	1
TCGA-B0-5116	1274	0
TCGA-B0-5402	1290	0
TCGA-BP-5183	1291	0
TCGA-B8-4151	1299	0
TCGA-A3-3358	1307	0
TCGA-BP-4994	1308	0
TCGA-A3-3374	1314	0
TCGA-CZ-4864	1315	1
TCGA-B0-5077	1317	1
TCGA-DV-5565	1329	0
TCGA-B0-4712	1337	1
TCGA-BP-4762	1343	1
TCGA-BP-5199	1355	0
TCGA-BP-4347	1367	0
TCGA-BP-4995	1371	0
TCGA-B0-4816	1371	1
TCGA-CJ-4916	1373	0
TCGA-B0-4837	1378	1
TCGA-B8-4154	1380	0
TCGA-BP-4973	1384	0
TCGA-A3-3349	1385	0
TCGA-A3-3328	1385	0
TCGA-DV-5566	1398	0
TCGA-CZ-4854	1404	1
TCGA-B0-5399	1411	0
TCGA-BP-4983	1413	0
TCGA-BP-4991	1413	0
TCGA-CJ-4635	1416	0
TCGA-B0-4811	1417	1
TCGA-AK-3443	1423	0
TCGA-CZ-4857	1432	1
TCGA-BP-4975	1433	0
TCGA-CJ-4872	1435	0
TCGA-A3-3307	1436	0
TCGA-CJ-4901	1450	0
TCGA-BP-4804	1459	0
TCGA-BP-4766	1462	0
TCGA-BP-5168	1463	1
TCGA-AK-3444	1471	0
TCGA-B8-5550	1476	0
TCGA-A3-3322	1478	0
TCGA-B0-5121	1485	0
TCGA-BP-4971	1487	0
TCGA-BP-4789	1489	0
TCGA-A3-3317	1491	0
TCGA-A3-3316	1493	0
TCGA-BP-4346	1493	1
TCGA-BP-5181	1495	0
TCGA-CJ-4905	1496	0
TCGA-CJ-4870	1498	0
TCGA-CJ-4907	1499	0
TCGA-BP-4972	1502	0
TCGA-A3-3320	1508	0
TCGA-AK-3450	1508	0
TCGA-BP-4345	1516	0
TCGA-B8-4148	1520	0
TCGA-CJ-4902	1520	0
TCGA-CJ-4892	1521	0
TCGA-B8-4622	1525	0
TCGA-B8-5545	1525	0
TCGA-CJ-4899	1528	0
TCGA-CJ-4908	1531	0
TCGA-B0-5119	1552	0
TCGA-A3-3362	1559	0
TCGA-CJ-4903	1560	0
TCGA-CJ-4888	1567	1
TCGA-B0-5098	1584	1
TCGA-B0-4815	1588	1
TCGA-BP-4341	1589	1
TCGA-BP-5176	1590	1
TCGA-B0-5106	1598	1
TCGA-B0-5115	1604	0
TCGA-B0-5117	1608	0
TCGA-A3-3373	1621	0
TCGA-A3-3329	1624	0
TCGA-CJ-6028	1625	1
TCGA-BP-4326	1625	1
TCGA-DV-A4VX	1626	1
TCGA-BP-4976	1632	0
TCGA-B0-4839	1639	1
TCGA-CJ-4912	1657	0
TCGA-B0-4824	1657	1
TCGA-CJ-4641	1661	1
TCGA-BP-4344	1666	0
TCGA-BP-4177	1670	0
TCGA-CZ-5459	1683	0
TCGA-A3-3376	1696	1
TCGA-CJ-4900	1714	1
TCGA-B0-4842	1724	1
TCGA-DV-5575	1729	0
TCGA-BP-4777	1731	0
TCGA-B0-5400	1733	0
TCGA-BP-4968	1746	0
TCGA-B0-4710	1755	0
TCGA-CJ-4884	1759	0
TCGA-CJ-4873	1776	0
TCGA-B0-4718	1778	0
TCGA-B0-5108	1782	0
TCGA-BP-4962	1785	0
TCGA-CZ-4859	1787	0
TCGA-CZ-5452	1789	0
TCGA-B0-5700	1790	0
TCGA-CJ-4643	1793	0
TCGA-BP-4969	1794	0
TCGA-BP-4963	1834	0
TCGA-BP-4775	1843	0
TCGA-BP-4784	1854	0
TCGA-BP-4964	1862	0
TCGA-BP-4965	1871	0
TCGA-BP-4769	1876	0
TCGA-BP-4174	1879	0
TCGA-CJ-4882	1883	0
TCGA-BP-4774	1885	0
TCGA-A3-3335	1886	0
TCGA-BP-4330	1888	0
TCGA-CJ-5683	1889	0
TCGA-BP-4173	1893	0
TCGA-CZ-5989	1905	0
TCGA-CJ-6031	1906	0
TCGA-BP-4343	1912	1
TCGA-BP-5178	1912	1
TCGA-B0-5100	1913	1
TCGA-CJ-4636	1924	0
TCGA-CZ-4863	1928	0
TCGA-CZ-5451	1929	0
TCGA-BP-4961	1935	0
TCGA-CJ-4889	1946	0
TCGA-CJ-4886	1952	0
TCGA-CJ-4876	1955	0
TCGA-BP-4176	1955	0
TCGA-CW-5580	1964	1
TCGA-CJ-5672	1972	1
TCGA-B0-4700	1980	1
TCGA-B0-4845	1986	1
TCGA-A3-3385	1993	0
TCGA-CZ-5985	1997	0
TCGA-DV-5567	2004	0
TCGA-B0-5110	2009	0
TCGA-CJ-4881	2014	0
TCGA-DV-5574	2016	0
TCGA-CW-5588	2017	0
TCGA-CJ-5686	2038	0
TCGA-CZ-5984	2067	0
TCGA-BP-4781	2080	0
TCGA-AK-3434	2087	0
TCGA-B0-4834	2090	1
TCGA-CZ-4858	2105	1
TCGA-CZ-5464	2128	0
TCGA-G6-A8L7	2133	0
TCGA-B0-4945	2145	1
TCGA-B0-5695	2150	0
TCGA-BP-4960	2172	0
TCGA-B0-5702	2172	0
TCGA-BP-4765	2184	0
TCGA-CJ-4878	2186	0
TCGA-BP-4758	2208	0
TCGA-AK-3461	2217	0
TCGA-CW-5587	2226	0
TCGA-CJ-4637	2227	1
TCGA-CJ-5684	2231	0
TCGA-AK-3431	2241	1
TCGA-B0-5703	2246	0
TCGA-BP-4342	2256	1
TCGA-BP-5174	2257	0
TCGA-BP-5180	2263	0
TCGA-A3-3367	2270	0
TCGA-CW-5591	2271	0
TCGA-A3-3370	2274	0
TCGA-CJ-4874	2283	0
TCGA-CJ-6030	2299	1
TCGA-BP-4170	2343	1
TCGA-BP-4760	2361	0
TCGA-BP-4759	2372	0
TCGA-CW-5589	2378	0
TCGA-B0-4833	2386	1
TCGA-AK-3445	2392	0
TCGA-BP-5170	2412	0
TCGA-CZ-5453	2419	1
TCGA-CZ-5456	2422	0
TCGA-CJ-4871	2423	0
TCGA-B0-5710	2430	0
TCGA-CZ-5982	2439	0
TCGA-BP-4331	2454	1
TCGA-B0-5701	2461	0
TCGA-DV-A4W0	2470	0
TCGA-CW-5583	2489	0
TCGA-A3-3359	2504	0
TCGA-AK-3460	2508	0
TCGA-AK-3453	2531	0
TCGA-CW-6090	2552	0
TCGA-CJ-4869	2554	0
TCGA-CZ-5465	2564	1
TCGA-BP-4159	2601	1
TCGA-B0-5696	2609	0
TCGA-CW-5585	2609	0
TCGA-B0-5697	2630	0
TCGA-BP-4959	2660	0
TCGA-A3-3357	2688	0
TCGA-CW-6096	2701	0
TCGA-BP-4167	2718	0
TCGA-B0-5712	2722	0
TCGA-BP-4161	2746	0
TCGA-CZ-5457	2754	0
TCGA-B0-5102	2764	1
TCGA-B0-5713	2782	0
TCGA-CZ-5458	2789	0
TCGA-CW-5581	2799	0
TCGA-BP-4163	2839	0
TCGA-BP-4338	2859	0
TCGA-AK-3440	2865	0
TCGA-AK-3451	2868	0
TCGA-CZ-5460	2873	0
TCGA-BP-4160	2881	0
TCGA-BP-4325	2964	0
TCGA-BP-4165	3037	0
TCGA-BP-4162	3074	0
TCGA-CW-6093	3146	0
TCGA-CJ-4642	3205	0
TCGA-B0-5706	3205	0
TCGA-CW-6088	3222	0
TCGA-CJ-4639	3229	0
TCGA-CZ-4866	3267	0
TCGA-CZ-4862	3271	0
TCGA-CJ-4904	3302	0
TCGA-AK-3429	3328	0
TCGA-AK-3436	3331	0
TCGA-CJ-4897	3341	0
TCGA-AK-3425	3343	0
TCGA-BP-4158	3377	0
TCGA-B0-5690	3392	0
TCGA-AK-3433	3409	0
TCGA-B0-5691	3431	0
TCGA-CJ-4885	3451	0
TCGA-CJ-4640	3480	0
TCGA-CJ-4634	3498	0
TCGA-CJ-4890	3519	0
TCGA-CJ-4875	3554	1
TCGA-AK-3427	3583	0
TCGA-CJ-6027	3615	1
TCGA-B0-5698	3631	0
TCGA-CJ-6032	3639	0
TCGA-AK-3428	3728	0
TCGA-CJ-5682	3736	0
TCGA-B0-5707	3744	0
TCGA-B0-5812	3834	0
TCGA-B0-5699	3841	0
TCGA-CJ-5675	3936	0
TCGA-B0-5692	3944	0
TCGA-B0-5709	3974	0
TCGA-CJ-5671	3987	0
TCGA-B0-5711	3989	0
TCGA-CJ-5676	4067	0
TCGA-B0-5693	4074	0
TCGA-B0-5705	4537	0
