# Supplementary material for: Establishment of a new prognostic risk model of MAPK pathway-related molecules in kidney renal clear cell carcinoma based on genomes and transcriptomes analysis
Source: Front Oncol. 2023 Mar 10;13:1077309. doi: 10.3389/fonc.2023.1077309 (PMC10036835; doi:10.3389/fonc.2023.1077309)
Supplement: Supplementary file 1 [file DataSheet_1.zip › Raw Data/MAPK-KIRC/04.uniCox/uniCox.xls]

id	HR	HR.95L	HR.95H	pvalue
TGFB1	1.00922178338519	1.00420102901743	1.01426764027097	0.000309191722763499
MAPK3	0.961301244720265	0.93853293139997	0.984621905298826	0.0012502326018841
MAP3K4	0.882649378200323	0.768576825398727	1.01365263574431	0.0770756886702053
MKNK1	1.14722833278274	1.01801610443685	1.29284089102649	0.0242692786523278
JUN	0.99883452115607	0.99639970032453	1.00127529176106	0.349021835822074
MAP3K10	1.23309744248982	1.10386345627028	1.3774614007175	0.000207817578440898
MAPK9	0.864718157349167	0.783207008684665	0.954712462168981	0.00400935360323234
RIPK1	0.958582402947862	0.914457239434871	1.00483673114028	0.0785291331108059
PAK2	0.985168770908578	0.958531706963408	1.01254606407148	0.28532037424229
MAP3K1	0.911544834769963	0.857883435584046	0.968562803908335	0.00277323575129753
MAP3K3	0.969915076606295	0.909269850200307	1.03460513468137	0.353787346519925
MKNK2	1.00336585778263	0.988934211346601	1.01800810712477	0.649407703383348
STAT1	1.00491002919274	1.00131251693896	1.00852046657648	0.00743309297604094
RPS6KB1	1.07009439900618	0.945526188368227	1.21107383049919	0.283320645105346
PAK1	0.985178767108328	0.935283293065189	1.03773606388309	0.573364870832365
HRAS	1.00837633202778	0.996565642927968	1.02032699422219	0.165242669433401
MAPK8	0.732573621614475	0.622494032109242	0.862119286938271	0.000179836818616658
MAPK1	0.950417450001688	0.929250442676431	0.972066611737135	9.62922417962231e-06
CEBPA	0.997281246976149	0.955738631083813	1.04062957509885	0.90020033518671
MAP2K6	0.531716068466757	0.335839122842327	0.841837529448527	0.00705215600164269
RAF1	1.03307058745935	0.970379458372172	1.09981186170605	0.308389788032224
MAPKAPK5	1.14015924281087	0.936997376868788	1.38737111870175	0.190184711111859
MAPK13	0.949862521643998	0.903155590948966	0.998984913635857	0.0455606238801437
TGFBR1	0.983948483123035	0.954801746323316	1.01398496721254	0.291547540079973
MAP3K8	1.15512491873025	1.09423047247196	1.21940816988696	1.79939636546591e-07
TRADD	0.994448447715969	0.96840770977893	1.02118942794296	0.680927671076537
TGFB2	0.888985848545272	0.780193244900677	1.01294883553416	0.0772627244805395
MAP2K7	1.01510718351352	0.942587736508236	1.09320602646282	0.691742837549133
RPS6KB2	1.17866585250455	1.08142042489108	1.28465595792701	0.000182816782468003
MAP3K5	0.915418016767509	0.859163242133497	0.975356142264234	0.0063125394639356
MAP3K13	0.796508982764162	0.702139257328563	0.903562296228543	0.000406091331065469
SP1	0.975073078252121	0.949787038245841	1.00103230476596	0.0597005549946906
MAP2K3	0.984345567329579	0.964244438932529	1.00486573403945	0.133909340747312
MAP2K5	0.77083980977889	0.65630597798405	0.905361267872524	0.00151711517923643
CHUK	0.818881974655978	0.718204332920489	0.933672574335068	0.00283288302560968
MAP3K2	0.934399910778317	0.867969614477333	1.00591446831729	0.0713504209872027
MAP3K14	0.993338256292105	0.958941231190851	1.02896909562236	0.710090586210456
GRB2	1.01794557961641	0.999682485504719	1.03654232027224	0.0541563363720173
MAPKAPK2	1.00026046561771	0.987870699068163	1.01280562326782	0.96733317617245
SHC1	1.0220305697882	1.01575146988541	1.02834848538239	4.194653491302e-12
RAPGEF2	0.867336226019354	0.822175058827601	0.91497804620614	1.82058618866569e-07
RPS6KA1	1.00223980998238	0.95891638964213	1.04752056338134	0.920952181231641
TGFB3	1.02534425435073	1.00438175013756	1.04674426808937	0.0175576293337928
MAP3K6	1.00424622953302	0.966438776249565	1.04353272479917	0.828664170018351
MAP3K9	1.21789319914234	1.03063128343863	1.43917991657342	0.0206583865632661
MAP4K1	1.0763588621406	1.02707990183447	1.12800221096656	0.00208785427658186
RPS6KA2	0.906894203054546	0.872863178729875	0.942252022511383	5.49583254828906e-07
TRAF2	1.13703285359149	1.07358944799033	1.20422542580545	1.16540682137482e-05
RAC1	1.00794686430649	1.0017932078815	1.01413832043615	0.0112970495304424
MAP4K2	0.895315325499625	0.739103845979307	1.08454249891285	0.258326747482665
MAP3K12	1.30688872574662	1.19486390597495	1.42941646571038	4.81015782028345e-09
RPS6KA5	0.202329560138363	0.0681539410099964	0.600658601676154	0.00400079100751198
MAP4K5	0.966157821252605	0.893509180210725	1.0447133126796	0.388020837048149
ELK1	1.03763455779754	1.01187283099893	1.06405216401827	0.00397531670654265
MAPK7	1.15858773055287	1.06106312728274	1.26507603070252	0.00103396157419955
MAPK12	1.01312073361899	0.950038644359154	1.08039144195133	0.691062648671584
MAP4K3	0.955387465606956	0.89065754043783	1.02482173899318	0.202312936391821
DAXX	1.03878376572335	0.996644170995263	1.0827050850584	0.0717232111189651
MAX	1.02019373959589	0.974637279964315	1.06787959757577	0.391023772724
IKBKB	1.11354573248862	1.01129758379471	1.22613177190715	0.0286277195077071
CREB1	0.868432461177616	0.797161851595829	0.946075051280035	0.00124339469309811
MAPK11	1.01955572292846	0.99224942010156	1.0476134841679	0.162046500190953
MAP2K1	0.979245541596882	0.94591636395765	1.01374906627612	0.235201437272023
MAPK4	0.994216567120188	0.846548075674556	1.16764376500249	0.943633998836502
MAP2K4	0.893724356960364	0.817022365010826	0.977627125560548	0.0141199580122884
MAPK10	0.715221805454758	0.567626580187211	0.90119499130793	0.00448083066986584
RELA	1.02555690627121	0.983267938637704	1.0696646627752	0.240159337224732
FOS	0.99900359356738	0.99786713578629	1.00014134564532	0.0860533201519592
NFKBIA	0.994865775900124	0.990291468266055	0.999461212960229	0.0285846771255846
MAP2K2	1.02470713912543	1.00789403894896	1.04180070562734	0.00383398119212201
MAP4K4	0.995570002376772	0.968792221361852	1.0230879313205	0.749606881839371
MAPKAPK3	0.976975331829519	0.951969853751031	1.00263763105783	0.0782652421364551
RPS6KA3	0.935139191637174	0.894441541261222	0.977688610596894	0.00313815013971968
MAP3K11	0.960799580199184	0.914711647417834	1.00920966286684	0.110837279512132
MYC	1.00222020807736	0.996685636344832	1.00778551315563	0.432487843748358
RPS6KA4	1.11433129327237	1.06034901731466	1.17106180218921	1.92978666849218e-05
MAPK14	0.976199912799628	0.924164448101488	1.03116525604039	0.388754840452363
MAP3K7	1.07251129966194	0.974917916891049	1.17987419040438	0.150401576055113
ATF2	0.933949710788241	0.886580866853609	0.98384940944757	0.0100797129499131
NFKB1	0.91745954218078	0.88109210622261	0.955328058887297	2.9859344148849e-05
MAPK6	1.03528256711291	0.975269300577105	1.09898875432013	0.255094455964548
