# Supplementary material for: Establishment of a new prognostic risk model of MAPK pathway-related molecules in kidney renal clear cell carcinoma based on genomes and transcriptomes analysis
Source: Front Oncol. 2023 Mar 10;13:1077309. doi: 10.3389/fonc.2023.1077309 (PMC10036835; doi:10.3389/fonc.2023.1077309)
Supplement: Supplementary file 1 [file DataSheet_1.zip › Raw Data/MAPK-KIRC/05.lasso/gene.txt]

SHC1
MAP3K12
MAP3K8
RAPGEF2
RPS6KA2
MAPK1
TRAF2
RPS6KA4
NFKB1
MAPK8
RPS6KB2
MAP3K10
TGFB1
MAP3K13
MAPK7
CREB1
MAPK3
MAP2K5
MAP4K1
MAP3K1
CHUK
RPS6KA3
MAP2K2
ELK1
RPS6KA5
MAPK9
MAPK10
MAP3K5
MAP2K6
STAT1
ATF2
RAC1
MAP2K4
TGFB3
MAP3K9
MKNK1
NFKBIA
IKBKB
MAPK13
