# Supplementary material for: Establishment of a new prognostic risk model of MAPK pathway-related molecules in kidney renal clear cell carcinoma based on genomes and transcriptomes analysis
Source: Front Oncol. 2023 Mar 10;13:1077309. doi: 10.3389/fonc.2023.1077309 (PMC10036835; doi:10.3389/fonc.2023.1077309)
Supplement: Supplementary file 1 [file DataSheet_1.zip › Raw Data/MAPK-KIRC/05.lasso/geneCoef.txt]

Gene	Coef
SHC1	0.0170059664784478
MAP3K12	0.0594149607929944
MAP3K8	0.0633859950993961
RPS6KA2	-0.0219485338868491
TRAF2	0.0627009060912177
RPS6KA4	0.00110992386436544
NFKB1	-0.0770990263574866
MAPK3	-0.000260939127482608
RPS6KA5	-0.14240954695734
MAP3K5	-0.0158847272833676
MAP2K6	-0.148759406417406
STAT1	0.00370185836067678
RAC1	0.000243661221516911
MAP3K9	0.111565741843946
