# Supplementary material for: Establishment of a new prognostic risk model of MAPK pathway-related molecules in kidney renal clear cell carcinoma based on genomes and transcriptomes analysis
Source: Front Oncol. 2023 Mar 10;13:1077309. doi: 10.3389/fonc.2023.1077309 (PMC10036835; doi:10.3389/fonc.2023.1077309)
Supplement: Supplementary file 1 [file DataSheet_1.zip › Raw Data/MAPK-KIRC/06.survival/m6A.survial.R]

###Video source: http://study.163.com/provider/1026136977/index.htm?share=2&shareId=1026136977
######Video source: http://www.biowolf.cn/shop/
######??????ѧ??: http://www.biowolf.cn/
######???????䣺2749657388@qq.com
######????΢??: 18520221056

#install.packages("survival")

setwd("/Users/xuyingkun/Downloads/test_file/22.survival")   #????Ŀ¼?????޸ģ?
library(survival)
rt=read.table("lassoRisk.txt",header=T,sep="\t")
diff=survdiff(Surv(futime, fustat) ~risk,data = rt)
pValue=1-pchisq(diff$chisq,df=1)
#pValue=round(pValue,3)
pValue=signif(pValue,4)
pValue=format(pValue, scientific = TRUE)

fit <- survfit(Surv(futime, fustat) ~ risk, data = rt)
summary(fit)    #?鿴??????????
pdf(file="survival.pdf",width=5.5,height=5)
plot(fit, 
     lwd=2,
     col=c("red","blue"),
     xlab="Time (year)",
     ylab="Survival rate",
     main=paste("Survival curve (p=", pValue ,")",sep=""),
     mark.time=T)
legend("topright", 
       c("high risk", "low risk"),
       lwd=2,
       col=c("red","blue"))
dev.off()


###Video source: http://study.163.com/provider/1026136977/index.htm?share=2&shareId=1026136977
######Video source: http://www.biowolf.cn/shop/
######??????ѧ??: http://www.biowolf.cn/
######???????䣺2749657388@qq.com
######????΢??: 18520221056
