# Supplementary material for: Establishment of a new prognostic risk model of MAPK pathway-related molecules in kidney renal clear cell carcinoma based on genomes and transcriptomes analysis
Source: Front Oncol. 2023 Mar 10;13:1077309. doi: 10.3389/fonc.2023.1077309 (PMC10036835; doi:10.3389/fonc.2023.1077309)
Supplement: Supplementary file 1 [file DataSheet_1.zip › Raw Data/MAPK-KIRC/08.mergeRiskClinical/riskCliExp.txt]

id	SHC1	MAP3K12	MAP3K8	RPS6KA2	TRAF2	RPS6KA4	NFKB1	MAPK3	RPS6KA5	MAP3K5	MAP2K6	STAT1	RAC1	MAP3K9
TCGA-B8-A54J	38.4374012741	3.19537928654	1.80929507414	16.2527426146	9.83249281864	10.7338542781	18.8151851703	34.8380869494	0.308303985044	5.87107505894	0.828281598303	38.0834288604	93.3869538896	0.17393695542
TCGA-B0-5402	41.6774355142	1.75217099992	2.25956938483	9.56381880778	2.87505709576	4.07371769214	9.64392475176	25.7819426922	0.682800506747	7.48029893782	1.44511601634	41.0916149486	68.1096811925	0.11944144202
TCGA-DV-5573	25.1556524434	1.54945321431	3.69002217139	5.99102568478	7.92026840704	11.4851778254	13.6795155813	25.3616440461	0.257539363832	6.00097642443	0.816979257261	80.1710477165	119.828055969	0.609789345994
TCGA-B0-5399	35.3431155827	2.23494662763	2.52085101185	12.3438064043	7.80185126474	8.00918253621	15.8006426593	31.4788914444	0.435563347437	6.90826653232	0.947456340739	59.7677452532	81.3049317636	0.231645817769
TCGA-BP-4349	44.8349183	3.08478293192	2.67519546464	10.7537156389	6.45407023967	7.36730908544	10.8807961445	28.2662444438	0.400421060915	4.92266217052	0.672950654959	17.7178843423	92.1884040691	0.349356069634
TCGA-BP-4994	16.569310621	1.25341817325	2.28721628748	12.9108818668	2.66766447119	5.72983776751	14.5076550111	20.1137587107	0.278072809958	6.63235481985	0.755608400058	28.4730591827	77.2906902853	2.85554535609
TCGA-B0-4843	41.6404968079	3.32110186257	4.51606231019	8.58645402319	7.44772044292	8.85284382424	6.74501282937	21.57629048	0.212453235387	4.20354860932	0.73542587521	13.0325806687	109.757979108	0.339430371921
TCGA-A3-3387	41.3910625098	2.4164559562	3.84197057321	14.333199652	7.08990492397	9.39456229278	14.6390950745	22.0801033383	0.282831452939	7.60457279638	0.744808308664	32.7278988941	114.93877217	0.131197210606
TCGA-BP-4986	54.9779610644	4.26238763536	3.6828397504	9.37980022831	3.26129873794	9.93738007518	9.12147902065	19.7097756544	0.391865470615	7.43862061063	0.914577531729	45.9155490855	72.4163489565	0.724680060024
TCGA-BP-5190	24.7042171044	1.09376492633	1.95411308873	4.38320374978	5.72299873543	5.02191737609	6.84166928462	17.154268978	0.138969766865	7.73688971629	0.415828307126	20.858010471	77.9209419013	0.0724981891067
TCGA-B0-5088	31.3182664798	3.17299439727	4.08973462437	10.8442237491	7.46102810376	8.36326168553	8.13980143039	26.40768674	0.310672710525	7.04230690684	0.415289203307	19.9417780105	73.3394274078	0.257872638383
TCGA-B0-5699	28.7797459535	1.14128663198	1.81982815374	8.79385463823	8.53633398511	8.23036414843	20.5401996277	28.244078855	0.359469892497	8.51060751022	0.804404377105	61.7927648316	93.4584963506	0.122195684807
TCGA-B8-5546	16.1145590951	0.431933194999	0.715537765837	5.4271504249	4.85728168761	11.1558509688	12.6487427542	21.5283989705	0.368526146129	9.18156293535	0.478702318524	37.7682442794	101.16180403	0.8141838245
TCGA-A3-3357	23.3283275725	1.10877656347	3.2453396952	5.85505888575	6.71148685766	7.53447792862	11.9488755041	17.8813322875	0.275558264479	7.60769471244	0.278158697416	45.9781355206	74.3352342218	0.307343282107
TCGA-A3-3324	31.6205291435	2.62019252291	2.96840170022	13.7654905493	7.62337367335	7.909521438	11.3086602985	20.4776637191	0.493856602854	8.88763318647	0.573343741957	45.8252926087	108.083377174	0.210156076362
TCGA-BP-4982	38.5447757008	3.34741450334	2.62691043268	15.1663852836	5.25277893673	7.94864960797	14.2357157143	26.1163309254	0.558656837948	9.99302951193	1.60909617621	41.9884493726	82.440290615	0.212923480118
TCGA-AK-3436	45.3537359809	1.21931645744	0.525783141892	6.7069849258	1.69833224761	7.06212249386	3.15852907292	21.2362111149	0.264045818484	5.24668243486	0.865529185806	18.8659766979	116.228469663	0.0698796371554
TCGA-B0-4841	22.70210171	0.776513710624	1.11542608741	8.10802027923	5.70743395715	6.41689771395	4.04635770958	22.5860139464	0.225616298705	2.25366357845	0.403143125535	8.26755327658	140.53218947	0.167460954374
TCGA-BP-4968	24.7296687518	2.35731834735	3.60830078438	8.61650500783	7.86962764671	9.34207137818	8.95900776067	25.4497625831	0.32092112016	4.27122103197	0.636629525884	41.9120537839	106.676652812	0.339117781436
TCGA-CJ-4907	37.0978620442	2.3271815162	1.16612679516	19.7721069261	5.27932499548	7.29282691658	11.0854908372	28.1202323133	0.430345943494	8.35422926713	0.86530443688	29.2382101476	95.2283934569	0.305017064324
TCGA-B0-4945	37.965742785	2.42999634403	4.11734172877	10.4764542208	5.66558466663	6.98089749514	14.7456051499	20.8580303078	0.323234792606	6.44843455093	0.73833526617	29.9836418396	98.1959075766	0.26008129182
TCGA-BP-5195	41.5587528831	1.6042590621	2.33843985327	17.464885535	4.52782101002	8.52255920832	11.1847573434	28.4755228433	0.228297108351	7.80815088244	0.852290386532	36.6543785462	110.481869628	0.121731341542
TCGA-A3-3317	30.3753436683	2.96416410058	3.32064481178	9.66957681284	3.44939360203	9.25827439308	13.7836134345	14.2366399699	0.265731404367	4.43630568097	0.926359497953	65.7004377738	104.706955116	0.696029347001
TCGA-B0-5116	61.4167364166	1.51378284512	1.3905748136	10.0782937175	3.59839659144	4.81156064879	9.44608917389	26.9526455577	0.332080537559	4.71220822732	1.02324921273	14.607971261	89.0962058003	0.119981016847
TCGA-A3-A6NL	45.4272346747	2.95551351096	2.6145894062	19.7191222522	6.40900079986	10.7402167706	13.3159326319	35.7241362581	0.444861858657	8.0553619014	0.778651334749	40.645460389	78.0693218668	0.363474694089
TCGA-BP-4797	27.0006947588	0.72827804628	1.43457111198	7.11842916698	3.53284651706	10.1599562426	10.7434558664	14.3464960776	0.219254600356	7.80545926549	0.466431678316	63.9241749738	113.288617387	0.488693903846
TCGA-BP-4325	22.1736763116	2.71045537312	2.81386540077	5.23994970772	6.97654567228	8.72916136257	15.1621903328	21.2886035051	0.452798091021	5.89095223093	0.686964698859	65.376840373	116.959379967	0.226011718703
TCGA-CZ-5459	27.3817783496	1.92263609748	1.69342904649	6.42930540206	7.5133519863	7.29765686565	10.537803394	28.4132915423	0.306034008606	5.85930807314	0.573123871841	47.392789888	66.523043628	0.268839794558
TCGA-A3-3328	9.72981250355	0.531011918333	2.52511874698	4.85790459703	4.59659228253	4.77345754202	9.57946524429	13.7053591132	0.152180034903	15.3288943966	1.54124306842	11.8743958199	71.5813057964	2.03961347271
TCGA-BP-4777	20.3836377989	1.79720901299	5.17433784901	7.31158804577	6.00132794039	10.090406585	11.2054108524	17.8441021496	0.30264505735	6.96108261206	0.742290371732	69.7619044093	105.178398838	0.428892269269
TCGA-BP-4351	35.2478841631	5.86025632092	5.67686768375	6.95119263132	3.54489567479	6.03905282524	5.59094610194	24.1353248252	0.407509029174	9.52941985646	1.10741300684	17.2173954001	105.534234053	0.807825064502
TCGA-B0-4700	51.5172941094	2.13623982829	4.70306169384	5.80782040574	7.95758496228	13.8593949903	9.12842628785	22.9889759486	0.23355061407	6.61683037419	0.683724087184	71.1210643307	100.743989243	0.189161940801
TCGA-B0-4819	41.4566207345	3.49358545175	8.77995267049	5.57818472217	8.02725141838	8.58563133752	11.1339787731	16.5393534035	0.367933563482	6.52781436185	0.572523396899	71.161983905	116.248250748	0.436032778136
TCGA-B0-5084	24.325073207	6.73477923838	3.21140861816	2.2806377166	11.1097790879	8.56937322604	4.92075566665	23.4551774135	0.13126741542	2.65669732405	0.668483331417	154.573858702	120.877175027	0.734603657343
TCGA-CW-6087	30.5550337085	1.89775063842	7.01501021245	1.84562426182	9.31536819922	12.7839002273	21.077034308	16.521970313	0.279480080354	11.2423269038	0.752615704468	425.736937303	156.45937797	0.563751758618
TCGA-BP-5009	46.600851459	2.84832094653	3.71369892818	12.7590890324	3.80131706172	8.49057621421	8.55965123239	19.8554230706	0.222467343406	5.88004214488	0.689930601606	26.9866915558	101.411403327	0.218268857089
TCGA-B8-A54H	38.0523342345	2.42653816727	1.49434848783	10.8963379204	9.72499499101	11.8199330111	15.6800184698	27.5034803443	0.368361861874	6.86241603053	0.723911327034	30.2601972689	94.9281556902	0.291483258322
TCGA-CJ-4897	25.8733343149	1.2299880052	0.93705284829	12.09402378	5.32311106671	6.03987060147	7.84515258308	27.7852966261	0.352422293407	5.34537952764	0.708826317167	32.0260127334	105.730320013	0.30082744387
TCGA-B0-5092	44.8526089173	5.06420056956	5.02334470134	3.37266773472	11.9954638996	12.7013015795	9.09635213649	20.3309596992	0.251786181496	5.33540982059	0.51959599931	93.6425007449	92.4948052598	0.240368260152
TCGA-BP-4998	45.9066542333	3.36771707444	3.20933475155	16.496999048	6.50269957444	10.8714901357	14.1497568862	22.3581241972	0.612733292066	11.462106498	1.19752805364	72.6647121579	96.0512089535	0.83740888413
TCGA-CZ-4857	39.9320532826	4.40719733359	3.64523734525	6.902188238	3.13898411471	8.32003749363	8.8549379268	18.4079909866	0.260712369991	13.0954817006	0.927272569959	49.1755763342	95.7980396942	0.649338899111
TCGA-B0-4837	46.4842536124	2.89478978769	2.51121813014	7.02062501744	5.8902630965	6.83892455764	7.49667897909	26.7174729118	0.219342137104	4.66365309818	1.0619656454	16.1684719654	95.852952464	0.307406375165
TCGA-BP-5175	23.8939854004	1.69960958621	1.96094438559	3.1126219083	5.34711691828	6.44576499658	3.07160666433	17.1124017411	0.0691449004938	2.5275890342	0.297347907843	10.8318542342	177.946405379	0.415327726581
TCGA-AK-3450	53.0323353849	1.96667459638	1.77068276328	6.57075282995	5.0730699599	7.35647152062	10.8943198205	24.5557518987	0.144844810062	6.46363046617	1.04389265662	31.9075363452	99.1163186512	0.307169425871
TCGA-CZ-5463	23.5124093085	0.756156019176	1.67939784904	9.63916299502	6.40819811912	5.57442050452	12.6244532492	16.35339437	0.319710712676	13.7209059204	0.534058471883	81.2417958735	80.6611117276	0.272248366548
TCGA-CJ-4916	35.7658556633	3.14624907958	4.15184507408	7.35198221573	7.68162923952	8.82078374917	10.4034708973	25.001459834	0.26539244821	5.55546730978	0.569179108102	71.6590390187	88.4651376369	0.161313773035
TCGA-CZ-5985	35.2540635477	1.37763269831	2.08066463191	5.99656873213	3.90604075373	5.3435833769	14.8987817052	13.8213014229	0.251120024907	6.5564037511	0.519104844659	78.1377663226	79.1589277041	0.287601875772
TCGA-BP-4353	39.239761985	2.41963295595	5.73855306815	16.581177102	2.37409851834	4.38313833746	9.33267005863	22.9324274593	0.568921743494	10.6803755499	1.37201230531	54.4778177873	106.806552308	0.11678645825
TCGA-BP-4804	36.2325808164	2.40273832061	4.07034620916	11.1134574026	5.72207558828	12.6347327645	8.82359377236	29.3159650343	0.274016295983	6.16825289466	0.618199751939	74.9291651075	99.0098448194	0.268232287945
TCGA-BP-5010	39.354661781	2.96581053952	6.16008689172	6.55963599114	3.52545457011	8.57874054654	6.68433035036	21.6971815407	0.146489920816	4.15551058	0.499886713174	21.4342360287	163.27786549	0.227019438205
TCGA-AK-3455	36.936295722	1.61396675573	2.22656484177	3.26107447663	7.01323117064	5.74000599109	8.85375733006	18.720906831	0.285539904448	4.39493183339	0.741898318581	83.2134900238	86.2323774618	0.148380994786
TCGA-BP-5170	50.2151056847	1.64556716916	1.1442010054	9.68746990292	4.75732646379	4.97454996719	8.41557723073	35.7040218736	0.241997058412	5.63480894846	0.685039847321	15.9277196326	154.656013877	0.0839267810964
TCGA-A3-3306	41.1000657025	1.9803358522	3.35524837613	4.15250318681	4.17977409339	5.12529602888	11.7756685071	21.5310703394	0.22259537831	3.92114130325	0.883606227099	38.1842715579	82.4399898094	0.101572187994
TCGA-CJ-4912	38.8822792088	8.38778361193	2.53157214741	7.23790246717	4.63574436961	5.95632875859	5.61445913903	16.7273425209	0.150478609704	4.36256501538	1.49857532275	8.99846001499	126.102965337	0.170107041497
TCGA-CZ-5461	42.2773323256	1.6319513143	0.888577366381	10.0165349851	4.99932111064	9.13554162802	14.2245089443	26.49198118	0.441652692121	9.88396122898	1.76816015371	62.749820111	96.814256409	0.155996048307
TCGA-BP-4174	60.6728882072	1.20702838183	1.12865660386	3.70667567732	5.71468860951	7.18021122523	10.053798098	28.4629967704	0.180315925897	5.00881945257	0.822107192013	76.8425072793	98.5170661929	0.451549975026
TCGA-BP-4164	32.0210716921	1.53256487454	1.89026331182	5.41932466207	6.8819532215	6.25452926019	12.4712745332	21.0071269381	0.752380447806	9.39992381527	0.452134204013	38.4395854936	99.3953198787	0.261197259151
TCGA-B0-5107	48.3710761035	4.55323787307	4.00041125304	0.65562473307	10.3325900502	17.7660281779	15.3101397476	21.1437220861	0.108867610913	2.0961527582	0.221322012478	85.1594914972	142.832536968	0.0904753046328
TCGA-BP-4974	60.4450092822	5.71652263215	4.20557031277	16.653918584	4.60862523959	7.71615646888	10.2420828433	32.975480323	0.448616316914	7.67493781751	1.17808879174	25.7405743965	77.5443088681	0.522341062403
TCGA-BP-4964	46.8172378281	2.77197637847	3.09272676163	14.5557434059	4.4805588448	4.7529003472	11.6753263238	27.4436931419	0.441661364493	7.26870415576	0.956984667551	56.1969172362	73.3775763617	0.272626481954
TCGA-G6-A5PC	16.5526932739	0.462471334755	2.36604492544	2.76026827233	15.468881152	10.9015117079	3.25012098214	14.5785841089	0.064277107074	1.93812217117	0.163417455745	12.6602220455	60.0289462552	0.080811554694
TCGA-EU-5904	28.0516092487	1.85143499716	2.73365619249	22.434000481	5.88058176493	4.57476322625	12.5500418533	29.1133124225	0.647327081091	8.2575959659	0.865397446079	22.4964825336	91.9275618292	0.156090321328
TCGA-B0-4852	35.5286759235	2.34080992786	2.70993227174	6.33576073	4.00306985766	5.61240939112	11.0528017853	18.0971498251	0.476160627004	8.3395729428	0.780760703449	36.0332696659	109.799027706	0.226871428086
TCGA-CJ-6030	46.9188912413	1.69438360131	3.10916237049	8.36549263459	5.20133369656	10.5231711052	16.1701756264	21.0038858728	0.31731882143	9.66303861021	1.4796414421	50.0141913287	115.327011632	0.127096786343
TCGA-A3-3380	32.3929428612	2.3456995381	3.36297202736	15.0290816372	4.21147614345	5.51479684122	8.9185957774	30.8419458865	0.912511484235	8.95662889418	0.767512920027	18.6117708801	105.318101573	0.185472352361
TCGA-B0-4844	44.793422217	1.87188430242	2.08082981105	3.45111250256	7.13584761784	12.5474939463	4.99211103402	16.9080496001	0.31267783278	5.27405478254	0.519215923037	34.8414037553	61.7161620848	0.29896413088
TCGA-CJ-4905	43.2143070614	1.53672428052	0.65683901001	24.9897542595	5.51568676886	7.46597552381	15.7058214081	35.3341454303	0.426544989369	5.98024040373	1.23832553267	27.5301057748	105.95683139	0.0757454066126
TCGA-BP-4993	37.285530454	1.90575506481	1.90101412828	10.5092792607	7.2826864609	7.29455144535	15.274585047	32.2568594942	0.344260176061	5.51952238774	0.440719308656	28.0547759423	120.170758008	0.237882303783
TCGA-B8-5553	36.2278238178	1.25404027289	2.49454358967	13.2061114064	5.89110171726	9.75758605836	12.6239902016	26.0386112444	0.331294531348	9.22421579292	0.653348411089	63.1690342626	110.192091199	0.284916628596
TCGA-CJ-4875	21.7010785099	4.92277798643	3.16040817771	7.62708682453	7.4706204023	7.71741591871	6.42286225834	21.3843468579	0.223761953046	4.14311487434	0.432257482886	18.0639322496	156.54787086	0.0813547500768
TCGA-AK-3428	36.1480149103	0.464630353122	2.11903035122	10.7366877706	4.02686856371	4.16807869065	18.8236958903	28.4465502503	0.622977618015	3.90135774966	0.568175892155	33.5519000454	104.209772022	0.128884688523
TCGA-CZ-5468	91.5203028315	2.18013176779	4.05808816919	3.14201758574	7.99124275946	19.5595995034	9.04092872146	14.8923163799	0.108479456168	10.1832757931	0.545614766753	20.2045266687	135.821007325	0.198679686857
TCGA-DV-5574	39.0119692488	1.98026961793	3.04748642928	12.5132069989	4.49805287845	9.71358256765	11.4714262011	24.4600563627	0.405225575761	8.68334130964	1.3826498019	70.7521232562	143.283148968	0.362341823594
TCGA-A3-3323	51.2546458275	5.32713818459	7.22631591949	19.2449335753	4.28618099448	8.62562602652	10.6181342701	26.3575610796	0.615745155986	8.56163270027	1.57140574472	47.6741450483	69.1871526663	0.293601017045
TCGA-B0-4712	62.4602232995	1.18260129517	2.34385092679	2.86581083793	5.78693198038	14.1643146623	8.86102444816	21.276596346	0.124798440714	5.4516566026	0.699555838502	62.4988614501	136.434200296	0.176232214083
TCGA-BP-4795	32.7009620213	2.57486772336	2.10840626422	17.6476091703	3.90581795479	10.5940971376	10.8670089762	28.9506811598	0.29810639339	7.30752639244	0.871759789067	25.8500139458	121.329222814	0.760614942627
TCGA-BP-4991	46.9475877234	3.49703958143	3.44075899003	19.4404746012	4.6024461237	6.22983081446	15.3241891647	25.5276931543	0.554612873748	9.00556861212	1.35184145385	38.6393413763	88.2562782003	0.26527739027
TCGA-CJ-4642	25.5237010204	1.19006039457	1.60625629146	4.65930073188	7.51636734656	6.25968245099	5.4356205793	21.8185729226	3.98876666935	3.92661966057	6.61043303493	15.5950741349	100.971498814	1.77455916689
TCGA-CZ-5452	29.4784701132	0.994938107105	2.51825746358	4.71590369547	8.44732255256	14.3815993697	15.2851380128	19.5202057498	0.201632379754	6.80331217825	0.461670587956	66.9088928308	86.428505062	0.153512533197
TCGA-CJ-4870	31.8751918925	0.977590103678	0.685505455209	11.7395470082	4.71228892418	7.48577337522	10.3782040334	40.1019241218	0.39466486429	4.66881730394	0.523326098193	18.229946189	111.287298509	0.0922125118037
TCGA-CJ-4900	43.0778739078	2.75295933063	4.70240573297	5.97674026652	7.01796570841	8.12772374758	12.2274089057	18.0875553104	0.249311530128	5.50705562421	0.380637560301	54.3150528429	76.7008069355	0.409480747998
TCGA-3Z-A93Z	30.2285108154	1.61054230397	2.74992212418	11.0960120112	10.4330922714	9.51667808082	9.24460083962	35.2238000304	0.229904933411	7.45815237634	0.92453705864	27.6252031062	87.3067409972	0.239367935432
TCGA-A3-3385	17.2779516568	1.46451282162	1.27811916754	4.43806358446	4.9117168307	4.86880783051	9.71407831182	18.5693792318	0.33702965294	8.78163377013	0.614806146208	18.6128854382	92.5678920261	0.194802962328
TCGA-B2-4101	44.812568465	3.21762032642	4.92404266154	22.1770386059	6.08295589082	7.67540628206	12.2760639316	26.4752412178	0.537798026269	8.48504807093	0.936325781874	62.4083209609	80.7018685659	0.221643508255
TCGA-CW-5589	38.5597719201	1.48156249752	1.82405318958	26.8265175495	4.98931217037	8.38985993925	9.66278613475	35.7771084737	0.37254161001	6.91510792081	1.2196402327	26.2572668129	94.6952529422	0.410783913051
TCGA-BP-4790	36.2714257907	2.45799830771	3.89519446674	17.1563332997	5.00622437428	10.5056540348	13.3275430005	26.1100572502	0.541671165643	11.1640886053	0.773265787741	91.862579296	119.121952436	0.717385304407
TCGA-B0-5099	39.5124248927	1.96954604473	2.25700878092	10.8016110419	4.23848955386	5.60177946241	10.0890152206	21.0820586863	0.637007067838	10.1225025524	0.326063558803	17.0623081666	76.9945132603	0.967450006945
TCGA-CZ-5456	58.6420399373	2.45105606417	2.61311700347	3.53494949387	5.52963885232	7.21825742487	10.9681948407	15.4011590603	0.268633163993	9.60300725656	0.994688817397	28.4012702029	105.654873226	0.121039394802
TCGA-A3-A6NI	29.8966732576	1.93996649464	3.04457664237	9.66958999184	13.1336561412	11.8459955809	13.7247012963	24.667843052	0.145775642499	5.66225822547	0.723999769131	24.4194886904	96.809276341	0.291968788559
TCGA-B0-4816	38.803301955	2.27921379988	7.14915898174	13.8599873776	6.57660252106	15.2064423568	14.7075643513	24.8491521043	0.330033225662	7.19391286687	0.93644684294	22.5900049928	118.148418645	0.238002744617
TCGA-BP-5006	33.7135406597	1.57812799882	2.90792990904	8.60720351086	5.09034855315	8.13461661992	17.8757643263	27.3140387038	0.330405926123	6.12262269384	1.03901105227	28.9941509825	86.0678282596	0.253082585413
TCGA-CJ-5680	26.0975506765	1.23300793934	1.30252870479	7.3851550435	6.17617682607	8.86813183911	16.1023765096	23.647920846	0.119554730707	2.39716388229	0.514128284146	29.3143692442	92.8275231522	0.517849877847
TCGA-B0-5083	14.0709000025	0.75952665809	1.31862870153	5.02843836897	4.12118417403	8.60620842767	6.79523787999	13.1737725018	0.182678379542	9.80478642255	0.371472057643	24.2694641845	100.322402935	0.535116245043
TCGA-B0-4707	33.1070210763	2.08547574354	2.17194741217	1.29941081308	6.41279289575	6.30254729802	3.7881029639	17.7833801806	0.312687805781	3.13470246121	0.246728417837	27.4191552425	117.645952775	0.468773929077
TCGA-B8-4621	12.734579232	1.59548941675	1.95719511971	7.07892185875	4.00578692554	10.0045484354	9.22512012183	20.2859287307	0.19171264725	11.0975455597	1.2406675707	38.2828803538	106.850504683	0.992867911723
TCGA-BP-4770	75.44510711	1.90935432434	1.596897236	4.92515033904	6.66670664325	9.97593257216	3.98862920717	11.8801407078	0.184357304314	3.52541522544	0.509062739239	20.7102771256	119.772861841	0.30435365185
TCGA-BP-4760	30.5486498413	1.52337778361	1.48009225267	18.9269896304	3.26160384235	7.16698888489	9.27880214554	26.0634876958	0.378584476841	8.2340830035	1.16023122762	29.4181207213	109.147574479	0.911940100047
TCGA-CZ-5987	38.5617483262	2.64428151619	3.34012853222	2.07999534769	5.3753056403	7.35925531685	12.9893572261	19.590538891	0.135565476048	4.88516630132	0.986581944469	51.5160368978	89.8586686131	0.0910387951457
TCGA-B0-5703	30.9391847457	1.38841119268	0.828760471669	5.02342407029	11.4232336118	7.74116595154	11.8512412636	20.5157683315	0.325155943038	6.94082336814	0.720714348817	21.2828600899	96.2696710687	0.294490473503
TCGA-B0-5119	32.4062233893	1.4101083858	1.29015714983	7.83198834979	5.90518848233	7.2783339235	12.9392865619	29.6773526402	0.380170157497	5.45116873481	0.755788421762	32.940494275	111.600302669	0.14519585265
TCGA-DV-5568	37.9020040916	1.54220652407	2.41588745585	8.81232928455	4.52469613467	10.2380665124	9.97721652311	23.8142140174	0.228817086032	4.21474232539	0.465962855831	26.3673801032	110.765604294	0.755122006983
TCGA-CZ-5464	31.4611586856	1.40785772976	1.87056782678	5.68912270403	7.1312796555	8.56011440309	12.8323643521	19.2842868556	0.286190130877	7.92864036083	0.851199675434	76.2750815131	97.8546278739	0.29149445365
TCGA-BP-4801	30.7651349478	1.34529457069	2.21213883919	18.292847357	4.81602748359	7.81487520117	12.0585598577	29.4246579404	0.552516102626	8.0641843238	0.68713641958	40.9859853024	88.2543232555	0.380154669256
TCGA-B4-5377	29.161475367	1.13243093211	1.84235198192	4.75125834613	7.21437484988	9.96685341479	24.24110474	26.0206958773	0.316224732169	6.54358755201	0.940208642858	56.3012402156	81.5482156751	0.209074790678
TCGA-B0-4848	73.2025277065	1.41941751954	1.33442069964	9.92338252739	4.51986535636	10.4304780331	14.3682018936	22.4314006835	0.233971220811	6.21116297862	1.56192878328	59.7525773754	150.600659745	0.201032829989
TCGA-BP-4961	45.5462790659	2.4595123978	2.93332870343	19.2538313503	3.96464685253	5.87898907713	14.0880691265	29.1614314112	0.558618401546	8.52978071257	1.09583331331	19.4510634529	91.1052773469	0.449309550482
TCGA-BP-4971	29.6824607712	6.33982284571	5.57335788054	4.23069131145	7.85264738871	9.69649882555	8.05259003509	17.4189062065	0.290033587299	8.11312693274	0.342107551002	46.2977879518	73.3591436701	0.21531437619
TCGA-CJ-4890	34.8332806759	2.33976965786	5.41732551556	8.68789383188	4.76770844368	10.5336817263	11.8954321118	19.9628047996	0.415454268215	10.2435771968	0.807319435666	108.969426246	110.69196357	0.306920546729
TCGA-BP-4161	51.73232359	2.9183104796	2.94715439185	6.02765899949	6.10641631808	10.4766371508	12.6588133265	23.0996498802	0.513545835706	6.97164196669	1.28397183187	147.528538761	97.0154368041	0.267341819548
TCGA-BP-4354	82.5001984049	6.40913404756	19.7737892257	3.88694750147	8.02228297615	11.9085426272	18.3689586668	13.1180205149	0.296457899632	11.6183312267	0.631070001217	61.9688516785	132.493978377	0.144755538863
TCGA-B8-5549	29.0160391846	1.12102086158	2.13982489288	17.9890903666	2.95251155714	5.7714230111	10.0103928316	25.3137537623	0.425193568508	7.99337065986	0.719678333074	48.7411959315	75.5180679784	0.623493849995
TCGA-BP-4327	44.0591653075	4.79190061016	3.2910038596	7.73605466316	8.42454517105	7.50125138011	10.0822979649	33.2558642441	0.351542766427	4.25586846725	0.487380437431	18.3426487481	77.2513748308	0.429760735042
TCGA-B0-5696	29.4775055229	1.03673824211	0.625111874091	11.3375500492	4.31821602192	9.18279902053	10.2930428108	36.2639315262	0.214141052502	4.00551437795	1.57365377213	25.6626515468	105.534669167	0.10733619553
TCGA-B0-5701	28.6877318184	1.77070993758	0.946343770511	7.05583011146	3.56856367966	8.38355271828	8.97022690547	18.8810717296	0.128412726582	7.62505091317	1.27052315417	35.7289150259	100.287547111	0.232014228082
TCGA-BP-4342	45.7344326779	4.58050208329	4.36188021174	9.13565576108	3.97448232797	7.0901350317	9.13493700039	22.4852356723	0.755005019633	10.1745376361	0.590709535784	28.862108906	65.3972743936	0.485693712338
TCGA-BP-4775	23.0511621568	2.04399335797	2.02328901962	14.6904412698	4.61475491831	8.2044447119	11.307605567	21.8524580336	0.687987130046	8.41332515323	0.685357639778	45.3146290027	86.4298979855	1.03752494609
TCGA-BP-4765	53.5415165795	3.26285929387	4.56554373001	9.71121187463	4.56222829852	6.5770017249	14.6030196332	23.7881675495	0.504508060675	8.65537065227	0.647179904936	20.265884818	86.5699897962	0.727565879093
TCGA-B0-5081	43.8555405374	3.2217658093	4.93437845826	6.79001128503	8.04718977137	13.554281077	10.2778163763	22.9766723804	0.321394652654	6.76919290006	0.765484353765	63.1356650311	99.176087452	0.189269807315
TCGA-BP-4159	26.4399059458	1.09601054292	1.6386146454	6.86243133384	4.06419756286	6.13406909779	6.98788571271	22.7711596748	0.299301829253	4.36037094406	0.670615598818	20.4266683371	150.97426914	0.124570200089
TCGA-CW-5591	29.5401211532	1.02966051789	0.952136208975	8.6745205172	3.77803026563	10.1074236444	15.2636359346	16.8353392626	0.336385276212	8.495569866	0.896225465964	55.522554737	108.91751174	1.86599774506
TCGA-B8-5163	38.3505501346	1.65876296281	2.00534460499	9.05521568709	3.90269744438	8.65894197706	11.8878413391	18.5883499415	0.432453525702	9.43407168744	1.04244615535	139.962191843	103.573019535	0.153281408763
TCGA-BP-4959	26.664735648	0.600530574046	1.63364653026	10.7814222103	5.22378375755	11.7432270548	10.3481162645	18.4885278312	0.299861736825	5.93858144561	0.470970521207	28.5714687651	82.1793220044	0.319347049427
TCGA-B0-5100	28.1900394554	2.41154099056	3.04604605826	7.31438819474	4.94336074022	10.3298890864	5.20741021405	31.0035359613	0.191970388764	6.30019272359	0.877798526565	8.85269175026	156.84579826	0.576353829779
TCGA-CJ-4895	49.6816901365	2.17651178217	7.49837546104	5.16992938363	3.94017773335	9.39058659583	15.8517598815	22.0782093501	0.15709803833	5.70083207234	0.518284632478	54.1982062725	108.337747722	0.230965227507
TCGA-B8-5159	29.3452552979	1.26881094399	0.892178760392	6.81132711098	5.70451354026	6.24150075041	13.6396214742	24.5180158225	0.335572481931	9.48008457225	1.39944145155	64.8895122611	81.1788365739	0.170156194882
TCGA-BP-4346	24.908212316	3.48699460785	4.52142306437	4.56629515009	12.0576395058	13.806616716	15.6911305614	23.8930007506	0.389091440411	7.12179671366	0.704519136447	151.01784064	87.6914255806	0.229821421646
TCGA-BP-4973	26.3086389315	3.07028692192	3.82697665026	12.2019704692	6.95798028088	6.67931139257	11.1499579238	20.4799442481	0.526803328295	7.84058116954	0.702507870312	43.0043597725	85.2387464906	0.251268052595
TCGA-BP-4963	45.0003786828	3.78530132615	3.66469273734	9.93893597861	4.40903655295	9.33131332585	13.1468972848	21.6758568158	0.335637178978	5.73764326492	0.97226542011	46.0039117209	82.4869691012	0.438484953717
TCGA-B0-5692	30.9338784455	1.27886989123	1.67487365648	6.87687347784	12.2883271029	12.8634847963	13.8200662879	37.8736902768	0.19350774502	5.79127294622	0.604103672167	64.8425275531	87.8692943675	0.179241158987
TCGA-BP-4163	37.2079927948	2.80689347786	2.97716029099	5.60666905627	7.31692206378	9.36647248091	20.5943430367	28.171723673	0.22107316917	5.37492411851	0.620224644501	41.4101923967	96.6292881919	0.182519035896
TCGA-BP-4173	30.3384279797	2.76580685988	8.32244274061	4.38032169713	8.57483977504	15.2177642218	16.6738412407	18.9951132111	0.362559937184	8.44750066157	1.03022232508	216.18329177	110.525080985	0.388096122398
TCGA-BP-5177	32.0499084211	2.33208133815	1.04326287752	12.7138485852	6.03268361662	5.99999730227	12.7616270053	31.2104662433	0.304868233767	6.00826493751	0.66543058379	28.5762116243	114.962651844	0.158808197949
TCGA-BP-4989	29.1799826832	4.44733919636	6.95898347251	4.38147604241	8.29741461963	10.0232410718	10.8761121623	17.8435852961	0.287077923541	5.87281573082	0.473993718473	83.7450961434	85.0007461613	0.394769853997
TCGA-BP-4803	32.0929655656	1.47344302368	1.79253673209	17.9840904642	2.8581963162	5.76070409948	9.45579284632	25.6774091679	0.36341268601	8.06928684224	1.19523743916	22.558280937	105.741773276	0.369887148103
TCGA-BP-5178	59.3237194947	1.35401802753	2.00704622552	7.21639271703	3.55153486884	6.24497427652	7.42115289516	22.8690008836	0.243789763634	6.5937622311	0.312413577663	19.4590348139	97.1076767779	0.131151156537
TCGA-BP-5168	32.232889195	0.960765351063	0.989546013719	12.9447756168	4.20828731997	5.45569550008	9.33223210739	31.5239550316	0.439525392317	7.60306783525	0.623557025963	28.0848564315	98.2708515763	0.0874202721069
TCGA-B8-A54K	31.4545599585	4.35932184547	1.534911132	18.2750663455	5.36508871183	5.09450471977	7.65266406827	29.0655685106	0.314389194877	6.07810334096	0.595132796422	14.4530845984	72.0288857067	0.988461033169
TCGA-BP-4995	21.3647602462	1.30636780659	1.73191831033	14.9716765768	2.61962564409	5.15577990162	14.4877076751	25.256205359	0.329532512616	6.52216244042	1.07489628762	36.4281014101	79.8520684662	2.11172369332
TCGA-CJ-4873	22.5284103465	3.94178924356	4.07362473971	3.84989520933	5.53120883692	12.2526592144	6.67351223693	17.2592351002	0.209534499736	3.99409088191	1.21328771203	25.9220813675	73.909809269	0.283379508872
TCGA-CJ-4889	29.8652738539	2.40175116842	5.45618721541	9.68594331578	4.76539121952	11.3327600185	15.1089074461	25.9255912938	0.381259596891	7.92752167278	0.885456822309	77.6828060194	103.08965252	0.980612752714
TCGA-CJ-4903	23.9005053214	1.98567301528	2.20676891517	11.5906682888	6.08721313291	5.97025808053	8.49958917582	22.7915007929	0.368634462858	7.42105291507	0.518533214778	50.8312317027	111.94303854	0.107633012559
TCGA-CJ-6031	36.8017263486	1.42455101018	1.67208806368	8.99935066869	4.65807425199	9.50928271172	9.25539237988	26.5059748565	0.275366372253	6.75060051925	0.797661960344	54.1506382848	95.1535788703	0.300362349834
TCGA-CJ-5679	67.1142880661	2.44837490095	1.14186638799	4.3777971495	3.85907733572	9.42516724748	6.1138925908	24.1090627161	0.0450075082015	3.52201745191	0.517687833312	11.4772901486	116.317271131	0.244440404045
TCGA-A3-3351	33.2275838336	3.90303705573	6.40264384078	11.9384830097	9.06554767713	11.1246081756	15.0217183112	24.5198412436	0.517318264834	10.2570370126	0.942735443595	107.565412256	82.0902126372	0.353376883469
TCGA-AS-3778	36.3687104426	3.40156564883	3.82850338509	16.4346768713	5.42402724286	8.2545879101	10.1076973444	32.5356227538	0.431610302013	5.75282160828	0.535278825099	23.6401365387	78.9849974104	0.440726656565
TCGA-A3-3313	19.4941381546	2.88907711561	1.34979005713	5.18865475518	4.10965992817	7.6481149833	8.58278489977	9.62925985707	0.330759405378	2.07934837581	0.932247867618	20.4233735832	70.3812369885	0.392426448872
TCGA-CJ-5683	29.9325536582	1.25965401099	1.87274511421	7.35625360268	6.05499901798	8.93577573753	10.2300584985	42.2033555327	0.254038722054	5.83916193838	0.648379180558	18.8316859069	103.757483172	0.331216781318
TCGA-A3-3325	33.7300386528	2.63245120797	5.03538085424	12.7069287414	4.85247227595	7.33082209794	13.0434940036	28.3342493554	0.424195664714	5.13652772315	1.11933378557	24.416767595	93.0324319297	0.273965272289
TCGA-B0-4847	22.8104323411	3.31078186907	6.18704301278	2.49620441568	13.3674659683	11.4957176156	8.20675855658	16.2858483189	0.221163673308	4.35548552829	0.530233537644	42.6943762236	89.4439114292	0.0880131188424
TCGA-B0-4822	49.8857593819	6.60638082154	5.13919253303	7.68026506008	6.86534626593	10.9345326684	3.58016562081	20.6114471064	0.215993464146	2.9293661291	0.499895246905	10.4813327074	79.7738520661	0.205396746424
TCGA-B4-5378	34.2165575363	2.63827591335	1.95977106876	19.3352822433	4.2478047101	5.24850187314	10.1010803191	29.6512461096	0.574995471386	6.01791265122	1.82776399925	40.4222220423	83.1963392295	0.483958823616
TCGA-CJ-6033	63.1002716304	1.60938583123	1.32939559458	9.0551973971	4.6906052448	8.03863203367	9.28044406453	27.5023860575	0.194567803336	5.19544457037	2.094435014	24.3975920442	131.065311505	0.183323415328
TCGA-CJ-4901	46.4104201802	2.46078632353	3.9153782703	5.29813816433	6.20159253624	8.2525385466	9.22243414699	24.2174833404	0.430520292374	5.35224743611	0.632276060465	139.935500148	120.88598732	0.223333421971
TCGA-A3-3383	26.3649307954	0.747615000378	1.0990454467	7.29567829481	11.4377929777	9.02757514068	11.4543849017	36.8857635873	0.296968835549	3.34551129136	0.89495350646	57.7291125202	112.739875272	0.0918181320207
TCGA-BP-5194	32.5887403521	1.1232885235	2.1886178861	13.1121540003	4.15510257085	5.66295070125	13.4663712058	29.8264304385	0.44506972667	7.38772395538	1.2749238043	32.2183783577	94.5100375722	0.123562862974
TCGA-EU-5907	44.5898002541	1.41079653936	1.57168572765	3.05387550558	6.09300259571	9.51449906846	8.2430155303	21.1129056382	0.244953053679	5.64715809057	0.417819053591	64.1907501274	77.6302063036	0.653620729024
TCGA-DV-5567	31.2503352441	1.36116129415	1.86421772789	19.9169289097	3.07855391109	5.30936487975	8.34780640042	33.1667258892	0.429021497239	7.07347314211	1.00948090799	22.1103641932	90.660262529	0.823677250633
TCGA-BP-5186	28.3058679979	1.6484355635	1.72655149727	9.8616706584	6.10250608524	9.27262192507	15.0072940896	29.9516464892	0.35601182671	7.61766992663	0.617414524818	45.1546944383	101.444166036	0.311786207312
TCGA-B8-5550	32.3480205012	1.21904652414	0.981244588008	10.017297651	5.14271581096	11.3814223403	10.2673408422	19.5500882412	0.168064369107	6.45491435296	0.55886385002	61.5677837683	111.924160081	0.456445891996
TCGA-B2-3924	22.1115358006	5.69948496066	9.33213769971	6.2080827325	5.0748321993	3.17331095992	15.9356073696	7.55922117313	2.59591404556	18.4574695236	1.2987114873	153.384207015	70.4595553298	0.59757901909
TCGA-AK-3458	20.2440286996	1.72847107437	3.03103473769	1.59817454086	5.94114476398	5.08191554934	4.06075127619	16.7579635384	0.721181392801	3.67359048032	1.11375062147	19.099855048	69.0597327573	0.0939001921627
TCGA-B4-5836	33.9138896199	1.25272173702	1.41681152102	9.31441349414	5.04741344375	7.04089278435	15.2681195874	25.4977207749	0.277988722966	10.4240617085	0.843158745835	47.7914193144	108.46926083	0.103292841615
TCGA-CJ-4871	37.9414669231	1.14985209887	1.31424638884	9.50003339646	4.31959145503	7.4505008674	11.2522504724	24.4003925431	0.323745474655	5.93769067032	0.885994464594	35.9603678589	108.345261028	0.19614096343
TCGA-A3-3320	32.6039664389	3.37528666281	2.86598995433	13.0041587017	5.02790456158	4.88231109027	13.9034289112	23.5300499978	0.66548233396	7.42289517273	0.828627421545	31.3155503202	79.7861796452	0.17952892314
TCGA-A3-3311	54.9233336936	2.04355464479	1.86532359577	7.65473846481	5.7638037837	9.36665757407	16.4486702171	20.1997101806	0.274783418795	7.21733892283	1.06231077248	82.1155151077	109.792014318	0.172276901017
TCGA-CZ-5988	52.7992896147	1.58346773539	1.50118303987	9.55943012204	4.1115749777	4.6363108458	15.9811396526	22.5115797546	0.2874685603	12.8062291216	0.792263278159	44.9027904427	96.5109569577	0.361332675875
TCGA-B0-4699	27.5438542361	2.34334852699	6.54114625826	2.38457288148	5.70235255345	8.26207683191	9.43898283231	13.1283652498	0.181732083949	7.14060384557	0.834278882639	84.754911006	97.307132672	1.70694311248
TCGA-CJ-5681	29.1604833114	0.943524268035	1.20220690191	5.09332013807	6.89649094661	11.8487035975	10.9291268024	24.7506748013	0.32207771997	4.53638996441	0.277176281955	53.4918628001	97.3154443691	1.16917659625
TCGA-B4-5832	16.064392071	0.343290531966	3.67041870213	2.04188399689	0.310087691121	1.25446232017	5.91632149751	2.18817195119	0.353805962224	20.6498930441	1.19274913974	75.832308588	163.054369564	0.0562731800192
TCGA-CJ-4639	33.4868344089	2.47053299521	1.54130050031	12.3820697303	5.39794425322	6.04187164535	12.2480058856	27.6510422987	0.646739162542	10.4460675008	0.814671679752	74.5673027392	85.7925029851	0.256367513684
TCGA-BP-5182	28.9864637114	1.38268958926	5.55396910391	12.3890395404	4.3848489395	10.5916111361	12.4096594102	25.4894439988	0.355336978711	10.2345402223	0.467409096368	59.813911254	99.4417288555	0.508938630338
TCGA-B0-5705	25.5496878393	1.13307976931	0.7734654717	7.01209274026	7.02792078152	7.77782325897	13.8101849459	28.1430985168	0.575428834636	10.8129321402	0.854282881957	53.8211643402	79.7994874036	0.175748502199
TCGA-B8-4620	110.214025769	2.88355535454	6.5501366515	7.10292311526	2.52090528232	5.31248593524	11.7128199522	26.5630009472	0.453113589355	4.19235183712	1.64962494341	93.2070002518	87.6065269804	0.187731907874
TCGA-A3-A8OW	36.5644883663	2.65503797215	1.92012381707	13.6759558711	7.25848697853	8.43390339366	13.0439919852	32.0006858823	0.464319008186	9.00455317336	1.20060022917	36.6704815202	75.874331351	0.183509972935
TCGA-BP-4761	39.1040765959	2.04845857074	1.16816029328	1.08728821377	14.0103335071	11.6087415622	3.44653712995	29.219626467	0.215502097817	1.73217446467	1.082033455	18.2985149472	42.2678038963	0.245358816323
TCGA-BP-4771	40.6662171123	4.04383231073	6.05282064721	7.50045257863	11.6576075866	18.7518879994	13.4245527036	21.1818939008	0.300926724018	6.15198951164	0.627531792442	128.165988658	92.0110696122	0.272476714925
TCGA-B0-5085	26.1744932018	3.17417054013	3.5369615798	5.15672619268	5.82800523081	6.58278851695	3.851386594	18.7015704053	0.195280370598	3.00140509392	0.260982935216	7.80903331512	49.3296921764	0.120732288452
TCGA-BP-4960	35.1871126432	3.67656074069	2.92462141882	6.79470582375	5.1090541949	7.50534411145	6.61789769694	21.2223337733	0.174275132635	4.1411841867	0.446956353534	11.7393230567	85.6069865992	0.137687303334
TCGA-BP-4970	32.764552485	1.78046586933	1.29388810201	10.1639634702	7.29565376227	9.94011352259	16.0365635937	25.077026322	0.381294479527	10.0000433565	1.23285956144	107.745403369	110.480978523	0.372714920044
TCGA-CJ-4891	70.9726790295	2.98773644555	5.8858933995	3.17295431928	3.87028566548	10.1556963412	8.35763605657	14.0573202863	0.0804386689324	3.17039365834	0.280093253981	34.9566018468	116.444882203	0.222873404703
TCGA-BP-4160	26.4700362916	0.888737712007	4.52471399487	6.40777151798	3.72095628005	8.32157125515	13.5455507448	19.2617236154	0.317848070699	7.17095997121	1.08719683335	132.848764557	94.7917334954	0.597112057784
TCGA-BP-4170	34.6064121243	1.29940318599	1.29684958773	8.78384306826	5.0348999869	8.62701060567	13.5213142117	30.9768785623	0.393176413512	7.16855189344	0.908102194722	62.5775930469	106.588097327	0.204836919031
TCGA-A3-3349	48.1349140212	4.63241909114	2.19885064684	20.7905392523	6.6707883947	9.7861156826	14.0880975777	35.1552556471	0.351540163812	7.00339698831	1.08311040952	19.0079416482	104.945401278	0.205761758933
TCGA-BP-5174	26.596098905	0.875260472585	1.23731605159	4.7589576929	9.42364590073	9.98349502176	10.7979876822	19.9444214193	0.0989364521868	4.28471570905	0.333949706226	25.5091827299	95.783504686	0.130576957333
TCGA-B0-5080	50.374969981	1.93524729846	2.92653602522	23.2286881793	6.597182016	10.8141730638	14.4640803093	31.4750054197	0.344593095774	7.20022862832	1.04175872787	48.5834356779	119.951742537	0.145231286797
TCGA-B8-5165	33.8348485806	1.58075506939	1.86947753938	18.9236252599	3.0543241149	6.42501068448	11.975285946	25.7212421941	0.457915821104	8.5398221771	1.55799129774	33.7933246853	92.1844620786	0.605505554815
TCGA-B2-4099	27.4732755352	1.79936890849	4.34741989819	2.92390724506	4.67750343748	8.30688948382	13.7979641481	25.8076193213	0.315982057482	4.24518832361	1.57520002426	83.1198405608	90.972441217	0.0984881908149
TCGA-CW-5590	51.1062397574	1.78468911432	2.2708958204	11.3112801066	3.25601980616	7.39241636759	12.1988872738	29.6978127234	0.333337417349	6.36605158283	0.760755871075	58.0565524854	113.360797576	0.160695271374
TCGA-BP-4789	38.96770525	1.96222500028	1.96741830466	16.0963394322	3.39609540534	7.75466261641	11.9944048583	32.4789085299	0.558652146379	6.88584768164	1.335013387	27.7246408373	97.4202381467	0.209444028794
TCGA-B2-5636	33.7561625141	2.27777474138	2.77710230511	25.6284163671	3.7273476555	8.32700658844	13.3757167783	32.9392433221	0.536787612856	6.99413325252	1.42013245385	27.267620788	98.4040184938	1.52864089897
TCGA-BP-4763	49.6487530219	1.44749211399	2.96929457757	14.0977206196	2.154412255	3.36387035482	9.98298208555	20.5438715136	0.485393386945	10.4070222542	1.21077576163	71.4706481585	103.909348394	0.194839589978
TCGA-CZ-5984	32.517411652	0.921980255386	1.49426473483	6.56385244642	3.9855551078	5.83217105767	13.8591341602	21.7747131183	0.336051429028	8.20555583435	0.790655114958	42.4195502337	89.7808279174	0.234363436345
TCGA-B0-5700	29.0373741346	1.15335009912	1.50287448887	8.57621246758	4.90212297155	9.84975410086	9.86885835706	37.4679950302	0.241742174874	5.11971150007	0.388178197329	21.8618779893	77.8569035314	0.186473459883
TCGA-B8-4148	32.9773633057	2.56101339274	5.89609705627	8.84749909684	9.47357531695	13.3887500812	22.7391423969	22.8401060518	0.634648182819	6.96541471345	1.00906170952	133.678355283	88.5372403169	0.452027173707
TCGA-AK-3454	48.2594604853	6.23775834204	5.22837399577	7.31919339253	6.62672608016	9.54560542646	3.55678473452	18.4912184831	0.389480762721	3.05451922324	0.421601348356	10.8515664776	108.979529945	0.344949652159
TCGA-CZ-4853	31.483054497	1.41610516312	1.37412695306	6.49756890455	7.97309646747	7.33465345502	11.7406537309	30.1816113389	0.476062752514	5.5301595337	1.27403187342	39.207256195	68.8138199677	0.127957837423
TCGA-B0-4833	29.1830091505	3.07235978179	2.60488713746	5.53462027436	8.06796483527	9.54774612694	7.48724569716	28.6674315233	0.3642682843	5.28644212338	0.452477111562	30.8878923915	112.429432484	0.292601940413
TCGA-BP-4759	40.1153922813	0.957989711599	0.813952262598	13.530736999	5.0874302828	5.91613988431	7.32742033269	33.2917205734	0.214211097238	3.43555357671	0.506242287107	21.4488251094	104.7607532	0.0722379433748
TCGA-CZ-5467	42.4457661279	1.65019820349	1.30077283555	11.5847904357	4.77723914411	5.91204781217	14.7769033879	39.4120059298	0.468043426088	5.55250076711	0.442495838001	27.7172737004	96.803397723	0.287794010014
TCGA-BP-4165	30.1826988914	2.43335788915	1.87525255231	7.49743042599	7.36284122363	7.06816702394	8.84711719205	37.028119614	0.295374272808	5.1903200604	0.522763785262	20.8337535181	156.39739466	0.125941686664
TCGA-BP-5198	65.0969136001	1.1611646642	4.24203673841	6.06703563762	3.95658839657	7.31737052177	11.889291086	26.9329962852	0.227435528659	8.37205154258	0.35628161621	40.611906897	104.937986929	0.414338040533
TCGA-CJ-4893	29.70476696	1.37185289714	1.45683159352	8.99223064876	5.68712591597	8.56978582671	12.8972067645	27.7289158591	0.290056215408	6.78126603121	0.967232628602	77.516947772	104.902697844	0.231330306034
TCGA-BP-4965	32.8190974044	1.92192368171	1.24118763215	12.0310440583	5.8260053846	6.47198654553	14.7725203051	23.5879605491	0.316106274277	8.76928583841	1.27323036266	36.3257344022	100.490627791	0.259647751288
TCGA-BP-4975	29.5650632703	1.66245810773	1.48874125521	11.6901498903	4.37641923323	5.63273681116	11.4327869806	28.5080184007	0.391590552361	7.46909786341	0.86846020523	24.700719414	76.7183400475	0.16136348648
TCGA-B0-5108	47.8126583205	3.56986466233	6.62386721447	14.2323421826	5.61789703924	8.02708095334	14.4800563494	24.4308680716	0.389072515949	7.05412117334	0.668847439223	70.5887582716	84.5267575951	0.342245003072
TCGA-BP-4756	25.6713106383	2.85363422235	1.23273365721	2.92561202337	5.31159335345	7.9802720877	9.31351302224	24.4208314599	0.266274078575	3.0396361174	1.32613236776	44.5481789703	63.5317517895	1.00401287564
TCGA-EU-5905	31.813510844	1.53131512261	2.16966522361	9.02513081062	3.468722937	7.84282247543	7.31547437411	19.9824464124	0.4165208072	6.77623520789	0.545452614701	28.0750956214	72.3211442508	0.40990728175
TCGA-BP-5191	20.960166159	1.00957982419	3.19019691267	3.86733398062	5.142093737	6.62232102945	4.19392581801	15.6129710702	0.121987452044	3.14498654396	0.384001046717	35.4432468563	77.1904841377	0.207155270127
TCGA-BP-4782	36.4882610453	1.79925841029	2.33691137205	7.87120125567	3.66057430959	8.26126840445	12.8527022755	27.1751421952	0.19486281196	7.39102656624	0.716359369174	79.030898394	105.676809638	0.503612086374
TCGA-CJ-4904	36.2902700974	1.02390455755	0.833453254565	14.1394040852	5.816386539	7.2478747644	17.9542666566	26.4962915072	0.414591510748	6.38210568343	0.869609138463	60.2170116565	100.909209055	0.249973101496
TCGA-B0-4845	38.3206154509	3.34547845731	3.30360205057	12.7635741282	4.16858925865	7.02564999423	11.7521697324	27.685305982	0.442743797237	5.5932183133	1.17968774038	18.8983689407	96.0960538647	0.414158554598
TCGA-B0-5812	32.9602128764	1.60820817261	1.9572926448	21.3799983846	3.93858622029	6.79366356935	13.5462470487	33.0423089761	0.442291896637	7.79038920622	0.983884961103	43.3142936964	109.140019389	0.228103955498
TCGA-CJ-4874	27.0162940248	0.884302612094	0.837606353703	7.94866346234	6.5068792767	8.22854543786	12.753508501	30.4349217113	0.370111326263	6.17307707074	0.944743415553	81.2150604131	107.172434353	0.0820551559529
TCGA-DV-5575	33.7808644794	1.54894401136	2.31151927636	8.5664320167	7.58139622275	7.53810841658	16.5711620456	25.1070440672	0.490775801362	6.59666717415	0.5932316019	62.1880042777	100.884139429	0.360711731133
TCGA-DV-5565	39.915526447	1.00977058647	1.72786908917	13.2248698221	8.16721711144	11.9109656259	12.1700245699	26.4187070699	0.253768607498	4.92516835365	0.324834468397	12.4188213362	158.679821796	0.422028986811
TCGA-CZ-4862	24.1067169965	2.27163923968	2.94555263428	9.59701661495	7.10596568264	13.5636170261	16.9024591643	16.4687994877	0.486607023082	11.5156594945	0.905724108618	211.707286955	94.4403530771	0.5715070863
TCGA-CJ-5684	32.1250605653	1.26107523835	1.37418127995	12.6568929146	6.69341773901	8.36506406175	10.9811398715	33.5768363509	0.315286948371	7.54313031062	0.720641261754	41.7588518194	100.112680704	0.215767423237
TCGA-B0-4688	34.5569630219	2.71232927067	2.61707647078	6.23202022683	9.18129258443	18.8594192024	10.4867944842	7.90717405658	0.256894798349	7.68186708979	0.0987354433749	33.8139486973	160.208394292	15.3990697886
TCGA-B2-5639	33.7112486174	0.71083925114	1.26047551151	4.92255061744	9.32266244398	11.658641298	19.0265333052	28.7525286842	0.208755365962	6.71528037002	0.860421543168	45.0778470746	114.58316145	0.297594952058
TCGA-CZ-4866	16.9443594214	1.84399353827	3.57051132158	4.56650460114	7.33428495859	10.2738495543	13.2440093716	13.9028080785	0.265968789785	8.79066017287	0.294047045618	32.8803439336	89.1457977521	0.315861061044
TCGA-BP-4332	33.1720005399	3.69634537589	4.63649609229	13.3443314611	4.40546835999	6.57396915075	14.0779784933	24.6219710604	0.335901215282	6.71831268329	0.735379718664	23.8176591821	130.075896367	0.947410652317
TCGA-CZ-4858	72.3080662704	3.57781578834	2.30559179028	1.42628624389	6.07632936981	9.30592398004	9.63965689532	20.9274496345	0.111849755503	5.7146658325	0.807531772576	58.3831633973	128.341466041	0.903252039875
TCGA-B2-3923	12.3175827987	0.66626601505	3.65522610666	9.40144609287	5.83920624253	7.62605945695	11.6498995139	10.592152324	0.141218280897	13.1094658097	1.26490275023	13.7353632278	77.662024741	1.08454837747
TCGA-B0-4838	35.9990502849	2.5278050677	3.69615609178	6.99771886574	6.89980414937	9.20524744927	19.3509912471	23.8359900772	0.345077280128	6.32682742101	0.63505682769	115.657758748	151.526893816	0.251531196268
TCGA-A3-3346	70.6167102278	4.22296588129	3.3677712902	1.59198700503	5.30357007093	6.26648989898	9.41262014763	20.6234204206	0.172327109531	3.02519366094	1.98539176569	75.983253546	85.3371266499	0.357625534927
TCGA-B0-5712	26.3091739891	1.22139094884	1.07166204198	3.29267093334	7.52329131586	6.77184371138	10.620522147	24.9682533941	0.171527262922	4.71653791097	0.6352784271	26.0599496528	127.252955347	0.0827394873089
TCGA-CW-6088	28.7576327708	1.91598405643	1.6912021246	23.3618254688	4.16934450282	7.37417954591	15.4888397426	23.9041628429	0.487029060806	10.0173955664	1.26104919955	32.8024978106	92.5462024102	0.23221518881
TCGA-BP-4768	30.8241731194	3.91584907798	1.57200836662	7.71235685691	3.98282971108	5.04055756696	8.08288467213	23.7993088636	0.186595369359	6.61291927317	0.325229241362	27.528203964	93.7046999931	0.193226316239
TCGA-B8-4143	45.1710486605	9.29493024374	9.13135214911	3.38049089014	10.5132076719	8.42685246028	10.5778427791	19.8775109629	0.356549012884	4.71010227888	0.443932797747	105.895952452	81.273603713	0.182090092542
TCGA-B0-4701	52.0392493791	2.36045592996	4.15238141795	6.81986280058	9.61015687385	9.38728561447	17.9140287276	21.7685935578	0.413787758821	5.58526003905	0.452663540994	59.8684454014	96.5021566405	0.353523276662
TCGA-B0-4696	116.681209387	4.65386927724	0.99794588999	0.692566451176	8.14647904396	18.3352586124	6.84474374136	10.6189769842	0.509421663361	4.2760872642	0.998893564774	20.5875020212	100.041426517	1.33682122378
TCGA-CJ-4636	26.100650219	3.19295062838	3.55812697167	6.31023022397	5.82785044145	10.2458534006	10.8911366139	21.5718081861	0.284201551802	7.39661326327	0.588009459966	53.474613366	139.215940312	0.211473830706
TCGA-A3-3362	30.5677346515	2.57486854397	3.40652202818	8.71860724114	6.02322034609	7.32678692812	13.8690209967	24.6796283687	0.3994400184	5.92194882629	0.647534464757	37.1372486969	89.8167409646	0.514439309413
TCGA-A3-3372	40.059893508	3.70398602295	3.79021170132	12.667444395	3.67862026894	7.23663137433	12.0780789178	26.7458609401	0.568612194454	8.7161669793	0.706671077132	67.3007392363	86.1120685223	0.536937661626
TCGA-BP-5173	29.1461270973	1.71400702877	1.46414423755	11.1590425187	4.83125020397	6.91656224208	8.5265154377	28.2903196375	0.261263663084	3.43224296266	0.521468503035	65.5701062192	109.851749474	0.345473583273
TCGA-CZ-5465	45.2121203751	1.74608530672	1.44976068912	7.46285135414	4.44588486914	5.01056639534	12.0999037069	31.3640962533	0.546962024169	6.39300765466	0.6936053782	37.215814608	85.1446246358	0.0989736087066
TCGA-AK-3425	40.6340344602	1.37975818304	2.49376873002	8.46562398018	4.1208230346	15.3085337987	10.4592388071	24.7615065232	0.235090234256	5.79939413727	0.971930494127	61.1164978494	109.162052391	0.303040834905
TCGA-AK-3451	14.536787786	0.276556499472	1.56166360909	2.48328574416	3.83807716103	8.66207014679	4.46145204701	15.7441025735	0.127374659604	2.86744879781	0.348889673373	12.835779922	87.0223696301	0.0290575845314
TCGA-BP-4807	27.5307957221	1.09279119188	3.31137801865	16.7820263787	3.75170962034	8.81902147655	10.9884683314	25.7926013085	0.465152538133	9.40500634137	0.724879771743	30.6673762124	93.1783209053	1.09245027229
TCGA-CJ-4868	45.5862897554	2.44932383972	5.81968140332	12.134792194	5.12014189473	10.4912581269	10.8446151521	24.2228778892	0.333352684755	6.66605808747	0.68497771358	45.3242296508	113.960136015	0.439340642448
TCGA-CJ-4878	37.9162697293	2.45817211828	3.51930773523	6.73972560397	8.54721713996	8.05194674387	14.6450273609	15.7536732543	0.267333338657	4.32542174437	0.290127287822	21.5857330785	125.845150641	0.16801188712
TCGA-A3-3376	45.7819375183	4.10251799813	2.50118662215	25.0255048512	4.69223209711	9.35490994613	13.8042995713	34.5957707983	0.567983184903	9.37608994848	1.50693701394	30.0454957795	105.81264293	0.3757514482
TCGA-BP-4977	36.2015971408	3.68028486575	1.76378439043	7.16690267871	6.62423765471	6.34037518408	13.4108750559	29.8778014917	0.272514698195	4.12619790787	0.689237709869	29.3467724752	99.6077210786	0.445234768896
TCGA-CJ-4908	54.3787728542	3.58906850022	2.36696068453	22.9819245179	4.99532343517	8.50053104657	13.578281132	30.4137737165	0.428895376683	5.91065616207	1.1155082123	42.2666838516	94.3118162276	0.196455714858
TCGA-BP-4967	27.6595471828	1.91297143309	2.14363005602	8.10519341284	3.00011460547	6.31930035398	9.27801327256	24.3244091007	0.337841413852	6.84313940531	0.444926254165	20.0022709678	95.556703484	0.769559903224
TCGA-BP-4167	35.2069928372	1.30864239491	2.33772622796	3.70510962738	6.28385185598	17.2358425542	5.87880211215	21.8189643496	0.157676753954	6.00463426591	0.478049456433	43.7243433183	159.110882568	0.149391795273
TCGA-BP-5189	42.564700779	1.76924135502	9.85655343191	15.4515525504	2.68868436613	7.29757409547	13.6248695374	23.3261011923	0.283589117171	10.1584395176	1.06976760036	49.7913200723	86.7007371416	0.28566577896
TCGA-BP-4177	22.8180774792	1.09387658913	1.2416134539	12.4501025447	3.9334881962	4.91231139158	7.23351414241	25.6554142238	0.329481422646	7.21271283934	0.938529456034	18.9570541155	100.495759586	0.82868601052
TCGA-A3-3358	45.8428288404	2.57056917151	3.10234771762	9.69087791012	6.41405362152	6.93635274371	12.3267903781	30.3438769675	0.417249054587	6.23507891438	0.810394196572	42.1431758831	98.4019114624	0.283195237701
TCGA-BP-4355	47.5510205086	5.81982872198	4.58902134372	10.809366303	4.8908964277	7.04035621362	8.46318120194	39.7490939606	0.531270676672	5.48897793307	0.583267195987	15.9413529976	133.701729756	0.274222976225
TCGA-BP-4774	42.7654618024	3.14182035758	2.22616742071	9.19867603672	6.15619746752	8.6217949501	13.8989338456	30.5371054472	0.347753270537	6.64781267858	0.904311919516	25.7653088794	85.5606286843	0.314690120966
TCGA-B0-5707	18.735252062	0.8643905079	1.91337315703	7.88139825342	5.77366516169	14.7466330695	9.22525796403	28.5601381555	0.185440478328	6.98703919772	0.445204973298	35.8749834148	131.900761558	0.71761515836
TCGA-CJ-5676	44.5542058058	1.14699433776	1.9201029957	7.70085995753	7.64706758541	8.01974678943	9.14993792483	26.831654521	0.225342754512	7.40678305178	0.744642097056	16.404958485	90.4607819955	0.0420357205151
TCGA-CJ-4882	59.0364834444	3.10515959569	4.96152701085	5.42602842054	10.1058561469	10.5323097241	11.1970258621	23.8390975428	0.412691736845	6.05253558539	0.882611869372	47.0825414075	132.592217448	0.399273130875
TCGA-B0-4703	56.4780828056	3.58368449287	3.29873457013	5.76831815342	5.45479420125	12.4503584139	13.6004025971	19.5570806987	0.384629944312	5.65334436854	0.654610897634	92.397572544	101.0127739	0.253865105488
TCGA-CJ-5672	29.35624603	1.23861468308	1.54137495415	7.54101535988	8.30725167126	15.9473516076	11.1866921071	33.549521516	0.198419238932	7.80371244916	0.65358863443	107.469462722	89.2714176977	0.426314755213
TCGA-CJ-4894	30.2421695071	2.74787150359	2.66567904507	8.15724180546	7.69710293524	10.5608008883	21.9053366856	21.4273282778	0.297152486938	8.14703466681	1.1735084984	108.741360147	97.2770436763	0.223388768785
TCGA-G6-A8L6	43.8175705777	2.51967378152	2.04771300279	10.4492344634	8.06004640388	8.19229822039	8.02474017601	38.9909348934	0.302172347567	6.00024529544	0.529336006418	16.1779951332	78.5295242269	0.0440130648126
TCGA-B0-4834	10.2670184666	0.826412390026	0.685399123506	7.35128672415	2.95541763774	3.56347821756	5.58225749276	14.1544552507	0.30941543997	5.56899099781	0.439086068416	18.2222917556	68.4195648683	0.891892033938
TCGA-CZ-4854	55.1120810157	3.49881238271	2.63465696058	5.99453011179	5.40248374961	6.98895520358	7.8056170799	16.0740604956	0.295943110167	8.94531370456	0.884066447605	36.7426652273	96.622285078	0.465188360923
TCGA-AK-3453	24.5107874702	3.09286668631	6.04400033739	2.93903755051	11.6593529871	10.6147372644	8.81408429463	17.9748923399	0.26166107883	4.22179188154	0.621707303212	43.8907436609	121.473355	0.0848111545778
TCGA-CZ-5460	38.1714933324	1.79236807164	1.73962751965	5.46135853221	6.79232882615	12.1665712113	14.3943592476	27.3785764651	0.293081904257	4.73353165542	0.718825880661	38.4972430125	89.9139459429	0.127633957677
TCGA-CZ-5470	22.4413789155	0.929603627608	1.61864504903	4.8051241997	11.4094298828	11.3263153862	13.4336682864	16.1968813223	0.187995680189	4.47741735247	1.50510858465	64.2896904695	105.336356618	0.10060912235
TCGA-CJ-4886	34.0763131783	1.8957424768	1.78812438224	13.4475736032	5.37280962695	8.77965203021	13.3284162462	26.1030265471	0.528778876829	7.86635102068	0.887363297233	61.2357485458	98.524795526	0.248752144348
TCGA-DV-A4VX	28.3210324437	2.49031962085	3.68847854864	1.79725513656	8.2881081104	6.15348506717	6.20503838949	30.4461167453	0.193902226303	8.97273753131	0.81816117762	26.1831254679	109.460962124	0.0805249607409
TCGA-AK-3456	18.6132786676	1.13655314086	1.05898437806	3.89779185604	3.60632383469	8.38977713639	12.7616595646	12.60436331	0.253041127844	4.58080474146	1.01472888479	40.0556034898	102.879886853	1.21791238447
TCGA-CZ-5982	41.3542790838	1.02590706275	1.10808898628	10.6516373122	6.48220647544	7.5310034856	30.3246139596	19.3566361263	0.307969431107	5.33525444594	0.538866828829	26.8704718023	99.7211716384	0.286361191998
TCGA-CJ-4869	26.7625071502	1.05171276329	1.5328056893	6.23966703175	8.12723238209	13.9717496981	11.5077894752	24.9149288878	0.215044025231	7.77377499746	0.496882746941	57.2064312489	146.301916518	0.13737615764
TCGA-A3-3319	53.85711766	4.16247282871	3.80784076689	2.8565902235	5.09322213878	7.28520758028	9.89508571349	24.4119052072	0.187589864135	5.70894800547	0.926358424876	47.3955864085	105.797554293	0.43846086435
TCGA-B0-4706	52.945290105	3.85852560845	1.93441457865	4.18608446698	9.51277545726	9.67088570693	7.5321120563	36.5660551456	0.35324889585	4.78490624946	0.715086543598	45.9467853205	76.4192213609	0.142229875556
TCGA-B0-4691	33.6985276822	2.23826610684	2.99993873905	2.39380604712	5.61631284778	8.241484991	9.20899147331	18.615666163	0.21154751672	5.67880771039	0.311580843324	34.2563745869	113.372682895	0.142771210468
TCGA-B0-4828	33.0455515603	3.13392218865	2.06665000879	2.45833589465	9.33662293586	6.40608807728	8.88632638458	23.0676071164	0.441940427781	5.49722979687	0.719726110898	30.9443750086	110.922733759	0.394181785378
TCGA-CW-5580	57.5149078878	1.37638739982	3.67517304772	10.5104833945	2.67278971857	5.90261304762	15.9793684782	24.6258854635	0.330045913306	5.49918803437	0.917695812486	33.1028748959	92.1240595685	0.212506070455
TCGA-BP-4799	34.1462782776	0.618349610628	2.4817974346	8.48951191653	1.16814211302	4.14014565759	5.17078052092	13.3107893766	0.410239604008	8.37865368949	0.294766524412	37.5853493581	102.836150582	0.386277179829
TCGA-CW-6093	39.3674805095	2.01267966211	1.4691662038	14.9832180103	4.99326994723	6.88685211903	20.6593122141	27.5924674417	0.4317203273	8.01935117551	1.21281682256	30.9311692616	112.430064522	0.199076668296
TCGA-CZ-5986	23.3692005222	1.49949778076	1.12994587182	10.5542785726	4.00589602735	3.46693148938	14.745581435	19.0124845608	0.756706576102	10.5166587782	0.759811347396	38.5054828687	70.5432347045	0.186840531993
TCGA-A3-3373	31.9413898613	1.09936495394	1.42244772963	18.4806807813	3.4719367228	8.85443161125	8.98096900578	22.6726871016	0.471823724769	9.00808154009	0.748145462247	39.3352077134	87.7887429045	0.504774656366
TCGA-A3-3363	18.1357134922	1.51408997318	3.30600214954	3.47594949877	4.99506244439	11.4282425274	12.354161834	16.9099562022	0.161217992688	6.04082572149	0.622749440385	35.7909483721	186.352350944	0.605084994571
TCGA-BP-4347	36.8407223396	2.3962072334	2.38900873572	12.9112139008	4.36860476979	7.58044888431	11.3649183805	22.3236640233	0.270742847455	6.91593097297	0.88318853245	58.3086120539	88.3313630772	0.511781070319
TCGA-BP-5176	32.4129513091	0.901682994497	0.91028966325	8.19613762003	5.39496535672	9.23140424066	12.2640792987	33.957232327	0.122587505687	6.12558507021	0.673356704417	23.6436302641	121.615624376	0.183302562013
TCGA-BP-5201	30.8424175372	1.69311467946	2.99091294034	5.6672525547	7.20870779935	7.90215650145	14.3349366677	28.7237753218	0.281695263147	5.24462130704	0.703365061105	46.1729783113	104.73867701	0.315878261941
TCGA-CJ-4881	86.3597543943	5.3464898053	3.21803991588	5.32847004766	4.20324264289	9.95105789753	7.43131303428	18.718079318	0.242007148803	4.98938887883	0.642491417571	27.6831169352	141.08368499	0.477309649454
TCGA-CW-5585	30.3848557475	1.11966736881	0.784074923609	14.2324334129	6.82819240613	6.02001079277	12.6261170874	32.4446897775	0.39988534297	6.20470799133	0.717317481073	12.2757376915	94.1239724862	0.251306769949
TCGA-B0-5095	65.1361207075	4.67016962394	3.33654842877	14.3475176901	4.88232205995	9.92856860687	9.34455411925	23.5869663053	0.258941672087	6.49077828698	0.780428708367	33.8630881302	96.4766026181	0.259273265913
TCGA-CJ-5671	60.1764292436	3.08310928062	1.86916400657	12.9087365828	5.32265429471	11.0558478921	11.677398266	29.3807870849	0.220180809146	6.23804425251	0.897305966227	42.025652101	103.494286998	0.0688057241827
TCGA-BP-4326	124.301954394	2.18276740132	3.40599774214	8.33527356044	5.18610196919	4.3215033797	12.4965975362	22.6783026498	0.78974601478	3.57946380955	0.560395757015	32.5669356974	65.1328549275	0.345207095395
TCGA-B0-5697	21.3417353539	1.14322217007	2.25710920641	7.82093897284	7.1376050541	13.9392743676	12.8703084122	25.1581339778	0.247625894626	7.31819808539	0.810690364369	87.1180394403	123.031010272	0.537512092686
TCGA-B0-4693	37.0802527769	2.51452674264	4.2318324457	8.66064286743	4.59933706245	7.14396535567	15.1473626508	21.3842470538	0.464888884877	7.28783002574	0.72911402322	48.4841304312	91.8307168852	0.83047063862
TCGA-A3-3359	36.1497067074	2.94980319082	3.87559920368	8.84133160212	5.13521839673	7.62208543136	14.3802786606	24.3878369689	0.602619625407	9.1088710365	0.753615153254	74.1098242855	86.3215562323	0.498643194724
TCGA-BP-4781	50.3366895413	1.53310431764	2.68386276533	11.0839586945	2.67540148233	8.52732949344	10.0980880511	20.9760911114	0.327819199227	6.74411843191	0.840068710007	41.1580650925	124.192653904	1.05768708967
TCGA-B0-4824	27.1089793932	3.53040427047	4.18920916679	5.72809168878	8.33735866205	10.3970905164	11.1331537358	25.1346299869	0.418464079324	5.15435280082	0.681631889144	83.1650967884	90.9169648567	0.115461722468
TCGA-B8-4146	13.7416761915	0.414269949627	2.66670139337	4.09348731725	1.10872501727	1.52042133424	9.31149067916	6.52767668196	1.31967443348	17.642993923	0.505043171722	180.510605052	111.4963879	0.173138782867
TCGA-BP-5192	27.3690946447	1.08146367675	1.35131685829	10.8922056689	3.90649390582	5.00279070247	8.01473271683	36.1320573557	0.435901791997	7.85551397723	0.752029722105	17.0825781071	91.4683480981	0.329917820948
TCGA-CJ-6028	39.7062154605	1.15188380813	4.50801183865	11.6078747178	3.42116655708	6.17612532978	11.9112445117	21.9419491614	0.54969119629	17.3725909408	0.75965244081	145.692084603	129.030596468	0.689536862617
TCGA-CZ-4861	37.9916825477	1.1419753313	4.37988880705	3.44772596572	4.78143811521	8.23843130891	11.2662998753	16.5561877452	0.6084003354	8.78652347748	1.73384483158	138.846228202	94.7563284546	0.0776150257224
TCGA-B0-5400	35.0496079712	1.87745963527	4.11420303913	2.20772217367	5.35029199029	8.60612634795	5.11378134802	25.2587738405	0.0781381661598	4.6478663133	0.367311695218	18.7767654711	69.7535297992	0.441316178776
TCGA-B0-5115	37.711083243	3.38598082496	2.79051754538	12.8117779109	6.47133944184	7.22484074839	11.5584657186	29.3499185676	0.395533417946	5.99140596288	1.05166443547	44.0967063272	80.8386825934	0.154717405821
TCGA-B0-5075	23.6692989457	1.99468171128	4.87919876283	4.85893049582	5.36747791	8.4893332656	11.5881670788	15.6646715708	0.193234187176	9.57333324993	0.315138738743	37.9618967208	80.6644375961	0.206786678292
TCGA-BP-5196	62.4522085979	1.71973531952	4.50406521286	6.18038959743	6.4140136407	12.1982347206	11.8035320513	27.1329434214	0.28845749818	6.88564242119	0.488606515321	122.260591096	151.183369906	0.234677648277
TCGA-B8-4154	21.2428863929	1.0368678544	3.11640463662	5.02648568167	3.49707233083	5.20868686848	8.55724538904	24.1085806475	0.408120951435	3.4810059081	1.15623737075	32.5977417564	92.5486871309	0.0552921273072
TCGA-A3-3343	37.9769133709	2.35008503221	4.28996008526	10.5357648262	6.72252503972	8.64022288849	12.7931092211	32.9503810529	0.470857821179	6.03782646776	0.738320613494	53.1833640693	79.8032110095	0.223861149828
TCGA-B4-5834	37.8698205303	1.34224330774	1.27111125386	21.7449606123	5.1747090319	5.59858117914	13.0623263319	43.155380862	0.48362109694	6.08439614258	1.27913738166	33.3400185215	105.895994527	0.1836424271
TCGA-BP-4331	42.1603595201	3.41849720548	3.93588082897	9.71082968444	8.63305358874	13.3326352406	13.5415570042	25.8736575878	0.266462687469	5.29285434965	0.981610588304	43.275640809	87.0377497994	0.423023358176
TCGA-B0-5109	36.6631782161	1.95178198188	3.16932288647	3.96532998206	21.3653932712	9.54035189585	8.20646147043	16.3782808464	0.209567268388	6.90251149658	1.1247800031	51.5329710228	134.795708866	1.20411353411
TCGA-BP-5184	34.0265799853	1.42914551625	2.53079009387	9.61165739156	4.29788432363	7.78539395474	12.3376786851	30.047179935	0.406425924838	6.9128336241	0.955069649378	27.6127739753	109.931369509	0.147487497944
TCGA-B0-5713	34.7085504427	1.77599727179	1.05791434322	8.13812469097	6.02177510478	7.50296376284	14.8478251735	25.5688518157	0.297982493117	9.39506131684	0.529823973686	50.4813314199	106.402295405	0.139228762359
TCGA-B8-5545	41.3235221841	1.49775843917	1.62094758192	14.6919831863	4.33814292146	9.9160891258	14.2601197618	25.900662466	0.404352247928	8.04168582397	1.46322320653	66.4862134794	104.32659275	0.667507754858
TCGA-B0-5110	35.6089060342	2.47573828601	2.46507868094	17.2170253345	4.31583253941	6.32820040888	15.2574008456	23.6688162461	0.524724243037	9.07918287079	0.823111986559	38.2748603572	96.804538127	0.130833337925
TCGA-CZ-4863	31.1683932382	2.22127346461	3.10670044649	6.87494985296	7.2304802538	12.3714046619	14.8409569307	19.4751658301	0.229810591459	9.89465032473	0.702310331392	145.312650578	95.8298576173	0.222840591959
TCGA-B8-4619	12.6187377996	0.868708182482	1.22593001858	8.4781698997	3.15387806133	4.41393809057	6.98144825434	15.6708275196	0.118774067521	8.65698838911	0.308061121574	23.4999845513	98.2525559113	0.547559123991
TCGA-B0-5121	27.7678955142	1.65950424899	1.1732827263	11.9212043638	5.44586301435	4.89352737889	9.51683784446	23.8422362135	0.31755131489	4.26430828715	0.587945617717	19.7782146001	106.497574021	0.0824158903731
TCGA-BP-4769	28.9934636984	2.52902445402	4.90023014937	16.5288469242	3.50882885044	8.80805619311	9.570749923	25.6567151687	0.374219747239	10.3176173498	0.964219447278	20.1217273343	118.300657019	0.884066310256
TCGA-CZ-5457	17.7158443292	1.07784195833	1.45882342315	9.31926292508	6.21339174944	7.45002085716	10.1865722099	22.5065487587	0.409272147296	10.3306831635	0.494321590969	51.0120036453	115.711152076	0.295634541806
TCGA-BP-5007	36.816394274	2.81624270164	3.98427462721	16.3077406248	5.35567470893	6.31043667522	10.9592133518	31.1466433779	0.381690692062	7.22786654338	0.587314367681	30.5488848877	85.1043930665	0.375986631469
TCGA-B0-4817	23.3751682794	1.98107745679	4.33422665114	2.86520632938	7.21840736326	5.41401290708	4.91913169697	13.6625180659	0.180465879193	5.92959138943	0.352247230745	44.9072935813	55.7886335158	0.292787032677
TCGA-CJ-4899	36.6869817717	3.56235726138	4.16848006897	16.0130807206	5.11294333911	7.33959177827	15.7135102124	25.3889406122	0.470481141498	10.2030108989	0.769581463206	29.1817624207	85.2776092764	0.596287395985
TCGA-DV-A4W0	31.655884175	2.06431517964	4.60299715876	9.88055007272	5.86236524965	5.13319158418	11.1918097543	22.7482687748	0.325353071078	6.16676141524	0.616706409793	86.479695595	95.0139204017	0.821601789466
TCGA-B0-5711	32.9747716702	1.315790898	1.05625656679	17.6365011887	6.22585147032	5.31862185692	12.8924827729	28.9035281053	0.382949319012	7.08094202888	0.845606994042	39.5638302487	89.9347394174	0.056190391888
TCGA-B0-4839	28.489707199	0.798585976223	0.992565234746	9.43199760278	4.79518828888	10.5241363952	5.13568905735	39.6069431522	0.143031465498	3.44703378922	0.500183427683	15.3723861857	198.535395376	0.142910832766
TCGA-B8-A54F	59.9450063785	5.13476746279	4.57077745286	10.4624911272	6.6476391626	7.39068972796	12.9807913967	22.6584260391	0.612329984312	13.9707882015	1.8804201479	22.5700897181	76.7756319401	0.469769618579
TCGA-BP-4985	52.9474300978	2.41642787519	2.10735952995	6.94454432814	1.54657437597	8.20863757686	6.30623201839	16.8193205696	0.344500662286	2.50425286024	0.230153168482	67.9845316256	90.3187377315	0.41802354911
TCGA-CZ-4859	40.0491380046	0.789543005377	0.4676447729	7.20692717991	4.92279594031	6.53178144266	15.275967845	33.8671868154	0.281960670953	4.03084959557	1.14590510393	27.3252373607	85.7827030107	0.277872516545
TCGA-BP-4345	53.7358422038	3.55872206177	3.81734705261	12.7376017525	5.16705997109	9.85557051575	9.24493555345	28.201268469	0.228120603857	5.81065166559	0.889931719353	40.2082328771	113.262366842	0.300229554002
TCGA-BP-4762	35.3898464864	1.2711260024	2.20655954524	13.5051646468	3.59011148359	10.8643787804	12.6625838688	31.0041249489	0.384857842775	8.47944442054	1.46776091128	35.5482377685	115.038821941	0.428116628959
TCGA-CJ-4884	29.5417097646	1.66925212072	3.00241821918	9.37198321175	7.94176968191	10.4851132027	11.9227721352	14.7888685161	0.329636340215	10.1640521061	0.402460314392	37.1476450239	109.751219626	0.138499731187
TCGA-B0-4836	69.2968548957	3.12316849413	3.07004886161	4.48546110659	5.2257585686	10.0938313678	8.59544898229	21.750476321	0.290188355001	7.01468137964	0.912496491166	40.289201487	112.593152877	0.315701714686
TCGA-CJ-4892	31.5079576264	2.91625129001	2.61317502366	6.91533988504	7.94486469653	10.2155131361	8.89733188131	31.8351007151	0.365501433375	5.25517726567	0.623128310652	43.0370985853	86.5136853355	0.324081575788
TCGA-BP-4776	32.9839522641	2.5049722867	3.22059125785	10.1338998358	6.89219659452	7.34278637672	6.67522265836	32.1010463166	0.309767109777	3.97156772334	0.558208948764	14.076032198	92.6673461989	0.165623921097
TCGA-BP-4766	35.825448808	2.65099703021	2.04025280282	14.0784585061	5.01241708541	9.69995528566	14.9098780236	25.3441961188	0.294813502201	6.44629163162	1.01046236673	21.8524160692	104.359360731	0.448491137971
TCGA-B0-5097	85.1474123175	2.00939568141	7.90248710312	13.3664943542	4.18501216174	6.06784118428	14.6014839763	18.7777449568	0.296786438437	6.02407773552	0.676045863268	58.2900668156	89.7709577571	0.115230735427
TCGA-B0-5695	31.9852821269	1.61296718855	0.999247003681	12.0833910584	6.65720013752	6.73620306404	11.3844129682	37.7089646489	0.371371305804	8.3877769559	0.542285231059	18.2843299678	97.388092275	0.141904207745
TCGA-CW-5587	32.6336733383	1.30442532273	1.13810439793	8.0894195861	5.66879350638	10.0275900645	14.0848535376	25.8691509925	0.292892345501	8.85032699384	0.852498862773	124.641344618	80.2524330478	0.22549047742
TCGA-B2-5633	46.9716101854	1.86551632732	2.68565046877	16.4333946085	5.01576548588	8.03761980989	13.5621397178	24.3893540394	0.316230637734	7.54401090966	1.80913086366	41.1295816142	103.816789037	0.711437914732
TCGA-BP-4338	51.9734562859	0.935670025885	2.09465175774	2.03395585818	3.55079594196	9.03654428247	13.1523620185	17.5305648384	0.219296211181	9.50527727564	0.169723789704	32.2037423797	129.919544873	0.125895149193
TCGA-BP-5199	52.0138960265	5.38287411916	5.35892732608	9.0487340584	7.70742812953	12.0800720325	9.72466042538	26.7180318392	0.34061014647	5.78770695707	0.637046782404	69.976782214	91.1573746618	0.374378677261
TCGA-A3-3335	31.7854972326	2.8679127416	2.69242489139	4.43799673652	4.95967796686	5.43927373542	8.94075041996	21.7776092557	0.188808641078	5.06430497379	0.563885796064	25.8046286587	77.4245522138	0.132546167449
TCGA-A3-3307	36.0499831797	1.68039298086	3.82520254736	10.1511519542	6.04969641292	6.49047149228	19.0555211714	24.4395669562	0.493583972256	6.84796044809	0.784926899073	55.3952646707	102.39230184	0.258167641533
TCGA-BP-4340	22.335825776	2.494339883	2.7491081828	3.85049308912	5.60225583263	6.90752586658	14.1173418694	18.6486934253	0.289444993191	13.1355389317	0.772989701714	34.8289950204	83.9525842502	0.650163133605
TCGA-B0-5106	38.7071205159	5.34360542231	3.35662546679	11.3325579927	6.0135364706	9.85670280444	8.63250512688	32.1574231543	0.372836658478	8.66820154276	0.647989236015	25.4052791386	89.4035595513	0.222849446149
TCGA-BP-4758	29.1309658786	1.4763730105	2.04545645035	9.33625466685	6.73745296881	7.82805544099	7.41720998489	36.274291286	0.379659668627	4.02321294341	0.548294285807	33.5873609642	106.880125377	0.192530032754
TCGA-A3-3374	12.1272303578	0.960692803527	2.22300503286	10.102071397	4.0905801046	5.35010667524	7.6913826042	13.2328386262	0.190201902158	4.70425730323	0.329958624574	13.9083328265	77.5356244801	0.942039190736
TCGA-B8-A54D	19.8892471667	1.40565015404	5.11091384256	5.38799674723	10.1150687656	12.5905806165	10.7636202596	12.1270525081	0.255306054676	9.90826945163	0.475484854465	70.7343672677	89.2766777012	0.3167750318
TCGA-B0-4694	29.8737741881	1.19871007147	2.34021782341	9.26564219798	5.52060217229	12.8618436291	8.79195548718	25.9867948753	0.320326573655	6.77593006293	1.11500682212	93.6955568142	121.58810944	0.271897060621
TCGA-B0-5102	26.7272963038	1.63744439895	2.15649353634	5.93870274767	4.84336791541	8.60248043131	8.65902636371	26.8066135269	0.242916637826	2.03884813184	0.319398697768	35.3667344773	103.912587017	0.341211215904
TCGA-B0-5690	52.2589902415	2.80497128642	1.17627575061	35.0380538626	5.8989308	9.37986367321	14.324804438	39.3739319498	0.373228899412	4.93067773494	1.42687748572	22.3191469058	98.1549515876	0.0663759385973
TCGA-CJ-4634	38.5324490275	2.89503772796	2.65591801657	11.2129349486	6.02677539506	8.66134199975	17.0970069194	27.5735627202	0.466467674374	6.15175522446	1.13170252977	26.6692761929	101.149312073	0.104843600802
TCGA-B2-4098	17.937909001	3.4969713671	3.27466121304	5.30881194357	5.16683749431	9.06701217291	7.6285889998	19.1501815292	0.108758275664	6.8743835921	0.564361579692	36.1964104968	73.4683933752	0.6412957405
TCGA-BP-4329	43.9320903727	1.33797130725	1.66825571265	8.66806312336	4.42197658454	7.80420720049	9.4730546646	30.3938228926	0.35844151367	7.65847917093	1.04860644378	31.2516106236	95.8670975496	0.0323342958246
TCGA-CZ-5455	31.4070605931	1.39060137674	1.81263223191	10.0538437731	5.29266217951	7.45530332977	16.1462108058	18.10015787	0.345909118422	9.21619457307	0.781145047786	173.080603469	98.8717680911	0.184402535035
TCGA-AK-3461	42.5698917705	2.6263246269	3.21239847078	11.352179998	7.40756239757	7.39287727884	20.6238233844	20.2701411001	0.531449402719	5.78594598632	0.920476978867	29.0300617189	102.823863082	0.573061602322
TCGA-B0-4823	30.7995431442	1.26436212219	2.66330857058	13.9203603703	4.10485112251	8.53964299719	11.1632794123	29.8255864587	0.344732876785	7.92069843302	0.639592770169	37.897493772	100.20914416	0.528891475004
TCGA-CJ-5678	25.8300314453	0.583849802048	1.69988954202	3.56552664096	9.98664206879	11.3544670961	9.62900873766	22.9802805555	0.199607879006	4.69234638434	0.71874390303	63.6762609504	132.25634103	0.0981652755229
TCGA-B0-4815	55.6038559439	5.44592438377	8.54163551112	4.00287502238	8.72661457497	12.5186933152	11.9281862172	19.8023764601	0.295484043225	9.36954436512	1.38486676138	184.721561564	86.8400356686	0.389846508168
TCGA-A3-3382	50.6463501931	3.65482380984	5.92615294361	6.89932376695	3.26911000138	8.03734357715	11.1087051153	21.993871996	0.273319292547	8.01460039391	0.554420344236	52.2423198564	79.8534762825	0.32034175388
TCGA-CJ-6032	35.9800314457	0.931682373405	2.47479262374	9.61220012225	5.13121621929	7.00490454992	25.9068140648	20.6569086616	0.202592848363	5.58895864622	1.31388745328	47.6439661047	72.6470363077	1.65703053324
TCGA-BP-5183	35.7950989879	2.10063790561	3.08591876924	8.72367839255	4.51957369964	8.80645304647	9.07025427972	28.7059296722	0.147911792494	5.18883705879	0.425797668013	78.726072134	77.1360201422	0.363141737016
TCGA-CJ-4888	29.4613675439	2.57456075476	5.60053055273	5.39185427734	4.60810360538	10.8369412939	11.2324720188	17.0078088341	0.264782899093	7.65150934465	1.08289700386	134.239827491	124.335052477	0.337550171039
TCGA-B8-4153	31.469411318	1.43329998033	2.1151224925	10.0428514434	8.07299565714	7.23740152985	8.59416948134	30.7417887854	0.253692156962	3.31598564206	0.496048707457	13.8173542396	84.8315584091	0.0453638857591
TCGA-B0-4710	44.4661812051	2.83659833972	2.39939135426	8.15073772653	4.91682661639	7.05837075338	10.425830455	28.9252876318	0.525298907541	8.06970478598	0.892393107535	33.3467976228	77.2536422467	0.417998951434
TCGA-BP-4987	31.3008703412	3.27605072588	2.49227213436	12.4241886738	5.98690832171	8.86691536008	13.0131748575	27.818255814	0.452124005752	6.0488807474	0.971320651441	48.9237112156	90.0916346448	0.168289999849
TCGA-BP-5169	61.8357822333	2.69335482036	4.46095085088	3.05226816383	4.42143313047	8.94864374331	6.21520459597	21.5731322988	0.133128298397	4.26503803855	0.408928214726	14.6787404457	64.7274422293	0.241750609235
TCGA-CJ-4638	33.9590889485	3.78469113347	1.93815617364	1.55840818546	10.0583198371	8.00399812648	5.27004404179	19.0705955449	0.132246318697	2.05045213944	0.317897739934	11.8227517311	96.8697633039	0.214368530866
TCGA-B0-4810	58.4185069985	3.9153075232	3.4923103608	10.4630960355	9.50215595302	11.6586041611	9.44741165153	29.8426171689	0.274473632588	4.80088557912	1.16464760415	50.9955671387	107.646574709	0.373609636993
TCGA-BP-5000	39.5169180416	2.02977253808	3.0790667668	7.92728364651	5.42063096846	7.94410655326	6.81539914997	26.287427068	0.187323133715	3.93958092733	0.571654707312	26.5269592321	84.8875994246	0.223795402617
TCGA-B0-4821	67.6966839951	5.71342457519	4.26766107329	3.75275868696	12.473499425	11.8714713362	3.61020990968	18.6143462431	0.340909343439	8.54428877006	0.199643751037	14.9357190354	67.3187732478	0.277499595032
TCGA-CJ-5686	27.7851143442	1.16678280133	3.76472839635	7.1284600462	4.9459934492	6.87882247071	13.2804506597	22.0152979529	0.250209769048	8.43285532552	0.595642390096	54.3071188034	103.494274512	0.340295751801
TCGA-A3-3316	60.0366145332	4.0116475581	6.08628503263	12.9588487149	2.30125710352	5.61901647278	7.97284411174	13.7472989965	0.567188306914	8.80779704752	0.979164956912	26.4962320169	73.9402215699	0.537759620093
TCGA-BP-4784	33.2970072129	1.35396657023	2.2075771487	19.6788741933	3.31711167245	8.86144342495	8.2220397065	30.0568920749	0.441503314261	10.0153222341	0.872148451371	20.7766759965	122.058582307	0.710525525708
TCGA-CJ-4902	52.1082380098	3.95791559602	3.14037678454	16.9141624958	5.73856366465	7.64370144112	10.5888358492	29.274110129	0.319105467717	5.71601989958	0.823184480519	27.0062783945	97.0405147489	0.322750656671
TCGA-CZ-5989	13.4536184948	0.40356559826	1.91609240908	6.80107621212	0.337277066271	1.27358612437	10.2003517784	4.12965247298	0.875208186442	14.0090374739	0.989498443975	141.078725571	179.386007185	0.0715155333054
TCGA-B0-4698	71.4806575454	2.91763835788	3.2664239403	2.18582829989	21.4795341945	27.5993654842	10.0583593882	19.4662269868	0.465489240261	5.76483582275	0.334281682301	168.361473845	109.703829274	0.524417802014
TCGA-CJ-4872	37.3373494403	2.7009174091	2.32625938484	15.7019690436	3.73539194304	6.51668285017	11.2243192578	25.9822809698	0.436088021878	6.02751485291	1.33615002947	45.3054084074	142.970976619	0.0700980957726
TCGA-B0-5077	29.6282923383	3.59652982972	3.05940235758	7.53265387226	4.7205432675	7.07542420993	10.1875556938	32.3688928205	0.267622229945	5.78782053684	0.45238839001	36.3508611484	84.0360297352	0.596919980721
TCGA-B0-5117	11.2194754741	0.662121526139	2.75202960957	5.24425077891	6.04320535565	7.02142883733	6.29286359012	12.3253643411	0.0465615484115	5.57765370151	0.530024247311	6.41712761566	61.0634627321	0.954910550163
TCGA-CZ-4864	24.9370494763	2.80610212255	4.22668508861	8.10413060266	9.65260992099	11.0244090762	13.3757468697	20.2689689896	0.359854032125	7.56759751898	0.813409849439	158.922258001	79.2837462259	0.265351545912
TCGA-CJ-4640	32.5316657314	1.23693897996	1.86221324111	6.03665228916	7.54454401106	12.2506358722	13.4768445152	20.3000555626	0.210838190965	4.69169572125	1.13123699582	128.329293073	105.191474185	0.189041299894
TCGA-B8-4151	23.8229391809	0.838056427323	1.04205184462	4.62979945005	5.73559299202	6.21727491427	12.2052276193	28.1253172643	0.373299629026	7.72922256386	0.319785356164	29.9200774428	111.735703724	0.0516026111838
TCGA-A3-3378	37.2306214869	3.44982659178	6.95258166053	4.65612506227	4.0896654336	8.8964620451	13.3140301095	19.1765719944	0.285908017059	10.9730737543	0.804023250126	116.05163134	89.5612137668	0.64641655072
TCGA-CJ-5682	34.0471814721	1.23605467459	1.23367488808	8.04938104794	6.79644778517	8.58436962419	13.1736434152	27.8186681095	0.180850662747	5.46181045402	0.578085744021	34.9996227213	129.044635383	0.0674722196474
TCGA-BP-4334	11.4171855489	0.752216932324	1.39003706601	2.88035631728	14.0012394176	8.20532665688	4.40634974727	17.6699094097	0.0675800824086	4.01790197039	0.222880451564	3.17955332028	103.021371217	0.914149419086
TCGA-BP-5181	35.0566011285	0.976229070286	0.665604022447	10.8701224144	6.86606720661	6.89096591276	13.1921420026	34.9408861032	0.348750050634	5.97168380219	0.849648651822	34.0132160254	95.7008957777	0.0675966703052
TCGA-CJ-4876	48.6610643054	1.7208968737	1.63692568763	2.63985518549	6.75270426191	9.61810092893	10.1339201115	20.5753304041	0.164252320885	2.39970944267	0.500676757578	36.1104426898	140.294660255	0.689396271325
TCGA-A3-3331	32.4791356413	2.04780937258	3.57065654494	14.6219080383	5.917457272	7.41721069954	11.7571501231	24.1214268501	0.662652038098	10.7719096949	0.991849634517	41.2153252235	89.5042927601	0.294049599497
TCGA-B8-5162	40.9941457489	1.69926557771	7.97567289789	8.27249128658	4.51997285099	11.2025113743	12.4459875515	21.0163833623	0.31808142977	9.35070382053	1.36922275357	150.289300865	113.983574346	0.494386276901
TCGA-B8-A54I	27.6160277798	1.66095862301	4.30417858254	6.74029498003	7.82701831318	13.0652577738	7.00087702382	21.3646709457	0.157249682617	6.67626858459	0.506846491491	34.9170093663	109.610801721	0.753764815706
TCGA-B0-4849	30.8331980969	3.41062530395	4.10848166536	5.33281116327	9.45153300306	9.6529525743	12.9267037752	21.6763670693	0.68167399485	5.07462355303	0.514969426319	28.9497194798	125.053634952	0.232425491699
TCGA-BP-4343	41.9007089927	0.795289946147	1.63467152159	7.2029511107	2.33324480391	6.60611753901	7.90917453862	21.5870723199	0.402840857554	9.1754788611	0.911768621758	82.6643481779	125.809185646	0.118812614025
TCGA-A3-3367	42.0645747608	3.00540998056	3.01149369953	12.0933467199	6.08374707605	5.45884935423	13.9315503892	26.0502379118	0.613560128128	10.0439715051	1.49340716383	63.601896738	84.303057341	0.176780863625
TCGA-BP-4976	25.0651522688	0.965392228994	1.03259711814	10.3424942764	3.91326980578	6.3678760274	9.85492020247	31.542772964	0.421783461678	6.55639427631	0.882195868546	23.7035979487	85.8406775977	1.05934593238
TCGA-B8-4622	44.4526726413	2.63712389743	3.25895494559	12.8596819319	3.50169960644	7.80961424064	13.040321349	23.3656238424	0.532363366171	10.63535813	1.25962118558	50.5287298313	98.4514732183	0.214844741236
TCGA-DV-5569	32.672579944	1.21505323935	2.64876329209	7.67190951818	5.41742344165	6.6797338578	18.8279571216	26.0412350593	0.354030498393	5.71931083003	0.455977528971	48.6333211272	90.4215769037	0.664588595091
TCGA-BP-4176	57.7034892537	2.04303169891	6.61202818178	7.43912228928	3.63828843843	7.65024460255	11.6081869102	17.3909287635	0.359329975876	7.77226884799	1.56024006439	43.8519479521	99.0181254735	0.195512885511
TCGA-B0-4697	79.4001940235	4.89012730329	6.32340621698	4.99411949709	10.9475589593	14.1870330343	5.8621882821	19.7192397934	0.430864342507	5.45728009068	1.05302799459	57.8271353043	131.225648704	0.566013913575
TCGA-B2-5635	20.2251895003	1.4772186673	6.47120075265	5.713895425	6.14249498711	9.59251100513	15.7886923502	8.17472981231	0.510071532161	15.077146736	3.15588425496	122.496179778	38.8308503683	0.526853359855
TCGA-AK-3445	45.5181994776	2.97507128425	5.49950990167	5.03838180572	4.24749765298	10.4258257453	8.41897351339	24.4344688247	0.360527011328	7.10608323574	0.635044240933	33.245811838	88.6714965079	0.150264386186
TCGA-CJ-4637	50.4149095056	2.61789147885	4.55270153559	3.47285968569	11.7279882954	14.4771040494	15.3821139936	18.3715404477	0.307221509203	10.2756955987	0.720749734065	186.192627826	167.427477126	0.303033721952
TCGA-BP-4162	30.5619159925	2.57629595688	4.28564468682	7.35902365851	4.39848244717	7.78859504118	11.9902580282	21.5133927865	0.559579952103	7.34137696414	0.977608380194	90.1327450186	101.767318763	0.433598180849
TCGA-B0-5693	42.0132326487	2.45261987338	1.31438974334	10.3015279354	5.34732431316	6.41781304699	16.0618886459	33.3368043453	0.535747366852	6.19483361262	0.956015659778	26.07309931	88.8478580745	0.143489225451
TCGA-BP-4972	31.5167991192	1.83965200314	3.57924817948	21.8074032278	4.30334474919	6.86916139086	11.9855317418	32.8476476764	0.45831851966	9.14190229252	0.675090262805	36.983472699	81.0151012813	0.780857186799
TCGA-BP-4962	27.2682745487	0.795917355894	1.64435066951	4.68081995556	7.40097231748	12.77628199	7.34837950501	21.9100242254	0.220946412046	6.38569220473	0.378678510055	43.8924700306	86.9525274419	0.194971001279
TCGA-BP-4341	37.3605303747	4.0914777362	1.81805534603	6.54032726787	6.40403744701	8.07659186061	6.71410961196	30.8331780025	0.401849569313	5.50824174103	0.518922786449	9.50023028559	87.8229830302	0.135279400524
TCGA-B0-5702	6.98655401806	0.163437031959	0.801076169996	4.98967443486	9.53911891982	7.93171433782	0.453595695601	36.014374218	0.179556777866	1.1669043491	0.235483696992	10.3154240678	181.610769923	0.586001553461
TCGA-CJ-4887	25.0782751451	1.66470378537	4.16022198263	7.17119352641	7.06202071682	13.0289646094	8.04012865004	20.6223902275	0.289571698404	5.62004713605	0.587700432072	61.30565465	129.501724119	0.192324507259
TCGA-B8-5158	59.6519122617	1.99806475831	1.73700271829	10.437435911	3.82282552752	8.20092670053	10.7427102213	17.8656724024	0.287213701733	8.84760072854	1.06513906252	71.2198286746	87.2446739239	0.404001084357
TCGA-CW-5584	46.9193246721	1.45234729465	1.29745160462	14.3866325087	6.09884905949	11.1289795943	15.6374474941	31.0397920181	0.236374852844	5.79137016111	1.08561698749	36.0855356638	100.995270101	0.0785317775716
TCGA-CJ-5677	35.5913959088	1.05352763858	1.93472781511	3.56944599079	5.35498103595	14.6130717032	10.6176907476	20.4128549384	0.104699482769	8.39096307477	0.429933560497	55.2784484138	105.978810735	0.18079915619
TCGA-B0-5094	62.6282765543	5.20579065476	1.98305728583	4.82496731124	3.99222062438	6.23076005837	7.82024940078	16.7847562413	0.221721861866	10.5854017247	0.762888296421	26.1595366724	101.942203453	0.500083320793
TCGA-BP-4158	29.5756034639	2.86278615191	2.15068236604	10.0240187789	5.04134861877	6.39990049688	9.37498409138	23.9996906057	0.462146073514	9.3381599278	0.424551683248	21.7851642151	102.343346644	0.118664578446
TCGA-B0-5706	44.7992582612	1.50058473396	2.07601376604	6.70514752622	5.0613703023	5.77321596538	10.0520650698	21.7880690773	0.357707419925	3.51489265666	1.40767403959	81.7928936916	71.9724639157	0.4989450298
TCGA-B0-5691	31.4548358567	2.19135992197	2.77079397914	16.6442896233	4.7544357353	8.26423079175	12.8440574183	27.0460770982	0.551482098957	9.12408490413	1.07894849735	48.4922695413	83.1489899213	0.912267158738
TCGA-CW-6097	43.8568246912	1.94041393774	2.83772052503	8.76321175407	5.10346049572	11.1166493547	13.5631637394	16.69054435	0.417386612095	11.100088445	0.790270113818	104.502510634	90.6972089038	0.263525554651
TCGA-AK-3440	11.559644771	0.4382985586	2.06331394997	5.9221931781	4.06541197419	5.10339970217	10.7958617821	12.5511451112	0.0684202418547	6.552343229	0.265840845501	12.4368184611	72.5089148827	1.37076745113
TCGA-BP-4787	52.1223419825	3.24438350378	3.88941192168	4.59088841895	3.61143266864	9.55103550434	7.03007209498	22.0025795894	0.222917542721	6.67943617228	0.799592216231	30.3040537935	118.860597547	0.205727996596
TCGA-B8-A54G	21.2768411544	2.1211975725	5.76251266013	2.76144567184	14.7918824914	15.8058372958	16.5676239382	18.458076006	0.286162176465	9.01531855987	0.542504786644	145.201216437	91.8692541716	0.182499322704
TCGA-A3-A8OV	26.3908527422	1.90081899018	1.97567491786	7.16583974231	8.10477151696	10.1678292876	10.4462710578	27.5100422199	0.303923117853	7.79431643799	0.398336406577	29.7868734464	98.2597749307	0.140700934828
TCGA-CJ-4918	51.3573871623	2.34380438508	3.09649132122	26.9997498452	3.67579026346	8.96222255487	11.3402739832	25.9593490004	0.313107256781	7.85133903003	1.06997813303	29.7076927952	96.5057852706	0.253272967012
TCGA-AK-3460	28.2836798738	1.86719464365	3.62466237595	15.2443122014	4.05603368056	6.52038847634	8.03902288257	23.5193188246	0.509444263737	8.67136324369	0.653394498389	22.1814905226	92.3563500331	0.0992560339704
TCGA-CJ-4643	31.8960804961	2.93074941328	3.33750834235	12.3159789763	6.46979779619	8.80723769081	15.7365724899	26.3586944444	0.5193506696	9.75099928941	1.36328339287	39.306434216	95.0037539755	0.162369262031
TCGA-CZ-5453	28.2501602528	1.15214039765	0.566310270106	7.00449775353	6.10503760094	6.48994874534	11.1078957511	23.5067928355	0.283197513957	7.41375863879	0.491489071038	17.8330228361	101.942334939	0.116482984078
TCGA-AK-3429	24.3653287976	0.819318986778	1.35069184365	6.93109419067	9.17013120026	10.4967527395	9.78066613218	24.5713618438	0.248725045686	8.28482302688	0.674795654342	76.1554352113	122.336298726	0.140114251742
TCGA-CZ-5469	27.0923031518	2.53433998276	1.7271615318	2.75015658883	6.09125972937	6.95283673673	6.76340758809	23.2319767842	0.12475262382	6.02643908366	0.334057907254	31.0667047126	92.0466549958	0.28319134718
TCGA-B8-A7U6	44.6118362989	2.73886734461	4.81811803725	10.9736216863	7.66189182549	8.5821273954	20.1305427607	27.792909963	0.246514659337	5.31126801913	0.743930932765	21.1481528665	90.7218277835	0.115215551279
TCGA-BP-5185	12.6447120113	1.04815656993	0.872592425687	3.03775444328	7.28816985291	5.77762996435	2.39416352886	17.5997648775	0.140565134895	1.89243267868	0.330078205305	7.93964823135	62.2565064521	0.119961975586
TCGA-CJ-4641	36.13897205	2.40749654334	3.67703982787	6.38009161591	7.40270758246	12.4475791029	15.4929181613	17.0786945868	0.325552660866	9.98405286746	0.566330508342	109.557464258	99.0677991219	0.254459538712
TCGA-BP-4992	21.323329668	6.09508581018	6.24639293749	2.69891090505	9.3712358214	12.5080927775	4.74477786195	8.14320313321	0.31617662074	3.50254207953	0.27511856334	20.5540199923	40.0015904895	0.765848086394
TCGA-CZ-5451	27.5691674934	1.02669308097	1.18401650139	12.8011795429	7.15486557351	8.13687602805	10.8155202239	31.0124614021	0.559722058021	9.36228700617	0.689506896294	25.9120268887	85.9212523542	0.11746266284
TCGA-B8-5552	33.3485395192	2.45518550762	3.71911504266	15.9344372591	3.73705384997	8.93087717186	15.5463709746	29.3347377684	0.359602041604	8.79442399645	1.16341132422	41.2502532405	100.315928529	0.767888663055
TCGA-B0-5098	38.2503387161	8.59034908977	7.21468800994	1.93981870812	3.10976063358	12.5037738483	6.57652154216	19.9624828358	0.176075883402	1.10470600261	0.910244636554	59.0374379385	124.277023416	2.36258508848
TCGA-A3-3326	30.9901446771	3.0779739377	4.35813362453	11.7465476997	8.48789843412	8.78907884461	16.1983363452	27.2897966745	0.518730103173	5.69542763817	0.918534137717	63.3011202971	79.6707970455	0.167345777298
TCGA-AK-3434	36.1126864913	1.58366859471	1.6050234801	12.9260491673	7.26870445558	7.11445696054	8.30571206066	30.661867661	0.476224828817	4.71069845761	0.935726359003	31.3501475552	104.295126452	0.0507631873304
TCGA-B2-4102	28.3712952144	2.76204283835	3.8206083053	10.7376487573	7.34817275345	11.4581793033	15.2137464329	20.3880697708	0.363972161168	10.8136965092	1.11610972983	55.9116722073	96.681343739	0.414982966167
TCGA-B0-4811	23.8533514914	3.80489596123	2.57981410078	4.45342861063	4.98454025684	5.77968629077	4.24610171794	16.6157070311	0.274193791524	3.61578427509	0.411981063646	13.3933154911	66.535235029	0.330896977264
TCGA-BP-5001	27.9230097735	3.09348177333	3.99766512989	3.57566260001	6.97551198234	6.52305544346	5.81896908921	23.5223497556	0.291818265977	5.81230982821	0.303080146198	13.3176628723	73.6620996436	0.431247389868
TCGA-CW-5588	46.0817344891	1.75571470778	2.42775473092	9.84669732965	3.36827370822	10.315221633	9.83681115632	25.2303490977	0.259369675191	6.84686629726	1.26041705605	27.3019193076	118.89137003	0.63894212133
TCGA-BP-5180	43.5904547859	1.68072819986	2.31924908898	3.5661729062	4.64632053793	6.2565369714	10.726353427	29.9205424236	0.132723287385	3.80845721304	1.340060478	42.8980582228	85.8041788068	0.059187975325
TCGA-B0-4713	45.6270597293	1.78407292067	2.02636087583	1.38016210124	7.77095368889	6.2400329464	4.74305132458	11.3482610698	0.179937685503	6.26893077147	0.33494396308	18.9722705459	53.0865439383	0.148693365434
TCGA-A3-3347	48.3629403571	6.08831874453	7.92944104595	5.33761126368	5.96324260033	14.0095509169	14.6946446285	17.1712881681	0.296049868427	10.1454236989	2.03559594388	62.6490489614	103.094752601	0.387887262075
TCGA-A3-3322	26.4739384156	3.03768423758	2.74271332814	13.4169210205	5.57233290623	8.24597744768	10.8049078936	20.9735143598	0.484150567031	10.2333979447	0.492416771959	26.4997570797	83.7724217038	0.366972299396
TCGA-A3-3370	30.4432372694	3.17318255705	4.50134617963	10.3832079642	5.67850497303	8.17466980865	11.8729043041	23.9381845509	0.483950436048	9.29688700924	0.549672678715	88.5953099846	76.8805996936	0.665214242105
TCGA-BP-4352	90.2492109087	5.87391131838	3.77564895021	0.628873207569	10.5145340722	11.2953253613	4.36042314712	11.9391227484	0.128470356613	2.15512271819	0.0668159207303	25.0810623747	177.039779686	0.733023728012
TCGA-BP-4999	38.6057234202	3.41581889058	3.15549149658	18.4206800343	4.30914156922	5.81002311682	11.2660013859	25.7875925095	0.712243518795	8.7437421132	1.31470312542	23.5960557945	80.9948576779	0.124847875421
TCGA-BP-4344	41.3060990427	3.10815669708	6.53705676202	16.5068823997	5.02384024382	9.21621970017	13.1719109069	30.3035453835	0.493271205258	7.19014420879	1.13982489591	28.1928216303	101.974163167	0.228352429132
TCGA-CJ-4885	27.9695490877	0.696620474355	0.605787874519	7.50990430402	5.28901090455	9.62092753113	9.66684370266	29.2914550546	0.45556544808	8.8801982705	0.650042982769	22.8079139305	154.718566244	0.167500262825
TCGA-B0-5694	35.9970794002	1.35929978905	1.48464497506	15.0440654085	3.89204226421	5.7171003176	9.73297632939	31.0206588526	0.27080899139	4.53442372983	0.872850049825	15.9766952509	89.1911916413	0.303102296757
TCGA-CJ-5675	51.3351660237	0.962627132226	1.06541250638	4.42922763637	10.8343663699	14.2656164057	13.5247306255	30.8300200538	0.209261933034	4.85375820591	0.82404328524	117.114989982	119.17393603	0.167569101512
TCGA-B0-4818	30.8594396681	2.82637372295	2.71769902215	9.69046011843	7.93014691743	8.77451259427	12.7960951547	29.1370829817	0.496626495468	8.20331472804	0.825564675537	41.4479335904	90.269548522	0.157019203992
TCGA-B8-A54E	12.7711494145	0.803124729036	1.51079108341	2.11782303028	4.02023245368	5.70468534418	6.78476535988	11.3621062425	0.108747693567	23.6287083806	3.8560955629	38.3013276129	87.3181407894	1.86630568632
TCGA-BP-5008	31.0622674971	2.98377121945	7.1179978727	9.82376891387	4.39403516493	6.89129632644	15.3850183576	23.8513077187	0.590236246727	7.52734241435	0.641236513049	64.0954620296	79.1504492209	0.842485393927
TCGA-CW-5581	27.8051822436	1.0018204974	0.818542344751	12.597564316	2.99294551546	7.20526832126	11.959758714	28.4459184023	0.291269672854	6.7351952165	0.60400038478	40.6959718987	69.909817343	0.539088535053
TCGA-B0-4690	51.7390558547	2.9342653771	7.16350273816	6.45282767579	5.49445676223	12.5801395105	12.8740991552	15.8973015811	0.30294219038	7.98037502236	1.29748589761	90.8556235399	138.723932587	0.811153311437
TCGA-CZ-5458	30.3358770666	1.16830448406	2.5305726754	13.9018548375	6.46890427045	7.85999749168	13.6370464647	34.3821163449	0.449211145361	6.14901484225	1.02371645515	34.0499841539	105.334126579	0.386309144208
TCGA-A3-3329	31.1765889082	1.33533433499	5.19767028565	9.37262351229	5.80178560687	6.98500008282	15.9825454443	28.2362267358	0.405297492507	5.76718396368	0.757346689446	58.5251858971	77.7905460396	0.129193317187
TCGA-BP-5200	30.5738565769	1.58954264235	3.38516089411	15.6913725761	4.04276113185	7.02574813654	14.6006267246	23.97379546	0.521733278045	9.0050078294	0.774795760244	59.3506454326	87.7179014635	0.4043786953
TCGA-CZ-5466	25.3704483811	1.4093518457	2.26262019738	6.4048792605	4.03298977179	9.96052095329	10.0490912525	22.2236790058	0.276054808257	5.07875911099	1.09509324998	46.9285126736	99.1682716855	0.400336844693
TCGA-AK-3426	34.0471174006	5.35078461372	8.48942120838	3.22700754624	7.52509156393	16.5517386496	5.45232725514	15.5820738553	0.262862326208	3.83424598078	0.569483913503	70.7297989483	177.153778993	0.299931902592
TCGA-B0-4718	44.3129415723	4.1124348981	3.19016111079	8.57250325804	7.12565722992	9.6912117769	7.81361875359	29.1623213287	0.403732848944	6.78095270133	0.654263132034	27.6117128622	115.330685322	0.125101984851
TCGA-A3-3365	32.4235304565	3.24397199951	2.65373696761	12.5077377541	3.45549555846	4.81661946104	14.0644830616	27.6304560774	0.585855992074	6.9960738111	1.40511203485	37.278093372	129.373283877	0.0829428340182
TCGA-B8-A8YJ	61.3763449345	3.58463009243	14.2003070697	22.6809943641	4.09656034839	11.8642955996	18.674598756	24.896078955	0.434364918629	10.3875738615	0.837666037878	32.6639014226	90.9502828784	0.216649672714
TCGA-AK-3447	6.81242195241	0.0789551916051	1.1932668396	0.89513619906	1.65888628164	5.97982004172	1.71685867404	13.7107503429	0.0258298702144	1.29727825391	0.113380766407	4.29518275393	47.4944382103	0.0315382021446
TCGA-A3-A6NJ	34.4516027184	1.7422668551	4.36702999515	9.45096305858	7.08591826801	13.5284943893	17.0915800886	30.8021815251	0.363612242104	7.79694509265	0.524403879656	95.4909543601	80.549458787	0.27131473773
TCGA-CZ-5462	36.3495360871	0.872843425809	3.14914499703	2.03865954509	5.38033499977	7.72386384772	10.974976947	12.6020201076	0.222285296768	3.64926983103	0.391306802426	90.890103894	85.2355183318	0.31181964637
TCGA-CJ-6027	54.3704867163	2.87577892153	4.56515625817	2.85588796399	4.83410708637	8.49884952995	12.0978231978	16.6778324024	0.213266000886	7.3358922472	0.696219526097	138.485517715	91.205800171	0.152305609188
TCGA-CJ-4920	73.792159599	3.42337624947	3.89902395633	18.5133847653	4.32999426129	8.73484214678	12.9538331794	29.9312623546	0.487546015814	7.36850220859	1.191764645	30.3301504928	87.2356184873	0.123688526931
TCGA-CW-5583	32.2955605371	1.78094626037	2.06572159514	16.0420986783	3.68559170953	6.51811735676	13.6014953229	29.5912827369	0.563720364575	9.58619630001	1.14494461794	30.2094299594	78.401245211	0.452719961518
TCGA-CJ-4635	35.3059897643	2.83680548997	3.58641435053	10.6856461551	4.43536907981	8.21528279606	11.4256555065	16.6477112397	0.421040393419	8.78373835953	0.76912165172	59.9192201031	92.0817665574	0.426721013442
TCGA-CW-6090	67.6622909298	2.46677349542	3.24772323501	6.61987972736	3.51429716728	5.12846981156	11.6111006533	27.0524701509	0.378827653424	6.69187220251	2.90255361384	41.5975585392	97.6153945823	0.0839053927932
TCGA-B0-5709	36.0910624347	1.61951756014	3.06992999663	9.66295597882	7.44561988111	15.886669877	16.8153009455	24.45027647	0.447591597432	11.7788586284	0.782497710685	102.178253407	88.8333991677	0.168140243252
TCGA-CZ-5454	40.30689498	0.856326707357	1.53000447695	8.57179524301	6.87501188369	4.44261237278	10.990940988	34.722035966	0.447421728347	10.2818602398	0.616160139229	32.125094768	105.738015837	0.110029583325
TCGA-B0-5113	36.0073200152	2.35544781306	3.22906661415	9.31795962752	4.13963213774	7.06941391256	10.2612647269	23.5510858165	0.59912144751	9.92317245542	0.597146287344	67.3763146017	90.5571194186	0.414643071601
TCGA-CJ-4644	29.6836741747	0.83991069699	1.00070931165	7.7380491458	5.9625528881	9.91245405419	11.3547585155	29.4349615746	0.288969314531	10.1791711965	0.597294806799	81.2373483006	134.659385317	0.227433524347
TCGA-CZ-4860	16.7864075589	0.830417902709	2.47302738021	2.37641988739	4.63390577881	5.2475225891	7.54856027434	21.3641865152	0.357299242796	5.02947182584	0.236630884762	62.5298587038	156.285350343	0.335366367273
TCGA-B2-5641	28.5615367803	1.18015204173	1.61569173281	6.96425644132	6.27568726483	11.0674646126	13.5056459353	23.1570778578	0.230941301916	6.38604015248	0.934407429726	104.03877856	81.8833707141	0.514408073308
TCGA-B0-4814	34.3950333789	2.98227138039	2.09660850068	5.83463222639	6.94654977047	5.31007120335	9.91139080701	27.2276178172	0.4204585735	8.86854647301	1.03702763726	43.601975461	94.3722160512	0.0998003898756
TCGA-BP-5004	34.516333527	2.01102384336	3.51434639253	10.6473234959	3.42607198513	6.11280157896	10.2607493073	20.6601452699	0.445025691608	15.9470005677	0.510797896144	36.1288978916	77.0721874229	0.276245814942
TCGA-B0-5698	31.647205175	0.823656179448	2.07069958571	8.68556828933	5.31215670361	8.57202997326	19.3096549774	20.1207969238	0.276438790133	8.8792060834	0.366190737599	49.5845270956	120.962294515	0.182284194345
TCGA-AK-3431	48.6114768888	1.47565831236	0.893903973998	15.861038833	3.81242442179	6.26839544768	12.134187798	29.4468485422	0.308141246391	6.48993455987	1.34349227132	29.4325907821	126.997681481	0.0586209061595
TCGA-BP-4330	27.9144024	3.26075738159	2.90615825077	10.1204513757	5.71393713405	8.54779969673	12.4833735105	25.5895220908	0.532612689268	12.1493398558	0.986749684923	88.0980329266	81.0142241191	0.251189953939
TCGA-BP-4981	29.5635311082	3.58032153215	3.12477687134	5.73249440395	8.98364491264	6.81327314444	6.78322980853	31.9565304645	0.152036759775	4.34632507866	0.208132218639	19.311343717	82.4491655774	0.0658710073523
TCGA-B0-4842	30.6553068162	0.849857271259	1.27091312099	2.45719619583	8.78292230729	14.4078615968	5.03672906925	18.2657737207	0.075177559627	2.02509000368	0.292219109919	27.3386903459	72.0430231856	0.411565590445
TCGA-B0-4827	25.9139244997	0.96335217237	1.16349038933	4.98111647961	5.01770675964	10.6841902528	14.8762450827	21.453245	0.163993583965	3.30792270077	0.477704786346	91.4509294458	96.2944628522	0.68983526372
TCGA-B0-5120	39.0336119008	2.69887270518	5.90419480893	17.0065553222	4.11383248325	7.02607247566	10.432553762	27.5743165667	0.472684106721	6.58819254302	0.676702911936	22.3195964373	90.886770716	0.37528039623
TCGA-CZ-4865	35.3031035009	1.01310836962	1.51659896285	10.319361887	5.29626516683	10.1668462971	11.2520138993	24.6812549703	0.250415262392	7.07520107355	0.998770990696	105.546616632	111.497622853	0.452031573798
TCGA-BP-4983	101.450362562	3.07864625283	4.47005665391	3.37423135753	11.3603575069	12.273409031	15.6420605613	20.0105311826	0.208712453526	19.5905867949	0.337587949177	100.934355183	123.722528566	0.957589792169
TCGA-B0-4846	31.664045714	2.16884749658	4.24673661671	8.58555614586	6.24219153009	7.63004188368	19.2335949522	23.8714390614	0.548608543953	9.55799472349	1.006704696	160.551435448	100.654777061	0.1492155916
TCGA-EU-5906	29.0633461666	1.81608825967	1.57066664933	13.659815288	4.38860874367	6.2014818049	17.0193180071	26.4181077187	0.545519920829	10.8579361056	1.37756661087	30.8794981539	88.6192578777	0.308794947529
TCGA-B0-4714	25.0782006225	4.54052367623	4.41305909064	4.77425198883	8.01234425162	9.93846534546	7.91853986797	22.4897171899	0.397610785227	6.35815181126	0.512790959203	65.2908665259	83.8157059467	0.166254582394
TCGA-BP-4335	31.648289121	4.03929979092	6.88638951317	7.54861986671	4.92918524469	6.52876980015	8.11364969074	25.158470014	0.414222622897	5.81831337272	0.531733152376	45.834052763	102.413520793	0.230655547598
TCGA-DV-5576	31.4247247541	1.74793952389	1.93236638646	16.8832982109	3.21246702494	5.77201390041	9.62468507933	25.9224450007	0.245228993044	4.12268419975	2.05897108308	23.1627353511	88.0635391957	0.966758331811
TCGA-DV-5566	37.3624476902	0.953784323824	1.22298076126	8.05897914356	6.89096599351	9.89372042792	17.1515740094	31.3218897308	0.20983389789	6.84040570268	0.874168257462	60.4032502369	96.0494520835	0.368658537694
TCGA-BP-4169	52.5611221687	3.6309267261	6.44704279202	11.5896917263	4.92723264483	8.12112869202	13.7436646429	26.2717124693	0.461001701891	8.27788313554	1.62442923107	55.4114649243	85.127627616	0.220630717826
TCGA-BP-5187	30.8758649538	1.24935962015	2.45391408696	8.85170585345	3.18587207545	2.96220491085	11.7105943901	31.3937470433	0.591889408359	10.2995024614	1.02134082377	54.9000797995	109.327364993	0.246869446651
TCGA-BP-4969	22.7584934554	2.62741394983	1.5922059724	4.3713379821	8.32078788496	4.92710469061	6.10095218759	22.6897013383	0.276443471519	6.4306620784	0.329952384672	12.2025913432	82.4459092923	0.217552974446
TCGA-B0-5710	43.7986705107	1.90822297534	0.941859243983	24.6642922947	5.37598932871	5.30900360868	14.7156740101	43.7535100641	0.370725347262	7.05157605467	0.898408974387	36.3838309187	109.376932374	0.0377212210934
