# Supplementary material for: Establishment of a new prognostic risk model of MAPK pathway-related molecules in kidney renal clear cell carcinoma based on genomes and transcriptomes analysis
Source: Front Oncol. 2023 Mar 10;13:1077309. doi: 10.3389/fonc.2023.1077309 (PMC10036835; doi:10.3389/fonc.2023.1077309)
Supplement: Supplementary file 1 [file DataSheet_1.zip › Raw Data/MAPK-KIRC/08.mergeRiskClinical/riskCliGroup.txt]

id	fustat	age	gender	grade	stage	T	M	N	Risk
TCGA-B8-A54J	Alive	<=65	MALE	G2	Stage II	T2	M0	NX	low
TCGA-B0-5402	Alive	<=65	MALE	G4	Stage IV	T4	M0	NX	low
TCGA-DV-5573	Alive	<=65	MALE	G2	Stage I	T1	M0	NX	high
TCGA-B0-5399	Alive	<=65	MALE	G2	Stage I	T1	M0	N0	low
TCGA-BP-4349	Alive	>65	FEMALE	G2	Stage I	T1	M0	NX	high
TCGA-BP-4994	Alive	<=65	MALE	G3	Stage I	T1	M0	NX	low
TCGA-B0-4843	Dead	<=65	MALE	G3	Stage III	T3	M0	N0	high
TCGA-A3-3387	Alive	<=65	MALE	G2	Stage I	T1	M0	N0	low
TCGA-BP-4986	Alive	>65	MALE	G3	Stage I	T1	M0	N0	high
TCGA-BP-5190	Alive	<=65	MALE	G3	Stage I	T1	M0	NX	high
TCGA-B0-5088	Dead	<=65	MALE	G3	Stage I	T1	M0	N0	high
TCGA-B0-5699	Alive	<=65	MALE	G2	Stage I	T1	M0	N0	low
TCGA-B8-5546	Alive	<=65	FEMALE	G2	Stage I	T1	M0	N0	low
TCGA-A3-3357	Alive	<=65	MALE	G3	Stage II	T2	M0	N0	low
TCGA-A3-3324	Alive	<=65	MALE	G3	Stage I	T1	M0	NX	low
TCGA-BP-4982	Alive	<=65	MALE	G3	Stage I	T1	M0	NX	low
TCGA-AK-3436	Alive	<=65	MALE	G2	Stage IV	T2	M1	N0	high
TCGA-B0-4841	Dead	<=65	MALE	G3	Stage IV	T2	M1	NX	high
TCGA-BP-4968	Alive	<=65	MALE	G3	Stage I	T1	M0	N0	high
TCGA-CJ-4907	Alive	<=65	MALE	G3	Stage III	T3	M0	NX	low
TCGA-B0-4945	Dead	>65	FEMALE	G2	Stage I	T1	M0	N0	low
TCGA-BP-5195	Alive	>65	MALE	G2	Stage I	T1	M0	NX	low
TCGA-A3-3317	Alive	>65	MALE	G2	Stage II	T2	M0	N0	low
TCGA-B0-5116	Alive	<=65	MALE	G3	Stage III	T3	M0	N0	high
TCGA-A3-A6NL	Alive	<=65	FEMALE	G2	Stage I	T1	M0	NX	low
TCGA-BP-4797	Alive	<=65	MALE	G3	Stage III	T3	M0	N0	low
TCGA-BP-4325	Alive	<=65	FEMALE	G2	Stage I	T1	M0	N0	low
TCGA-CZ-5459	Alive	<=65	MALE	G3	Stage III	T3	M0	NX	high
TCGA-A3-3328	Alive	>65	MALE	G2	Stage I	T1	M0	N0	low
TCGA-BP-4777	Alive	<=65	MALE	G3	Stage I	T1	M0	NX	high
TCGA-BP-4351	Alive	<=65	FEMALE	G2	Stage III	T3	M0	N0	high
TCGA-B0-4700	Dead	<=65	MALE	G4	Stage IV	T4	M1	NX	high
TCGA-B0-4819	Dead	<=65	FEMALE	G4	Stage IV	T3	M1	NX	high
TCGA-B0-5084	Dead	<=65	MALE	G3	Stage IV	T3	M1	N1	high
TCGA-CW-6087	Dead	<=65	MALE	G4	Stage IV	T3	M1	N1	high
TCGA-BP-5009	Dead	<=65	MALE	G3	Stage I	T1	M0	NX	high
TCGA-B8-A54H	Alive	>65	FEMALE	G3	Stage II	T2	M0	N0	low
TCGA-CJ-4897	Alive	>65	FEMALE	G3	Stage III	T3	M0	NX	low
TCGA-B0-5092	Dead	<=65	FEMALE	G3	Stage IV	T1	M1	N0	high
TCGA-BP-4998	Alive	<=65	MALE	G3	Stage I	T1	M0	NX	low
TCGA-CZ-4857	Dead	<=65	MALE	G3	Stage IV	T3	M1	N0	high
TCGA-B0-4837	Dead	<=65	MALE	G3	Stage I	T1	M0	N0	high
TCGA-BP-5175	Alive	<=65	MALE	G3	Stage I	T1	M0	NX	high
TCGA-AK-3450	Alive	>65	FEMALE	G2	Stage I	T1	M0	N0	high
TCGA-CZ-5463	Alive	>65	MALE	G2	Stage II	T2	M0	NX	low
TCGA-CJ-4916	Alive	>65	FEMALE	G3	Stage III	T3	M0	NX	high
TCGA-CZ-5985	Alive	<=65	MALE	G2	Stage II	T2	M0	N0	low
TCGA-BP-4353	Dead	<=65	MALE	G2	Stage I	T1	M0	N0	low
TCGA-BP-4804	Alive	<=65	MALE	G2	Stage I	T1	M0	NX	high
TCGA-BP-5010	Dead	<=65	MALE	G4	Stage III	T3	M0	N0	high
TCGA-AK-3455	Dead	>65	FEMALE	G3	Stage III	T3	M0	NX	high
TCGA-BP-5170	Alive	<=65	MALE	G2	Stage I	T1	M0	NX	high
TCGA-A3-3306	Alive	>65	MALE	G3	Stage I	T1	M0	N0	high
TCGA-CJ-4912	Alive	<=65	MALE	G3	Stage II	T2	M0	NX	high
TCGA-CZ-5461	Dead	<=65	MALE	G4	Stage IV	T1	M1	NX	low
TCGA-BP-4174	Alive	<=65	MALE	G3	Stage II	T2	M0	N0	high
TCGA-BP-4164	Dead	<=65	FEMALE	G2	Stage III	T3	M0	NX	low
TCGA-B0-5107	Dead	>65	FEMALE	G4	Stage IV	T2	M1	N0	high
TCGA-BP-4974	Dead	<=65	MALE	G4	Stage IV	T3	M1	N0	high
TCGA-BP-4964	Alive	<=65	FEMALE	G2	Stage I	T1	M0	N0	high
TCGA-G6-A5PC	Dead	<=65	FEMALE	G4	Stage IV	T1	M1	N0	high
TCGA-EU-5904	Alive	<=65	FEMALE	G1	Stage I	T1	M0	NX	low
TCGA-B0-4852	Dead	>65	FEMALE	G2	Stage II	T2	M0	N0	low
TCGA-CJ-6030	Dead	>65	MALE	G3	Stage I	T1	M0	N0	low
TCGA-A3-3380	Alive	<=65	MALE	G2	Stage I	T1	M0	N0	low
TCGA-B0-4844	Dead	<=65	MALE	G3	Stage IV	T3	M1	NX	high
TCGA-CJ-4905	Alive	<=65	FEMALE	G2	Stage I	T1	M0	NX	low
TCGA-BP-4993	Alive	<=65	MALE	G3	Stage I	T1	M0	NX	low
TCGA-B8-5553	Alive	>65	FEMALE	G2	Stage I	T1	M0	N0	low
TCGA-CJ-4875	Dead	>65	MALE	G3	Stage IV	T3	M1	NX	high
TCGA-AK-3428	Alive	<=65	MALE	G2	Stage III	T3	M0	N0	low
TCGA-CZ-5468	Dead	>65	MALE	G4	Stage IV	T3	M1	NX	high
TCGA-DV-5574	Alive	<=65	MALE	G2	Stage I	T1	M0	NX	low
TCGA-A3-3323	Alive	<=65	MALE	G1	Stage I	T1	M0	NX	high
TCGA-B0-4712	Dead	>65	MALE	G3	Stage IV	T3	M1	NX	high
TCGA-BP-4795	Alive	>65	FEMALE	G2	Stage I	T1	M0	N0	low
TCGA-BP-4991	Alive	<=65	MALE	G2	Stage I	T1	M0	NX	low
TCGA-CJ-4642	Alive	<=65	MALE	G2	Stage II	T2	M0	NX	low
TCGA-CZ-5452	Alive	>65	MALE	G2	Stage II	T2	M0	N0	low
TCGA-CJ-4870	Alive	<=65	FEMALE	G2	Stage III	T3	M0	NX	low
TCGA-CJ-4900	Dead	>65	FEMALE	G4	Stage IV	T4	M1	N1	high
TCGA-3Z-A93Z	Alive	>65	MALE	G2	Stage I	T1	M0	N0	high
TCGA-A3-3385	Alive	<=65	FEMALE	G2	Stage I	T1	M0	N0	low
TCGA-B2-4101	Alive	<=65	MALE	G3	Stage II	T2	M0	NX	low
TCGA-CW-5589	Alive	<=65	MALE	G2	Stage I	T1	M0	NX	low
TCGA-BP-4790	Dead	>65	MALE	G2	Stage I	T1	M0	NX	low
TCGA-B0-5099	Dead	>65	FEMALE	G3	Stage III	T3	M0	NX	low
TCGA-CZ-5456	Alive	<=65	MALE	G3	Stage II	T2	M0	N0	high
TCGA-A3-A6NI	Alive	<=65	MALE	G3	Stage I	T1	M0	NX	high
TCGA-B0-4816	Dead	<=65	MALE	G3	Stage II	T2	M0	N0	low
TCGA-BP-5006	Alive	<=65	MALE	G2	Stage I	T1	M0	N0	low
TCGA-CJ-5680	Dead	<=65	FEMALE	G4	Stage IV	T3	M1	NX	low
TCGA-B0-5083	Dead	<=65	MALE	G3	Stage I	T1	M0	N0	low
TCGA-B0-4707	Dead	<=65	MALE	G4	Stage III	T3	M0	NX	high
TCGA-B8-4621	Alive	<=65	MALE	G3	Stage I	T1	M0	N0	low
TCGA-BP-4770	Dead	>65	FEMALE	G4	Stage IV	T4	M0	N0	high
TCGA-BP-4760	Alive	>65	MALE	G2	Stage I	T1	M0	NX	low
TCGA-CZ-5987	Dead	<=65	MALE	G2	Stage IV	T3	M1	NX	high
TCGA-B0-5703	Alive	>65	MALE	G3	Stage I	T1	M0	N0	high
TCGA-B0-5119	Alive	<=65	FEMALE	G2	Stage I	T1	M0	N0	low
TCGA-DV-5568	Alive	<=65	MALE	G2	Stage I	T1	M0	NX	high
TCGA-CZ-5464	Alive	>65	MALE	G2	Stage IV	T3	M1	NX	low
TCGA-BP-4801	Alive	<=65	MALE	G2	Stage I	T1	M0	NX	low
TCGA-B4-5377	Alive	>65	FEMALE	G3	Stage IV	T3	M1	N0	low
TCGA-B0-4848	Dead	<=65	MALE	G3	Stage III	T3	M0	NX	high
TCGA-BP-4961	Alive	<=65	MALE	G2	Stage I	T1	M0	NX	low
TCGA-BP-4971	Alive	<=65	MALE	G3	Stage III	T3	M0	N0	high
TCGA-CJ-4890	Alive	>65	MALE	G4	Stage IV	T3	M1	N0	high
TCGA-BP-4161	Alive	>65	MALE	G3	Stage I	T1	M0	NX	high
TCGA-BP-4354	Dead	<=65	MALE	G4	Stage IV	T4	M1	N1	high
TCGA-B8-5549	Alive	<=65	MALE	G3	Stage I	T1	M0	N0	low
TCGA-BP-4327	Dead	>65	FEMALE	G2	Stage II	T2	M0	N0	high
TCGA-B0-5696	Alive	>65	MALE	G4	Stage III	T3	M0	N0	low
TCGA-B0-5701	Alive	>65	MALE	G4	Stage III	T3	M0	N0	low
TCGA-BP-4342	Dead	>65	MALE	G3	Stage II	T2	M0	N0	high
TCGA-BP-4775	Alive	<=65	FEMALE	G2	Stage I	T1	M0	NX	low
TCGA-BP-4765	Alive	<=65	MALE	G2	Stage I	T1	M0	NX	high
TCGA-B0-5081	Dead	>65	FEMALE	G2	Stage III	T3	M0	N0	high
TCGA-BP-4159	Dead	>65	MALE	G2	Stage I	T1	M0	N0	low
TCGA-CW-5591	Alive	<=65	MALE	G2	Stage IV	T3	M1	N0	low
TCGA-B8-5163	Alive	<=65	FEMALE	G3	Stage III	T3	M0	N0	high
TCGA-BP-4959	Alive	<=65	MALE	G3	Stage I	T1	M0	NX	low
TCGA-B0-5100	Dead	>65	MALE	G3	Stage III	T3	M0	NX	high
TCGA-CJ-4895	Dead	<=65	MALE	G4	Stage IV	T3	M1	NX	high
TCGA-B8-5159	Alive	<=65	FEMALE	G3	Stage I	T1	M0	N0	low
TCGA-BP-4346	Dead	<=65	MALE	G3	Stage III	T3	M0	N0	high
TCGA-BP-4973	Alive	<=65	MALE	G3	Stage III	T3	M0	NX	low
TCGA-BP-4963	Alive	<=65	MALE	G3	Stage I	T1	M0	NX	high
TCGA-B0-5692	Alive	>65	FEMALE	G3	Stage III	T3	M0	N0	high
TCGA-BP-4163	Alive	<=65	FEMALE	G3	Stage III	T3	M0	N0	low
TCGA-BP-4173	Alive	<=65	MALE	G3	Stage II	T2	M0	N0	high
TCGA-BP-5177	Alive	<=65	FEMALE	G3	Stage I	T1	M0	NX	low
TCGA-BP-4989	Alive	<=65	MALE	G3	Stage III	T3	M0	N0	high
TCGA-BP-4803	Alive	>65	MALE	G3	Stage III	T3	M0	NX	low
TCGA-BP-5178	Dead	>65	MALE	G4	Stage IV	T3	M1	NX	high
TCGA-BP-5168	Dead	>65	MALE	G2	Stage I	T1	M0	NX	low
TCGA-B8-A54K	Alive	<=65	MALE	G1	Stage I	T1	M0	NX	high
TCGA-BP-4995	Alive	>65	MALE	G3	Stage I	T1	M0	N0	low
TCGA-CJ-4873	Alive	>65	FEMALE	G3	Stage III	T3	M0	N0	high
TCGA-CJ-4889	Alive	<=65	FEMALE	G4	Stage I	T1	M0	NX	low
TCGA-CJ-4903	Alive	<=65	MALE	G3	Stage I	T1	M0	NX	low
TCGA-CJ-6031	Alive	<=65	MALE	G3	Stage I	T1	M0	NX	high
TCGA-CJ-5679	Dead	>65	MALE	G4	Stage III	T3	M0	NX	high
TCGA-A3-3351	Alive	<=65	MALE	G2	Stage II	T2	M0	N0	high
TCGA-AS-3778	Alive	<=65	MALE	G1	Stage I	T1	M0	NX	high
TCGA-A3-3313	Dead	<=65	MALE	G3	Stage I	T1	M0	N0	low
TCGA-CJ-5683	Alive	>65	MALE	G3	Stage I	T1	M0	NX	low
TCGA-A3-3325	Dead	<=65	MALE	G2	Stage I	T1	M0	NX	low
TCGA-B0-4847	Dead	<=65	MALE	G3	Stage IV	T3	M1	NX	high
TCGA-B0-4822	Dead	>65	MALE	G4	Stage II	T2	M0	NX	high
TCGA-B4-5378	Alive	<=65	MALE	G2	Stage I	T1	M0	N0	low
TCGA-CJ-6033	Dead	<=65	FEMALE	G4	Stage IV	T3	M1	N0	high
TCGA-CJ-4901	Alive	<=65	MALE	G3	Stage III	T3	M0	NX	high
TCGA-A3-3383	Alive	<=65	MALE	G2	Stage I	T1	M0	NX	high
TCGA-BP-5194	Alive	<=65	MALE	G2	Stage I	T1	M0	NX	low
TCGA-EU-5907	Alive	>65	MALE	G3	Stage III	T3	M0	NX	high
TCGA-DV-5567	Alive	<=65	FEMALE	G2	Stage I	T1	M0	NX	low
TCGA-BP-5186	Alive	<=65	FEMALE	G2	Stage I	T1	M0	N0	low
TCGA-B8-5550	Alive	>65	MALE	G3	Stage III	T3	M0	N0	low
TCGA-B2-3924	Alive	>65	MALE	G2	Stage I	T1	M0	NX	low
TCGA-AK-3458	Alive	<=65	MALE	G3	Stage I	T1	M0	NX	high
TCGA-B4-5836	Alive	<=65	FEMALE	G2	Stage I	T1	M0	N0	low
TCGA-CJ-4871	Alive	<=65	MALE	G4	Stage IV	T3	M1	NX	low
TCGA-A3-3320	Alive	<=65	FEMALE	G1	Stage I	T1	M0	NX	low
TCGA-A3-3311	Dead	<=65	MALE	G2	Stage I	T1	M0	NX	high
TCGA-CZ-5988	Alive	<=65	MALE	G2	Stage I	T1	M0	N0	low
TCGA-B0-4699	Dead	>65	MALE	G4	Stage IV	T4	M1	N0	high
TCGA-CJ-5681	Dead	<=65	FEMALE	G3	Stage IV	T3	M1	NX	high
TCGA-B4-5832	Alive	<=65	MALE	G2	Stage III	T3	M0	N0	low
TCGA-CJ-4639	Alive	<=65	FEMALE	G2	Stage II	T2	M0	N0	low
TCGA-BP-5182	Alive	<=65	MALE	G3	Stage I	T1	M0	N0	low
TCGA-B0-5705	Alive	<=65	FEMALE	G2	Stage I	T1	M0	N0	low
TCGA-B8-4620	Alive	>65	FEMALE	G2	Stage III	T3	M0	N0	high
TCGA-A3-A8OW	Alive	<=65	MALE	G2	Stage III	T3	M0	NX	low
TCGA-BP-4761	Alive	<=65	MALE	G4	Stage III	T3	M0	N1	high
TCGA-BP-4771	Dead	<=65	MALE	G4	Stage IV	T3	M1	N0	high
TCGA-B0-5085	Dead	>65	FEMALE	G3	Stage III	T3	M0	N0	high
TCGA-BP-4960	Alive	<=65	MALE	G3	Stage II	T2	M0	N0	high
TCGA-BP-4970	Alive	<=65	MALE	G3	Stage III	T1	M0	N1	low
TCGA-CJ-4891	Dead	<=65	FEMALE	G4	Stage III	T3	M0	N0	high
TCGA-BP-4160	Alive	>65	MALE	G2	Stage III	T3	M0	N0	low
TCGA-BP-4170	Dead	>65	FEMALE	G2	Stage I	T1	M0	N0	low
TCGA-A3-3349	Alive	<=65	FEMALE	G2	Stage I	T1	M0	N0	low
TCGA-BP-5174	Alive	<=65	FEMALE	G2	Stage I	T1	M0	NX	high
TCGA-B0-5080	Dead	<=65	MALE	G3	Stage IV	T3	M1	N0	low
TCGA-B8-5165	Alive	<=65	MALE	G2	Stage I	T1	M0	N0	low
TCGA-B2-4099	Alive	>65	MALE	G3	Stage I	T1	M0	NX	low
TCGA-CW-5590	Dead	<=65	MALE	G3	Stage IV	T3	M1	NX	low
TCGA-BP-4789	Alive	<=65	MALE	G2	Stage I	T1	M0	NX	low
TCGA-B2-5636	Alive	>65	MALE	G2	Stage I	T1	M0	NX	low
TCGA-BP-4763	Dead	>65	FEMALE	G2	Stage I	T1	M0	NX	low
TCGA-CZ-5984	Alive	<=65	MALE	G3	Stage I	T1	M0	N0	low
TCGA-B0-5700	Alive	>65	MALE	G2	Stage I	T1	M0	N0	low
TCGA-B8-4148	Alive	<=65	FEMALE	G3	Stage I	T1	M0	N0	low
TCGA-AK-3454	Alive	>65	MALE	G3	Stage I	T1	M0	NX	high
TCGA-CZ-4853	Alive	>65	MALE	G2	Stage I	T1	M0	NX	low
TCGA-B0-4833	Dead	>65	FEMALE	G2	Stage I	T1	M0	N0	high
TCGA-BP-4759	Alive	<=65	MALE	G2	Stage I	T1	M0	NX	high
TCGA-CZ-5467	Dead	>65	FEMALE	G4	Stage III	T3	M0	N0	low
TCGA-BP-4165	Alive	<=65	FEMALE	G1	Stage I	T1	M0	N0	high
TCGA-BP-5198	Alive	>65	MALE	G3	Stage III	T3	M0	N0	high
TCGA-CJ-4893	Alive	>65	FEMALE	G3	Stage I	T1	M0	NX	low
TCGA-BP-4965	Alive	<=65	MALE	G2	Stage I	T1	M0	NX	low
TCGA-BP-4975	Alive	<=65	MALE	G3	Stage I	T1	M0	NX	low
TCGA-B0-5108	Alive	<=65	MALE	G2	Stage III	T3	M0	N0	high
TCGA-BP-4756	Alive	<=65	FEMALE	G2	Stage I	T1	M0	N0	high
TCGA-EU-5905	Alive	>65	FEMALE	G3	Stage I	T1	M0	NX	high
TCGA-BP-5191	Alive	>65	MALE	G2	Stage III	T3	M0	N0	high
TCGA-BP-4782	Alive	<=65	FEMALE	G2	Stage I	T1	M0	NX	low
TCGA-CJ-4904	Alive	<=65	FEMALE	G3	Stage IV	T3	M1	N0	low
TCGA-B0-4845	Dead	>65	MALE	G2	Stage IV	T3	M1	NX	low
TCGA-B0-5812	Alive	<=65	MALE	G3	Stage I	T1	M0	NX	low
TCGA-CJ-4874	Alive	>65	FEMALE	G3	Stage I	T1	M0	N0	low
TCGA-DV-5575	Alive	<=65	FEMALE	G2	Stage I	T1	M0	NX	low
TCGA-DV-5565	Alive	<=65	MALE	G2	Stage I	T1	M0	NX	low
TCGA-CZ-4862	Alive	<=65	MALE	G2	Stage I	T1	M0	NX	high
TCGA-CJ-5684	Alive	<=65	MALE	G2	Stage III	T3	M0	NX	low
TCGA-B0-4688	Dead	<=65	MALE	G4	Stage IV	T4	M1	N0	high
TCGA-B2-5639	Dead	<=65	MALE	G3	Stage IV	T3	M1	NX	low
TCGA-CZ-4866	Alive	>65	FEMALE	G3	Stage I	T1	M0	NX	low
TCGA-BP-4332	Alive	<=65	MALE	G2	Stage III	T3	M0	N0	low
TCGA-CZ-4858	Dead	<=65	MALE	G4	Stage II	T2	M0	NX	high
TCGA-B2-3923	Alive	<=65	MALE	G2	Stage II	T2	M0	NX	low
TCGA-B0-4838	Dead	>65	FEMALE	G3	Stage I	T1	M0	N0	low
TCGA-A3-3346	Dead	>65	MALE	G3	Stage I	T1	M0	NX	high
TCGA-B0-5712	Alive	>65	FEMALE	G3	Stage IV	T2	M1	N0	low
TCGA-CW-6088	Alive	<=65	MALE	G2	Stage I	T1	M0	N0	low
TCGA-BP-4768	Alive	>65	FEMALE	G2	Stage I	T1	M0	N0	high
TCGA-B8-4143	Dead	>65	FEMALE	G3	Stage IV	T3	M1	N0	high
TCGA-B0-4701	Dead	>65	FEMALE	G3	Stage IV	T3	M1	N0	high
TCGA-B0-4696	Dead	<=65	MALE	G3	Stage III	T3	M0	N0	high
TCGA-CJ-4636	Alive	<=65	MALE	G3	Stage III	T3	M0	N0	high
TCGA-A3-3362	Alive	<=65	FEMALE	G2	Stage I	T1	M0	N0	low
TCGA-A3-3372	Alive	<=65	MALE	G2	Stage III	T3	M0	NX	high
TCGA-BP-5173	Dead	>65	MALE	G2	Stage I	T1	M0	NX	high
TCGA-CZ-5465	Dead	>65	FEMALE	G2	Stage III	T3	M0	NX	low
TCGA-AK-3425	Alive	>65	MALE	G2	Stage I	T1	M0	N0	high
TCGA-AK-3451	Alive	<=65	MALE	G3	Stage II	T2	M0	N0	high
TCGA-BP-4807	Alive	<=65	MALE	G3	Stage I	T1	M0	NX	low
TCGA-CJ-4868	Dead	<=65	MALE	G3	Stage IV	T3	M1	N0	high
TCGA-CJ-4878	Alive	>65	FEMALE	G2	Stage III	T3	M0	NX	high
TCGA-A3-3376	Dead	<=65	MALE	G2	Stage I	T1	M0	N0	low
TCGA-BP-4977	Alive	<=65	MALE	G3	Stage I	T1	M0	NX	high
TCGA-CJ-4908	Alive	<=65	MALE	G2	Stage I	T1	M0	NX	low
TCGA-BP-4967	Alive	>65	MALE	G2	Stage III	T3	M0	N0	low
TCGA-BP-4167	Alive	<=65	MALE	G2	Stage III	T3	M0	NX	high
TCGA-BP-5189	Dead	<=65	MALE	G4	Stage I	T1	M0	NX	low
TCGA-BP-4177	Alive	>65	MALE	G2	Stage I	T1	M0	NX	low
TCGA-A3-3358	Alive	<=65	FEMALE	G2	Stage I	T1	M0	N0	high
TCGA-BP-4355	Dead	<=65	FEMALE	G4	Stage III	T3	M0	NX	high
TCGA-BP-4774	Alive	<=65	FEMALE	G2	Stage I	T1	M0	NX	low
TCGA-B0-5707	Alive	<=65	FEMALE	G3	Stage I	T1	M0	N0	low
TCGA-CJ-5676	Alive	<=65	MALE	G3	Stage III	T3	M0	NX	high
TCGA-CJ-4882	Alive	<=65	MALE	G3	Stage III	T3	M0	NX	high
TCGA-B0-4703	Dead	<=65	MALE	G4	Stage IV	T3	M1	N0	high
TCGA-CJ-5672	Dead	>65	MALE	G3	Stage I	T1	M0	NX	high
TCGA-CJ-4894	Dead	<=65	MALE	G3	Stage III	T3	M0	N0	low
TCGA-G6-A8L6	Dead	<=65	MALE	G3	Stage IV	T2	M1	NX	high
TCGA-B0-4834	Dead	<=65	MALE	G3	Stage I	T1	M0	N0	low
TCGA-CZ-4854	Dead	>65	MALE	G2	Stage I	T1	M0	N0	high
TCGA-AK-3453	Alive	<=65	FEMALE	G2	Stage II	T2	M0	NX	high
TCGA-CZ-5460	Alive	<=65	MALE	G2	Stage IV	T3	M1	NX	low
TCGA-CZ-5470	Alive	>65	FEMALE	G3	Stage II	T2	M0	N0	low
TCGA-CJ-4886	Alive	<=65	FEMALE	G3	Stage I	T1	M0	NX	low
TCGA-DV-A4VX	Dead	<=65	MALE	G4	Stage IV	T3	M1	N0	high
TCGA-AK-3456	Alive	<=65	MALE	G3	Stage II	T2	M0	N0	low
TCGA-CZ-5982	Alive	<=65	FEMALE	G2	Stage I	T1	M0	NX	low
TCGA-CJ-4869	Alive	<=65	MALE	G2	Stage III	T2	M0	N1	high
TCGA-A3-3319	Alive	>65	MALE	G2	Stage I	T1	M0	NX	high
TCGA-B0-4706	Dead	<=65	MALE	G4	Stage III	T3	M0	NX	high
TCGA-B0-4691	Dead	<=65	MALE	G3	Stage IV	T2	M1	N0	high
TCGA-B0-4828	Dead	>65	MALE	G3	Stage IV	T2	M1	NX	high
TCGA-CW-5580	Dead	>65	FEMALE	G3	Stage IV	T3	M1	NX	low
TCGA-BP-4799	Dead	>65	MALE	G3	Stage III	T3	M0	N0	high
TCGA-CW-6093	Alive	>65	MALE	G1	Stage I	T1	M0	NX	low
TCGA-CZ-5986	Alive	<=65	MALE	G3	Stage I	T1	M0	N0	low
TCGA-A3-3373	Alive	<=65	FEMALE	G3	Stage I	T1	M0	N0	low
TCGA-A3-3363	Alive	<=65	MALE	G2	Stage II	T2	M0	N0	low
TCGA-BP-4347	Alive	>65	MALE	G2	Stage III	T3	M0	NX	low
TCGA-BP-5176	Dead	>65	FEMALE	G2	Stage I	T1	M0	NX	low
TCGA-BP-5201	Alive	<=65	MALE	G4	Stage IV	T3	M1	N0	low
TCGA-CJ-4881	Alive	<=65	MALE	G3	Stage III	T3	M0	NX	high
TCGA-CW-5585	Alive	<=65	MALE	G2	Stage IV	T3	M1	N0	low
TCGA-B0-5095	Dead	>65	MALE	G3	Stage III	T3	M0	N0	high
TCGA-CJ-5671	Alive	<=65	MALE	G3	Stage I	T1	M0	NX	high
TCGA-BP-4326	Dead	<=65	FEMALE	G2	Stage I	T1	M0	N0	high
TCGA-B0-5697	Alive	<=65	MALE	G2	Stage I	T1	M0	N0	low
TCGA-B0-4693	Dead	>65	FEMALE	G4	Stage III	T3	M0	N0	low
TCGA-A3-3359	Alive	>65	FEMALE	G2	Stage I	T1	M0	N0	low
TCGA-BP-4781	Alive	>65	MALE	G3	Stage I	T1	M0	NX	high
TCGA-B0-4824	Dead	<=65	FEMALE	G3	Stage I	T1	M0	N0	high
TCGA-B8-4146	Alive	<=65	FEMALE	G2	Stage I	T1	M0	NX	low
TCGA-BP-5192	Alive	<=65	MALE	G2	Stage I	T1	M0	NX	low
TCGA-CJ-6028	Dead	<=65	MALE	G4	Stage IV	T3	M1	NX	high
TCGA-CZ-4861	Dead	<=65	MALE	G2	Stage II	T2	M0	NX	high
TCGA-B0-5400	Alive	<=65	FEMALE	G4	Stage III	T3	M0	N0	high
TCGA-B0-5115	Alive	<=65	MALE	G3	Stage IV	T2	M1	N0	high
TCGA-B0-5075	Dead	>65	FEMALE	G2	Stage III	T3	M0	N0	low
TCGA-BP-5196	Alive	<=65	MALE	G2	Stage I	T1	M0	NX	high
TCGA-B8-4154	Alive	>65	FEMALE	G2	Stage I	T1	M0	N0	low
TCGA-A3-3343	Alive	>65	MALE	G3	Stage II	T2	M0	N0	high
TCGA-B4-5834	Alive	<=65	MALE	G1	Stage I	T1	M0	N0	low
TCGA-BP-4331	Dead	<=65	MALE	G2	Stage I	T1	M0	N0	high
TCGA-B0-5109	Dead	>65	MALE	G4	Stage III	T3	M0	N1	high
TCGA-BP-5184	Alive	<=65	MALE	G3	Stage I	T1	M0	NX	low
TCGA-B0-5713	Alive	>65	FEMALE	G3	Stage III	T3	M0	N0	low
TCGA-B8-5545	Alive	<=65	MALE	G2	Stage I	T1	M0	N0	low
TCGA-B0-5110	Alive	>65	FEMALE	G2	Stage I	T1	M0	N0	low
TCGA-CZ-4863	Alive	<=65	FEMALE	G3	Stage III	T3	M0	N0	high
TCGA-B8-4619	Alive	<=65	MALE	G2	Stage I	T1	M0	N0	low
TCGA-B0-5121	Alive	<=65	MALE	G2	Stage I	T1	M0	N0	low
TCGA-BP-4769	Alive	<=65	MALE	G2	Stage I	T1	M0	NX	low
TCGA-CZ-5457	Alive	<=65	MALE	G4	Stage III	T3	M0	NX	low
TCGA-BP-5007	Alive	<=65	MALE	G2	Stage II	T2	M0	N0	low
TCGA-B0-4817	Dead	>65	MALE	G3	Stage III	T3	M0	N0	high
TCGA-CJ-4899	Alive	<=65	MALE	G2	Stage I	T1	M0	NX	low
TCGA-DV-A4W0	Alive	<=65	MALE	G3	Stage I	T1	M0	NX	high
TCGA-B0-5711	Alive	<=65	MALE	G3	Stage III	T3	M0	NX	low
TCGA-B0-4839	Dead	>65	FEMALE	G2	Stage I	T1	M0	N0	high
TCGA-B8-A54F	Alive	<=65	FEMALE	G2	Stage I	T1	M0	NX	high
TCGA-BP-4985	Dead	>65	MALE	G4	Stage III	T3	M0	N0	high
TCGA-CZ-4859	Alive	<=65	FEMALE	G2	Stage I	T1	M0	N0	low
TCGA-BP-4345	Alive	<=65	MALE	G3	Stage III	T3	M0	N0	high
TCGA-BP-4762	Dead	<=65	MALE	G3	Stage I	T1	M0	NX	low
TCGA-CJ-4884	Alive	>65	FEMALE	G3	Stage III	T3	M0	NX	low
TCGA-B0-4836	Dead	<=65	MALE	G3	Stage IV	T3	M1	NX	high
TCGA-CJ-4892	Alive	<=65	FEMALE	G2	Stage I	T1	M0	N0	high
TCGA-BP-4776	Alive	<=65	MALE	G2	Stage I	T1	M0	NX	high
TCGA-BP-4766	Alive	<=65	FEMALE	G3	Stage I	T1	M0	NX	low
TCGA-B0-5097	Alive	<=65	FEMALE	G2	Stage III	T3	M0	N0	high
TCGA-B0-5695	Alive	<=65	FEMALE	G2	Stage I	T1	M0	N0	low
TCGA-CW-5587	Alive	<=65	FEMALE	G2	Stage III	T3	M0	N0	low
TCGA-B2-5633	Alive	<=65	MALE	G2	Stage I	T1	M0	N0	low
TCGA-BP-4338	Alive	<=65	MALE	G3	Stage I	T1	M0	N0	high
TCGA-BP-5199	Alive	<=65	MALE	G4	Stage II	T2	M0	N0	high
TCGA-A3-3335	Alive	<=65	MALE	G4	Stage II	T2	M0	N0	high
TCGA-A3-3307	Alive	>65	MALE	G3	Stage III	T3	M0	N0	low
TCGA-BP-4340	Dead	>65	FEMALE	G2	Stage I	T1	M0	N0	low
TCGA-B0-5106	Dead	<=65	MALE	G2	Stage I	T1	M0	N0	high
TCGA-BP-4758	Alive	<=65	MALE	G2	Stage I	T1	M0	NX	high
TCGA-A3-3374	Alive	<=65	FEMALE	G2	Stage I	T1	M0	N0	low
TCGA-B8-A54D	Alive	>65	MALE	G2	Stage III	T3	M0	NX	high
TCGA-B0-4694	Dead	>65	MALE	G4	Stage III	T3	M0	NX	high
TCGA-B0-5102	Dead	>65	FEMALE	G3	Stage I	T1	M0	NX	high
TCGA-B0-5690	Alive	<=65	FEMALE	G1	Stage I	T1	M0	NX	low
TCGA-CJ-4634	Alive	<=65	FEMALE	G2	Stage I	T1	M0	NX	low
TCGA-B2-4098	Dead	>65	FEMALE	G2	Stage I	T1	M0	NX	high
TCGA-BP-4329	Dead	>65	MALE	G2	Stage III	T3	M0	N0	low
TCGA-CZ-5455	Dead	<=65	MALE	G4	Stage IV	T3	M1	NX	low
TCGA-AK-3461	Alive	>65	MALE	G2	Stage I	T1	M0	NX	low
TCGA-B0-4823	Dead	>65	MALE	G2	Stage I	T1	M0	N0	low
TCGA-CJ-5678	Dead	<=65	MALE	G3	Stage IV	T2	M1	N0	high
TCGA-B0-4815	Dead	<=65	MALE	G4	Stage III	T3	M0	NX	high
TCGA-A3-3382	Alive	>65	MALE	G3	Stage I	T1	M0	NX	high
TCGA-CJ-6032	Alive	<=65	FEMALE	G3	Stage II	T2	M0	NX	low
TCGA-BP-5183	Alive	<=65	MALE	G3	Stage III	T3	M0	NX	high
TCGA-CJ-4888	Dead	<=65	MALE	G4	Stage IV	T3	M1	NX	high
TCGA-B8-4153	Alive	>65	MALE	G3	Stage III	T3	M0	NX	high
TCGA-B0-4710	Alive	>65	FEMALE	G3	Stage III	T3	M0	N0	high
TCGA-BP-4987	Alive	<=65	FEMALE	G2	Stage I	T1	M0	NX	low
TCGA-BP-5169	Alive	>65	MALE	G4	Stage I	T1	M0	N0	high
TCGA-CJ-4638	Dead	<=65	FEMALE	G4	Stage IV	T3	M1	N1	high
TCGA-B0-4810	Dead	<=65	MALE	G3	Stage III	T3	M0	N1	high
TCGA-BP-5000	Alive	<=65	MALE	G3	Stage I	T1	M0	NX	high
TCGA-B0-4821	Dead	>65	FEMALE	G3	Stage III	T3	M0	N0	high
TCGA-CJ-5686	Alive	<=65	FEMALE	G3	Stage I	T1	M0	NX	low
TCGA-A3-3316	Alive	<=65	MALE	G3	Stage II	T2	M0	NX	high
TCGA-BP-4784	Alive	>65	FEMALE	G2	Stage I	T1	M0	NX	low
TCGA-CJ-4902	Alive	<=65	MALE	G3	Stage III	T3	M0	NX	high
TCGA-CZ-5989	Alive	<=65	MALE	G2	Stage II	T2	M0	N0	low
TCGA-B0-4698	Dead	>65	MALE	G4	Stage IV	T4	M0	NX	high
TCGA-CJ-4872	Alive	<=65	MALE	G4	Stage I	T1	M0	N0	low
TCGA-B0-5077	Dead	>65	MALE	G3	Stage I	T1	M0	N0	high
TCGA-B0-5117	Alive	<=65	MALE	G2	Stage I	T1	M0	NX	high
TCGA-CZ-4864	Dead	>65	MALE	G3	Stage II	T2	M0	N0	high
TCGA-CJ-4640	Alive	<=65	MALE	G4	Stage III	T3	M0	N0	high
TCGA-B8-4151	Alive	<=65	FEMALE	G2	Stage III	T3	M0	N0	low
TCGA-A3-3378	Alive	<=65	MALE	G3	Stage I	T1	M0	N0	high
TCGA-CJ-5682	Alive	<=65	MALE	G4	Stage IV	T3	M1	NX	low
TCGA-BP-4334	Dead	<=65	MALE	G3	Stage III	T3	M0	N0	high
TCGA-BP-5181	Alive	<=65	FEMALE	G2	Stage I	T1	M0	NX	low
TCGA-CJ-4876	Alive	<=65	MALE	G3	Stage II	T2	M0	N0	high
TCGA-A3-3331	Alive	>65	FEMALE	G2	Stage I	T1	M0	N0	low
TCGA-B8-5162	Alive	<=65	MALE	G2	Stage II	T2	M0	NX	high
TCGA-B8-A54I	Alive	<=65	MALE	G3	Stage I	T1	M0	NX	high
TCGA-B0-4849	Dead	<=65	MALE	G3	Stage III	T3	M0	NX	high
TCGA-BP-4343	Dead	<=65	MALE	G3	Stage III	T3	M0	N0	high
TCGA-A3-3367	Alive	>65	MALE	G3	Stage I	T1	M0	N0	low
TCGA-BP-4976	Alive	>65	MALE	G3	Stage I	T1	M0	NX	low
TCGA-B8-4622	Alive	<=65	MALE	G3	Stage IV	T3	M1	N0	low
TCGA-DV-5569	Alive	<=65	FEMALE	G2	Stage I	T1	M0	NX	low
TCGA-BP-4176	Alive	<=65	MALE	G2	Stage I	T1	M0	NX	high
TCGA-B0-4697	Dead	<=65	FEMALE	G4	Stage IV	T3	M1	NX	high
TCGA-B2-5635	Alive	>65	MALE	G2	Stage I	T1	M0	NX	low
TCGA-AK-3445	Alive	>65	MALE	G3	Stage III	T3	M0	NX	high
TCGA-CJ-4637	Dead	<=65	FEMALE	G4	Stage IV	T2	M1	NX	high
TCGA-BP-4162	Alive	>65	FEMALE	G2	Stage I	T1	M0	N0	high
TCGA-B0-5693	Alive	<=65	FEMALE	G2	Stage I	T1	M0	NX	low
TCGA-BP-4972	Alive	<=65	FEMALE	G3	Stage III	T3	M0	NX	low
TCGA-BP-4962	Alive	<=65	MALE	G2	Stage II	T2	M0	NX	high
TCGA-BP-4341	Dead	>65	MALE	G2	Stage III	T3	M0	NX	high
TCGA-B0-5702	Alive	>65	MALE	G2	Stage I	T1	M0	N0	high
TCGA-CJ-4887	Dead	<=65	MALE	G3	Stage IV	T3	M1	NX	high
TCGA-B8-5158	Alive	<=65	MALE	G4	Stage III	T3	M0	N1	high
TCGA-CW-5584	Dead	>65	MALE	G3	Stage III	T3	M0	N1	low
TCGA-CJ-5677	Dead	<=65	FEMALE	G4	Stage IV	T3	M1	NX	high
TCGA-B0-5094	Dead	<=65	MALE	G2	Stage IV	T3	M1	N0	high
TCGA-BP-4158	Alive	>65	MALE	G2	Stage I	T1	M0	N0	low
TCGA-B0-5706	Alive	<=65	MALE	G2	Stage II	T2	M0	N0	high
TCGA-B0-5691	Alive	>65	FEMALE	G3	Stage I	T1	M0	N0	low
TCGA-CW-6097	Dead	<=65	MALE	G4	Stage III	T3	M0	NX	high
TCGA-AK-3440	Alive	<=65	MALE	G3	Stage I	T1	M0	NX	low
TCGA-BP-4787	Dead	<=65	FEMALE	G4	Stage IV	T3	M1	N0	high
TCGA-B8-A54G	Alive	<=65	MALE	G3	Stage I	T1	M0	NX	high
TCGA-A3-A8OV	Alive	>65	MALE	G2	Stage I	T1	M0	NX	high
TCGA-CJ-4918	Dead	<=65	MALE	G4	Stage IV	T3	M1	N0	low
TCGA-AK-3460	Alive	<=65	MALE	G2	Stage I	T1	M0	NX	low
TCGA-CJ-4643	Alive	>65	FEMALE	G3	Stage II	T2	M0	N0	low
TCGA-CZ-5453	Dead	>65	MALE	G2	Stage II	T2	M0	NX	low
TCGA-AK-3429	Alive	<=65	FEMALE	G2	Stage II	T2	M0	N0	high
TCGA-CZ-5469	Dead	<=65	MALE	G2	Stage II	T2	M0	N0	high
TCGA-B8-A7U6	Alive	<=65	FEMALE	G3	Stage I	T1	M0	NX	low
TCGA-BP-5185	Alive	<=65	MALE	G3	Stage I	T1	M0	NX	high
TCGA-CJ-4641	Dead	<=65	FEMALE	G4	Stage IV	T3	M1	NX	high
TCGA-BP-4992	Alive	>65	MALE	G4	Stage I	T1	M0	NX	high
TCGA-CZ-5451	Alive	>65	MALE	G3	Stage II	T2	M0	N0	low
TCGA-B8-5552	Alive	<=65	FEMALE	G2	Stage I	T1	M0	NX	low
TCGA-B0-5098	Dead	<=65	FEMALE	G3	Stage I	T1	M0	NX	high
TCGA-A3-3326	Alive	<=65	MALE	G1	Stage I	T1	M0	NX	low
TCGA-AK-3434	Alive	>65	MALE	G2	Stage I	T1	M0	NX	high
TCGA-B2-4102	Alive	<=65	MALE	G2	Stage I	T1	M0	NX	low
TCGA-B0-4811	Dead	<=65	MALE	G3	Stage III	T3	M0	N0	high
TCGA-BP-5001	Alive	<=65	FEMALE	G2	Stage I	T1	M0	NX	high
TCGA-CW-5588	Alive	>65	FEMALE	G2	Stage I	T1	M0	NX	high
TCGA-BP-5180	Alive	<=65	MALE	G2	Stage I	T1	M0	NX	high
TCGA-B0-4713	Dead	>65	FEMALE	G2	Stage III	T3	M0	NX	high
TCGA-A3-3347	Alive	>65	FEMALE	G2	Stage III	T1	M0	N1	high
TCGA-A3-3322	Alive	<=65	MALE	G2	Stage I	T1	M0	NX	low
TCGA-A3-3370	Alive	<=65	FEMALE	G2	Stage I	T1	M0	N0	high
TCGA-BP-4352	Dead	>65	FEMALE	G4	Stage IV	T3	M1	N0	high
TCGA-BP-4999	Alive	<=65	MALE	G2	Stage I	T1	M0	NX	low
TCGA-BP-4344	Alive	>65	FEMALE	G2	Stage I	T1	M0	NX	low
TCGA-CJ-4885	Alive	<=65	MALE	G3	Stage IV	T3	M1	NX	low
TCGA-B0-5694	Dead	>65	MALE	G3	Stage III	T3	M0	N0	low
TCGA-CJ-5675	Alive	>65	MALE	G3	Stage II	T2	M0	NX	high
TCGA-B0-4818	Dead	>65	FEMALE	G3	Stage II	T2	M0	NX	low
TCGA-B8-A54E	Alive	<=65	FEMALE	G3	Stage I	T1	M0	NX	low
TCGA-BP-5008	Alive	<=65	MALE	G2	Stage I	T1	M0	NX	low
TCGA-CW-5581	Alive	<=65	MALE	G3	Stage I	T1	M0	NX	low
TCGA-B0-4690	Dead	>65	MALE	G3	Stage IV	T4	M1	N0	high
TCGA-CZ-5458	Alive	<=65	MALE	G3	Stage III	T3	M0	NX	low
TCGA-A3-3329	Alive	>65	MALE	G2	Stage I	T1	M0	N0	low
TCGA-BP-5200	Alive	<=65	MALE	G4	Stage II	T2	M0	NX	low
TCGA-CZ-5466	Alive	>65	MALE	G2	Stage III	T3	M0	NX	low
TCGA-AK-3426	Dead	<=65	MALE	G3	Stage III	T3	M0	N1	high
TCGA-B0-4718	Alive	<=65	MALE	G2	Stage III	T3	M0	NX	high
TCGA-A3-3365	Alive	<=65	MALE	G2	Stage I	T1	M0	NX	low
TCGA-B8-A8YJ	Alive	<=65	FEMALE	G2	Stage I	T1	M0	NX	high
TCGA-AK-3447	Alive	>65	MALE	G2	Stage II	T2	M0	NX	low
TCGA-A3-A6NJ	Alive	<=65	FEMALE	G1	Stage I	T1	M0	NX	low
TCGA-CZ-5462	Dead	>65	MALE	G3	Stage IV	T1	M1	NX	high
TCGA-CJ-6027	Dead	>65	MALE	G4	Stage I	T1	M0	NX	high
TCGA-CJ-4920	Dead	<=65	FEMALE	G2	Stage I	T1	M0	NX	high
TCGA-CW-5583	Alive	<=65	FEMALE	G2	Stage I	T1	M0	NX	low
TCGA-CJ-4635	Alive	<=65	MALE	G3	Stage I	T1	M0	NX	high
TCGA-CW-6090	Alive	>65	MALE	G3	Stage I	T1	M0	NX	high
TCGA-B0-5709	Alive	<=65	FEMALE	G3	Stage III	T3	M0	NX	low
TCGA-CZ-5454	Dead	<=65	MALE	G2	Stage IV	T2	M1	N0	low
TCGA-B0-5113	Alive	>65	FEMALE	G2	Stage III	T3	M0	N0	high
TCGA-CJ-4644	Dead	<=65	FEMALE	G3	Stage IV	T3	M1	N0	low
TCGA-CZ-4860	Dead	<=65	MALE	G4	Stage IV	T4	M1	NX	high
TCGA-B2-5641	Alive	>65	MALE	G3	Stage I	T1	M0	N0	low
TCGA-B0-4814	Dead	<=65	MALE	G3	Stage IV	T4	M1	N0	high
TCGA-BP-5004	Alive	<=65	MALE	G3	Stage I	T1	M0	NX	low
TCGA-B0-5698	Alive	>65	MALE	G3	Stage I	T1	M0	N0	low
TCGA-AK-3431	Dead	<=65	FEMALE	G3	Stage II	T2	M0	NX	low
TCGA-BP-4330	Alive	<=65	FEMALE	G2	Stage III	T3	M0	N0	low
TCGA-BP-4981	Dead	>65	FEMALE	G3	Stage III	T3	M0	NX	high
TCGA-B0-4842	Dead	>65	FEMALE	G4	Stage III	T3	M0	N0	high
TCGA-B0-4827	Dead	>65	FEMALE	G4	Stage III	T3	M0	N0	low
TCGA-B0-5120	Alive	>65	FEMALE	G2	Stage I	T1	M0	N0	high
TCGA-CZ-4865	Dead	>65	FEMALE	G2	Stage I	T1	M0	NX	high
TCGA-BP-4983	Alive	>65	FEMALE	G4	Stage III	T3	M0	NX	high
TCGA-B0-4846	Dead	<=65	MALE	G2	Stage IV	T3	M1	N0	low
TCGA-EU-5906	Alive	<=65	MALE	G2	Stage I	T1	M0	NX	low
TCGA-B0-4714	Dead	>65	MALE	G3	Stage IV	T3	M1	NX	high
TCGA-BP-4335	Dead	<=65	FEMALE	G3	Stage IV	T3	M1	N0	high
TCGA-DV-5576	Dead	<=65	FEMALE	G2	Stage I	T1	M0	NX	low
TCGA-DV-5566	Alive	>65	FEMALE	G2	Stage I	T1	M0	NX	low
TCGA-BP-4169	Dead	>65	FEMALE	G2	Stage II	T2	M0	N0	high
TCGA-BP-5187	Alive	<=65	MALE	G2	Stage I	T1	M0	NX	low
TCGA-BP-4969	Alive	<=65	FEMALE	G2	Stage I	T1	M0	NX	high
TCGA-B0-5710	Alive	<=65	MALE	G2	Stage I	T1	M0	N0	low
