# Supplementary material for: Establishment of a new prognostic risk model of MAPK pathway-related molecules in kidney renal clear cell carcinoma based on genomes and transcriptomes analysis
Source: Front Oncol. 2023 Mar 10;13:1077309. doi: 10.3389/fonc.2023.1077309 (PMC10036835; doi:10.3389/fonc.2023.1077309)
Supplement: Supplementary file 1 [file DataSheet_1.zip › Raw Data/MAPK-KIRC/11.prepareIndep/clinical.txt]

id	futime	fustat	age	gender	grade	stage	T	M
TCGA-EU-5904	551	0	48	0	1	1	1	0
TCGA-B4-5834	38	0	59	1	1	1	1	0
TCGA-AS-3778	43	0	35	1	1	1	1	0
TCGA-A3-3326	1137	0	47	1	1	1	1	0
TCGA-A3-A6NJ	468	0	57	0	1	1	1	0
TCGA-B8-A54K	469	0	62	1	1	1	1	0
TCGA-CW-6093	3146	0	74	1	1	1	1	0
TCGA-A3-A8OU	6	0	75	0	1	1	1	0
TCGA-A3-3320	1508	0	52	0	1	1	1	0
TCGA-A3-3323	1106	0	53	1	1	1	1	0
TCGA-B0-5690	3392	0	54	0	1	1	1	0
TCGA-BP-4165	3037	0	65	0	1	1	1	0
TCGA-B4-5844	7	0	61	0	1	2	2	0
TCGA-B4-5843	11	0	46	1	2	1	1	0
TCGA-A3-3383	861	0	53	1	2	1	1	0
TCGA-B0-5699	3841	0	54	1	2	1	1	0
TCGA-A3-3380	567	0	54	1	2	1	1	0
TCGA-A3-3311	1191	1	58	1	2	1	1	0
TCGA-CZ-4859	1787	0	60	0	2	1	1	0
TCGA-BP-4353	375	1	61	1	2	1	1	0
TCGA-B4-5378	175	0	63	1	2	1	1	0
TCGA-B4-5835	16	0	64	0	2	1	1	0
TCGA-B0-5705	4537	0	65	0	2	1	1	0
TCGA-AK-3425	3343	0	68	1	2	1	1	0
TCGA-A3-3331	1257	0	87	0	2	1	1	0
TCGA-B0-5104	8	1	90	0	2	1	1	0
TCGA-DV-5568	370	0	27	1	2	1	1	0
TCGA-DV-5569	355	0	29	0	2	1	1	0
TCGA-DV-5574	2016	0	37	1	2	1	1	0
TCGA-CJ-4908	1531	0	39	1	2	1	1	0
TCGA-BP-5194	408	0	40	1	2	1	1	0
TCGA-DV-5567	2004	0	40	0	2	1	1	0
TCGA-BP-4758	2208	0	41	1	2	1	1	0
TCGA-DV-5573	1130	0	42	1	2	1	1	0
TCGA-B8-5545	1525	0	42	1	2	1	1	0
TCGA-BP-4765	2184	0	43	1	2	1	1	0
TCGA-B8-5165	737	0	44	1	2	1	1	0
TCGA-CW-6096	2701	0	44	0	2	1	1	0
TCGA-BP-5174	2257	0	46	0	2	1	1	0
TCGA-A3-3365	873	0	46	1	2	1	1	0
TCGA-BP-4965	1871	0	47	1	2	1	1	0
TCGA-BP-5008	1071	0	47	1	2	1	1	0
TCGA-A3-3385	1993	0	47	0	2	1	1	0
TCGA-BP-4961	1935	0	47	1	2	1	1	0
TCGA-BP-4789	1489	0	48	1	2	1	1	0
TCGA-A3-3387	617	0	49	1	2	1	1	0
TCGA-B8-A54F	519	0	49	0	2	1	1	0
TCGA-BP-5186	693	0	50	0	2	1	1	0
TCGA-B0-5697	2630	0	51	1	2	1	1	0
TCGA-BP-4759	2372	0	51	1	2	1	1	0
TCGA-CW-5583	2489	0	51	0	2	1	1	0
TCGA-A3-3322	1478	0	51	1	2	1	1	0
TCGA-A3-3376	1696	1	52	1	2	1	1	0
TCGA-BP-4331	2454	1	52	1	2	1	1	0
TCGA-DV-5575	1729	0	52	0	2	1	1	0
TCGA-A3-3325	1170	1	52	1	2	1	1	0
TCGA-BP-4776	411	0	52	1	2	1	1	0
TCGA-CW-5589	2378	0	53	1	2	1	1	0
TCGA-BP-5180	2263	0	53	1	2	1	1	0
TCGA-BP-5196	1018	0	54	1	2	1	1	0
TCGA-BP-4991	1413	0	54	1	2	1	1	0
TCGA-BP-5187	406	0	55	1	2	1	1	0
TCGA-BP-4964	1862	0	55	0	2	1	1	0
TCGA-BP-4782	354	0	55	0	2	1	1	0
TCGA-BP-5170	2412	0	55	1	2	1	1	0
TCGA-DV-5576	727	1	56	0	2	1	1	0
TCGA-BP-4775	1843	0	56	0	2	1	1	0
TCGA-BP-4999	1266	0	56	1	2	1	1	0
TCGA-BP-4801	1124	0	57	1	2	1	1	0
TCGA-BP-4774	1885	0	57	0	2	1	1	0
TCGA-A3-3358	1307	0	58	0	2	1	1	0
TCGA-B8-4619	523	0	58	1	2	1	1	0
TCGA-AK-3460	2508	0	58	1	2	1	1	0
TCGA-A3-A8CQ	11	0	59	0	2	1	1	0
TCGA-CZ-5982	2439	0	59	0	2	1	1	0
TCGA-DV-5565	1329	0	59	1	2	1	1	0
TCGA-BP-5192	714	0	60	1	2	1	1	0
TCGA-A3-3362	1559	0	60	0	2	1	1	0
TCGA-BP-5006	840	0	61	1	2	1	1	0
TCGA-CJ-4905	1496	0	63	0	2	1	1	0
TCGA-BP-4769	1876	0	64	1	2	1	1	0
TCGA-BP-4969	1794	0	64	0	2	1	1	0
TCGA-B0-5106	1598	1	65	1	2	1	1	0
TCGA-BP-4177	1670	0	66	1	2	1	1	0
TCGA-BP-4784	1854	0	67	0	2	1	1	0
TCGA-DV-5566	1398	0	68	0	2	1	1	0
TCGA-BP-4349	372	0	68	0	2	1	1	0
TCGA-3Z-A93Z	385	0	69	1	2	1	1	0
TCGA-BP-4760	2361	0	69	1	2	1	1	0
TCGA-CZ-4865	166	1	70	0	2	1	1	0
TCGA-B0-5110	2009	0	71	0	2	1	1	0
TCGA-AK-3461	2217	0	73	1	2	1	1	0
TCGA-BP-4768	400	0	73	0	2	1	1	0
TCGA-B0-5120	1169	0	73	0	2	1	1	0
TCGA-BP-4988	828	1	73	1	2	1	1	0
TCGA-B8-4154	1380	0	74	0	2	1	1	0
TCGA-BP-4795	620	0	74	0	2	1	1	0
TCGA-B2-5635	755	0	74	1	2	1	1	0
TCGA-BP-5173	62	1	75	1	2	1	1	0
TCGA-B0-4945	2145	1	75	0	2	1	1	0
TCGA-A3-A8OV	340	0	75	1	2	1	1	0
TCGA-BP-5195	749	0	75	1	2	1	1	0
TCGA-BP-4344	1666	0	76	0	2	1	1	0
TCGA-BP-5168	1463	1	76	1	2	1	1	0
TCGA-BP-4790	1111	1	77	1	2	1	1	0
TCGA-B0-5700	1790	0	77	1	2	1	1	0
TCGA-A3-A6NN	12	0	79	1	2	1	1	0
TCGA-CW-5588	2017	0	79	0	2	1	1	0
TCGA-BP-5176	1590	1	79	0	2	1	1	0
TCGA-B2-5636	919	0	79	1	2	1	1	0
TCGA-BP-4763	1270	1	80	0	2	1	1	0
TCGA-CZ-4853	774	0	83	1	2	1	1	0
TCGA-A3-3359	2504	0	83	0	2	1	1	0
TCGA-AK-3450	1508	0	86	0	2	1	1	0
TCGA-B0-4823	454	1	88	1	2	1	1	0
TCGA-A3-3349	1385	0	34	0	2	1	1	0
TCGA-B8-5546	505	0	39	0	2	1	1	0
TCGA-CZ-5988	693	0	39	1	2	1	1	0
TCGA-B0-5117	1608	0	40	1	2	1	1	0
TCGA-BP-4987	1124	0	41	0	2	1	1	0
TCGA-B8-4146	511	0	41	0	2	1	1	0
TCGA-B8-5552	1046	0	42	0	2	1	1	0
TCGA-CJ-4899	1528	0	43	1	2	1	1	0
TCGA-BP-5001	1177	0	43	0	2	1	1	0
TCGA-CZ-4862	3271	0	47	1	2	1	1	0
TCGA-B0-5399	1411	0	47	1	2	1	1	0
TCGA-B0-5693	4074	0	47	0	2	1	1	0
TCGA-A3-3370	2274	0	48	0	2	1	1	0
TCGA-A3-A6NL	689	0	49	0	2	1	1	0
TCGA-A3-3374	1314	0	52	0	2	1	1	0
TCGA-BP-4326	1625	1	53	0	2	1	1	0
TCGA-EU-5906	206	0	55	1	2	1	1	0
TCGA-B2-5633	963	0	56	1	2	1	1	0
TCGA-B0-5121	1485	0	57	1	2	1	1	0
TCGA-B0-5710	2430	0	58	1	2	1	1	0
TCGA-BP-5181	1495	0	59	0	2	1	1	0
TCGA-BP-4804	1459	0	60	1	2	1	1	0
TCGA-B8-A8YJ	431	0	60	0	2	1	1	0
TCGA-CW-6088	3222	0	60	1	2	1	1	0
TCGA-CJ-4634	3498	0	61	0	2	1	1	0
TCGA-B0-5695	2150	0	61	0	2	1	1	0
TCGA-B4-5836	141	0	61	0	2	1	1	0
TCGA-B2-4102	952	0	62	1	2	1	1	0
TCGA-B0-5119	1552	0	62	0	2	1	1	0
TCGA-CZ-4856	18	0	62	0	2	1	1	0
TCGA-BP-4756	374	0	63	0	2	1	1	0
TCGA-BP-4325	2964	0	65	0	2	1	1	0
TCGA-BP-4176	1955	0	65	1	2	1	1	0
TCGA-CJ-4920	139	1	65	0	2	1	1	0
TCGA-CJ-4892	1521	0	65	0	2	1	1	0
TCGA-BP-4162	3074	0	66	0	2	1	1	0
TCGA-B8-5553	435	0	68	0	2	1	1	0
TCGA-CZ-4854	1404	1	68	1	2	1	1	0
TCGA-BP-4158	3377	0	69	1	2	1	1	0
TCGA-BP-4159	2601	1	70	1	2	1	1	0
TCGA-A3-3319	1130	0	70	1	2	1	1	0
TCGA-BP-4340	562	1	71	0	2	1	1	0
TCGA-B0-5702	2172	0	72	1	2	1	1	0
TCGA-AK-3434	2087	0	73	1	2	1	1	0
TCGA-BP-4170	2343	1	73	0	2	1	1	0
TCGA-B2-4098	51	1	73	0	2	1	1	0
TCGA-B2-3924	1092	0	74	1	2	1	1	0
TCGA-A3-3329	1624	0	76	1	2	1	1	0
TCGA-A3-3328	1385	0	80	1	2	1	1	0
TCGA-B0-4839	1639	1	80	0	2	1	1	0
TCGA-AK-3444	1471	0	81	0	2	1	1	0
TCGA-B0-4833	2386	1	83	0	2	1	1	0
TCGA-CZ-5469	946	1	42	1	2	2	2	0
TCGA-B0-5706	3205	0	45	1	2	2	2	0
TCGA-BP-5007	1140	0	46	1	2	2	2	0
TCGA-CJ-4642	3205	0	48	1	2	2	2	0
TCGA-CJ-4639	3229	0	49	0	2	2	2	0
TCGA-A3-3363	319	0	51	1	2	2	2	0
TCGA-AK-3429	3328	0	54	0	2	2	2	0
TCGA-CZ-5985	1997	0	58	1	2	2	2	0
TCGA-BP-4962	1785	0	58	1	2	2	2	0
TCGA-AK-3453	2531	0	58	0	2	2	2	0
TCGA-B2-3923	992	0	60	1	2	2	2	0
TCGA-CZ-5989	1905	0	61	1	2	2	2	0
TCGA-CZ-4861	446	1	63	1	2	2	2	0
TCGA-CZ-5453	2419	1	68	1	2	2	2	0
TCGA-A3-3317	1491	0	68	1	2	2	2	0
TCGA-CZ-5452	1789	0	70	1	2	2	2	0
TCGA-BP-4327	109	1	75	0	2	2	2	0
TCGA-BP-4169	701	1	76	0	2	2	2	0
TCGA-CZ-5463	662	0	76	1	2	2	2	0
TCGA-B0-4852	1121	1	78	0	2	2	2	0
TCGA-AK-3447	1217	0	84	1	2	2	2	0
TCGA-A3-3351	910	0	43	1	2	2	2	0
TCGA-B8-A54J	528	0	60	1	2	2	2	0
TCGA-B8-5162	36	0	63	1	2	2	2	0
TCGA-A3-3347	1097	0	77	0	2	3	1	0
TCGA-CJ-4869	2554	0	49	1	2	3	2	0
TCGA-A3-3372	735	0	64	1	2	3	3	0
TCGA-BP-4332	1133	0	37	1	2	3	3	0
TCGA-A3-A8OW	323	0	37	1	2	3	3	0
TCGA-BP-4351	970	0	51	0	2	3	3	0
TCGA-B8-4151	1299	0	51	0	2	3	3	0
TCGA-BP-4164	992	1	52	0	2	3	3	0
TCGA-B0-5108	1782	0	55	1	2	3	3	0
TCGA-B0-4718	1778	0	57	1	2	3	3	0
TCGA-CJ-4870	1498	0	58	0	2	3	3	0
TCGA-BP-4167	2718	0	60	1	2	3	3	0
TCGA-BP-4330	1888	0	61	0	2	3	3	0
TCGA-CJ-5684	2231	0	62	1	2	3	3	0
TCGA-CZ-5466	685	0	68	1	2	3	3	0
TCGA-BP-4160	2881	0	68	1	2	3	3	0
TCGA-BP-4341	1589	1	68	1	2	3	3	0
TCGA-B0-5113	1175	0	70	0	2	3	3	0
TCGA-B8-A54D	830	0	70	1	2	3	3	0
TCGA-B8-4620	777	0	71	0	2	3	3	0
TCGA-CJ-4878	2186	0	72	0	2	3	3	0
TCGA-BP-5202	29	0	75	1	2	3	3	0
TCGA-BP-4329	845	1	76	1	2	3	3	0
TCGA-BP-4967	205	0	76	1	2	3	3	0
TCGA-B0-5075	637	1	77	0	2	3	3	0
TCGA-BP-5191	967	0	80	1	2	3	3	0
TCGA-B0-5097	665	0	60	0	2	3	3	0
TCGA-AK-3428	3728	0	62	1	2	3	3	0
TCGA-CW-5587	2226	0	62	0	2	3	3	0
TCGA-B4-5832	155	0	65	1	2	3	3	0
TCGA-BP-4347	1367	0	74	1	2	3	3	0
TCGA-CZ-5465	2564	1	76	0	2	3	3	0
TCGA-B0-4713	202	1	76	0	2	3	3	0
TCGA-A3-3308	16	0	77	0	2	3	3	0
TCGA-B0-5081	362	1	80	0	2	3	3	0
TCGA-AK-3436	3331	0	41	1	2	4	2	1
TCGA-CZ-5454	722	1	63	1	2	4	2	1
TCGA-B0-4846	1200	1	52	1	2	4	3	1
TCGA-CW-5591	2271	0	57	1	2	4	3	1
TCGA-B0-4845	1986	1	70	1	2	4	3	1
TCGA-CW-5585	2609	0	52	1	2	4	3	1
TCGA-CZ-5460	2873	0	56	1	2	4	3	1
TCGA-CZ-5987	445	1	60	1	2	4	3	1
TCGA-B0-5094	333	1	63	1	2	4	3	1
TCGA-CZ-5464	2128	0	70	1	2	4	3	1
TCGA-B0-5098	1584	1	54	0	3	1	1	0
TCGA-A3-3378	630	0	61	1	3	1	1	0
TCGA-CZ-5986	373	0	62	1	3	1	1	0
TCGA-EU-5905	119	0	67	0	3	1	1	0
TCGA-B0-5102	2764	1	74	0	3	1	1	0
TCGA-CZ-4866	3267	0	79	0	3	1	1	0
TCGA-B0-5707	3744	0	40	0	3	1	1	0
TCGA-BP-4762	1343	1	42	1	3	1	1	0
TCGA-BP-4807	211	0	42	1	3	1	1	0
TCGA-CJ-4886	1952	0	43	0	3	1	1	0
TCGA-BP-4766	1462	0	43	0	3	1	1	0
TCGA-BP-4777	1731	0	47	1	3	1	1	0
TCGA-BP-5177	293	0	47	0	3	1	1	0
TCGA-A3-A6NI	1018	0	47	1	3	1	1	0
TCGA-BP-4998	932	0	49	1	3	1	1	0
TCGA-B0-4824	1657	1	50	0	3	1	1	0
TCGA-B0-4834	2090	1	50	1	3	1	1	0
TCGA-B8-A54G	53	0	51	1	3	1	1	0
TCGA-CJ-5671	3987	0	52	1	3	1	1	0
TCGA-BP-5004	1126	0	53	1	3	1	1	0
TCGA-BP-5184	1133	0	54	1	3	1	1	0
TCGA-B8-A7U6	495	0	54	0	3	1	1	0
TCGA-BP-4994	1308	0	55	1	3	1	1	0
TCGA-BP-5185	1132	0	56	1	3	1	1	0
TCGA-BP-5182	1165	0	56	1	3	1	1	0
TCGA-AK-3440	2865	0	58	1	3	1	1	0
TCGA-BP-4993	177	0	59	1	3	1	1	0
TCGA-BP-5175	932	0	60	1	3	1	1	0
TCGA-BP-5190	1011	0	61	1	3	1	1	0
TCGA-B8-5159	722	0	62	0	3	1	1	0
TCGA-B0-5083	1045	1	63	1	3	1	1	0
TCGA-B8-4148	1520	0	63	0	3	1	1	0
TCGA-A3-A8O0	7	0	66	0	3	1	1	0
TCGA-CJ-6030	2299	1	66	1	3	1	1	0
TCGA-B0-5691	3431	0	66	0	3	1	1	0
TCGA-BP-4986	785	0	76	1	3	1	1	0
TCGA-BP-4976	1632	0	78	1	3	1	1	0
TCGA-B0-5077	1317	1	78	1	3	1	1	0
TCGA-BP-4781	2080	0	79	1	3	1	1	0
TCGA-B2-5641	656	0	79	1	3	1	1	0
TCGA-B2-4099	972	0	83	1	3	1	1	0
TCGA-CJ-5672	1972	1	85	1	3	1	1	0
TCGA-BP-4968	1746	0	40	1	3	1	1	0
TCGA-BP-4975	1433	0	40	1	3	1	1	0
TCGA-BP-5000	563	0	41	1	3	1	1	0
TCGA-BP-4982	1014	0	42	1	3	1	1	0
TCGA-BP-4338	2859	0	44	1	3	1	1	0
TCGA-CW-5581	2799	0	44	1	3	1	1	0
TCGA-AK-3458	1168	0	48	1	3	1	1	0
TCGA-CJ-4635	1416	0	48	1	3	1	1	0
TCGA-B8-A54I	150	0	49	1	3	1	1	0
TCGA-BP-4959	2660	0	49	1	3	1	1	0
TCGA-CJ-4903	1560	0	51	1	3	1	1	0
TCGA-CZ-5984	2067	0	51	1	3	1	1	0
TCGA-A3-3324	1186	0	52	1	3	1	1	0
TCGA-BP-5009	1092	1	52	1	3	1	1	0
TCGA-B8-5549	194	0	54	1	3	1	1	0
TCGA-B0-5812	3834	0	54	1	3	1	1	0
TCGA-B0-5088	563	1	54	1	3	1	1	0
TCGA-CJ-6031	1906	0	55	1	3	1	1	0
TCGA-A3-3373	1621	0	55	0	3	1	1	0
TCGA-DV-A4W0	2470	0	55	1	3	1	1	0
TCGA-BP-4977	454	0	57	1	3	1	1	0
TCGA-A3-3313	735	1	59	1	3	1	1	0
TCGA-CJ-5686	2038	0	60	0	3	1	1	0
TCGA-B8-A54E	909	0	63	0	3	1	1	0
TCGA-B0-4837	1378	1	63	1	3	1	1	0
TCGA-B8-4621	788	0	63	1	3	1	1	0
TCGA-BP-4963	1834	0	64	1	3	1	1	0
TCGA-B8-5551	16	0	66	0	3	1	1	0
TCGA-A3-3306	1120	0	67	1	3	1	1	0
TCGA-BP-4995	1371	0	68	1	3	1	1	0
TCGA-CW-6090	2552	0	68	1	3	1	1	0
TCGA-A3-3346	137	1	69	1	3	1	1	0
TCGA-A3-3382	574	0	69	1	3	1	1	0
TCGA-B0-4838	834	1	69	0	3	1	1	0
TCGA-A3-3367	2270	0	73	1	3	1	1	0
TCGA-CJ-4874	2283	0	73	0	3	1	1	0
TCGA-B0-5703	2246	0	74	1	3	1	1	0
TCGA-BP-4161	2746	0	74	1	3	1	1	0
TCGA-CJ-4893	750	0	76	0	3	1	1	0
TCGA-B0-5698	3631	0	78	1	3	1	1	0
TCGA-CJ-5683	1889	0	79	1	3	1	1	0
TCGA-AK-3454	874	0	85	1	3	1	1	0
TCGA-BP-4960	2172	0	47	1	3	2	2	0
TCGA-BP-4173	1893	0	48	1	3	2	2	0
TCGA-AK-3456	1143	0	49	1	3	2	2	0
TCGA-AK-3451	2868	0	49	1	3	2	2	0
TCGA-BP-4174	1879	0	49	1	3	2	2	0
TCGA-B0-4816	1371	1	50	1	3	2	2	0
TCGA-A3-3316	1493	0	57	1	3	2	2	0
TCGA-CZ-5456	2422	0	58	1	3	2	2	0
TCGA-CJ-4912	1657	0	62	1	3	2	2	0
TCGA-A3-3357	2688	0	63	1	3	2	2	0
TCGA-AK-3431	2241	1	63	0	3	2	2	0
TCGA-CJ-6032	3639	0	64	0	3	2	2	0
TCGA-B0-4818	510	1	68	0	3	2	2	0
TCGA-CZ-5470	386	0	73	0	3	2	2	0
TCGA-CZ-5451	1929	0	75	1	3	2	2	0
TCGA-A3-3343	945	0	79	1	3	2	2	0
TCGA-BP-4342	2256	1	80	1	3	2	2	0
TCGA-CZ-4864	1315	1	86	1	3	2	2	0
TCGA-B2-4101	648	0	52	1	3	2	2	0
TCGA-B8-A54H	256	0	69	0	3	2	2	0
TCGA-CJ-5675	3936	0	70	1	3	2	2	0
TCGA-CJ-4876	1955	0	58	1	3	2	2	0
TCGA-CJ-4643	1793	0	67	0	3	2	2	0
TCGA-BP-4970	433	0	44	1	3	3	1	0
TCGA-AK-3426	885	1	38	1	3	3	3	0
TCGA-BP-4971	1487	0	40	1	3	3	3	0
TCGA-CJ-4881	2014	0	42	1	3	3	3	0
TCGA-CZ-5458	2789	0	43	1	3	3	3	0
TCGA-BP-4972	1502	0	44	0	3	3	3	0
TCGA-B0-4810	478	1	48	1	3	3	3	0
TCGA-BP-4973	1384	0	48	1	3	3	3	0
TCGA-B0-4811	1417	1	49	1	3	3	3	0
TCGA-B0-4849	69	1	52	1	3	3	3	0
TCGA-CJ-4636	1924	0	52	1	3	3	3	0
TCGA-BP-4334	645	1	56	1	3	3	3	0
TCGA-BP-5183	1291	0	57	1	3	3	3	0
TCGA-CJ-4882	1883	0	58	1	3	3	3	0
TCGA-B0-4843	320	1	58	1	3	3	3	0
TCGA-B0-4696	866	1	58	1	3	3	3	0
TCGA-BP-4989	118	0	59	1	3	3	3	0
TCGA-CJ-4894	841	1	59	1	3	3	3	0
TCGA-BP-4163	2839	0	60	0	3	3	3	0
TCGA-CJ-4902	1520	0	61	1	3	3	3	0
TCGA-B0-5709	3974	0	63	0	3	3	3	0
TCGA-B8-5163	822	0	64	0	3	3	3	0
TCGA-BP-4343	1912	1	64	1	3	3	3	0
TCGA-B8-5164	26	0	65	1	3	3	3	0
TCGA-BP-4166	13	0	69	1	3	3	3	0
TCGA-CJ-4916	1373	0	70	0	3	3	3	0
TCGA-AK-3445	2392	0	70	1	3	3	3	0
TCGA-B8-5550	1476	0	71	1	3	3	3	0
TCGA-B0-5694	480	1	71	1	3	3	3	0
TCGA-CJ-4884	1759	0	73	0	3	3	3	0
TCGA-B0-5100	1913	1	73	1	3	3	3	0
TCGA-B8-4153	762	0	74	1	3	3	3	0
TCGA-B0-4710	1755	0	75	0	3	3	3	0
TCGA-BP-4981	1097	1	76	0	3	3	3	0
TCGA-B0-5085	770	1	76	0	3	3	3	0
TCGA-BP-4803	204	0	79	1	3	3	3	0
TCGA-CJ-4897	3341	0	80	0	3	3	3	0
TCGA-EU-5907	127	0	82	1	3	3	3	0
TCGA-B0-5095	245	1	82	1	3	3	3	0
TCGA-CJ-4873	1776	0	85	0	3	3	3	0
TCGA-BP-4797	1107	0	34	1	3	3	3	0
TCGA-CJ-5676	4067	0	47	1	3	3	3	0
TCGA-CJ-4901	1450	0	48	1	3	3	3	0
TCGA-B0-5711	3989	0	51	1	3	3	3	0
TCGA-CZ-4863	1928	0	51	0	3	3	3	0
TCGA-B0-5116	1274	0	53	1	3	3	3	0
TCGA-B0-4848	883	1	54	1	3	3	3	0
TCGA-BP-4346	1493	1	58	1	3	3	3	0
TCGA-CJ-4907	1499	0	58	1	3	3	3	0
TCGA-AK-3430	480	1	62	1	3	3	3	0
TCGA-BP-4345	1516	0	63	1	3	3	3	0
TCGA-CZ-5459	1683	0	64	1	3	3	3	0
TCGA-B0-5692	3944	0	66	0	3	3	3	0
TCGA-A3-3307	1436	0	67	1	3	3	3	0
TCGA-B0-4821	1230	1	69	0	3	3	3	0
TCGA-B0-4813	18	1	69	1	3	3	3	0
TCGA-BP-4799	1133	1	71	1	3	3	3	0
TCGA-AK-3455	683	1	72	0	3	3	3	0
TCGA-BP-5198	603	0	72	1	3	3	3	0
TCGA-CW-5584	164	1	75	1	3	3	3	0
TCGA-B0-5713	2782	0	76	0	3	3	3	0
TCGA-B0-5099	485	1	89	0	3	3	3	0
TCGA-B0-4817	1019	1	82	1	3	3	3	0
TCGA-B0-5092	459	1	54	0	3	4	1	1
TCGA-CZ-5462	311	1	84	1	3	4	1	1
TCGA-B0-5115	1604	0	44	1	3	4	2	1
TCGA-B0-4691	139	1	55	1	3	4	2	1
TCGA-B0-4841	204	1	63	1	3	4	2	1
TCGA-B0-5712	2722	0	68	0	3	4	2	1
TCGA-B0-4828	307	1	79	1	3	4	2	1
TCGA-G6-A8L6	313	1	56	1	3	4	2	1
TCGA-CJ-5678	574	1	63	1	3	4	2	1
TCGA-B2-5639	1003	1	47	1	3	4	3	1
TCGA-B4-5377	365	0	69	0	3	4	3	1
TCGA-B0-5084	222	1	33	1	3	4	3	1
TCGA-CJ-4868	646	1	43	1	3	4	3	1
TCGA-CJ-5681	552	1	44	0	3	4	3	1
TCGA-CJ-4887	932	1	48	1	3	4	3	1
TCGA-CJ-4644	336	1	49	0	3	4	3	1
TCGA-CW-5590	1075	1	52	1	3	4	3	1
TCGA-CZ-4857	1432	1	57	1	3	4	3	1
TCGA-B8-4622	1525	0	58	1	3	4	3	1
TCGA-CJ-4904	3302	0	60	0	3	4	3	1
TCGA-B0-4847	793	1	61	1	3	4	3	1
TCGA-B0-4844	313	1	61	1	3	4	3	1
TCGA-B0-5080	342	1	63	1	3	4	3	1
TCGA-CJ-4885	3451	0	64	1	3	4	3	1
TCGA-BP-4335	475	1	65	0	3	4	3	1
TCGA-B8-4143	709	1	66	0	3	4	3	1
TCGA-B0-4701	238	1	66	0	3	4	3	1
TCGA-CJ-4875	3554	1	67	1	3	4	3	1
TCGA-CW-5580	1964	1	73	0	3	4	3	1
TCGA-B0-4712	1337	1	77	1	3	4	3	1
TCGA-B0-4836	1238	1	62	1	3	4	3	1
TCGA-B0-4714	99	1	82	1	3	4	3	1
TCGA-B0-4814	168	1	59	1	3	4	4	1
TCGA-B0-4690	43	1	66	1	3	4	4	1
TCGA-A3-3336	1043	0	75	0	4	1	1	0
TCGA-CJ-4889	1946	0	63	0	4	1	1	0
TCGA-CJ-6027	3615	1	78	1	4	1	1	0
TCGA-CJ-4872	1435	0	52	1	4	1	1	0
TCGA-BP-5189	822	1	61	1	4	1	1	0
TCGA-BP-4992	501	0	67	1	4	1	1	0
TCGA-BP-5169	193	0	70	1	4	1	1	0
TCGA-CJ-5689	9	1	90	1	4	1	1	0
TCGA-CZ-4858	2105	1	39	1	4	2	2	0
TCGA-BP-5200	1063	0	44	1	4	2	2	0
TCGA-BP-5199	1355	0	58	1	4	2	2	0
TCGA-B0-4822	1111	1	79	1	4	2	2	0
TCGA-A3-3335	1886	0	42	1	4	2	2	0
TCGA-CW-6097	571	1	32	1	4	3	3	0
TCGA-CJ-4913	1173	1	46	0	4	3	3	0
TCGA-CJ-4640	3480	0	50	1	4	3	3	0
TCGA-B8-5158	1218	0	57	1	4	3	3	0
TCGA-BP-4761	182	0	58	1	4	3	3	0
TCGA-BP-4355	953	1	59	0	4	3	3	0
TCGA-B0-4706	65	1	61	1	4	3	3	0
TCGA-CZ-5457	2754	0	62	1	4	3	3	0
TCGA-BP-5010	878	1	63	1	4	3	3	0
TCGA-B0-4707	600	1	64	1	4	3	3	0
TCGA-B0-4815	1588	1	65	1	4	3	3	0
TCGA-BP-4983	1413	0	67	0	4	3	3	0
TCGA-B0-5696	2609	0	70	1	4	3	3	0
TCGA-BP-4985	952	1	73	1	4	3	3	0
TCGA-B0-4693	77	1	73	0	4	3	3	0
TCGA-B0-4842	1724	1	74	0	4	3	3	0
TCGA-CZ-5467	73	1	86	0	4	3	3	0
TCGA-B0-5400	1733	0	60	0	4	3	3	0
TCGA-B0-5701	2461	0	66	1	4	3	3	0
TCGA-B0-5109	587	1	70	1	4	3	3	0
TCGA-B0-4694	106	1	73	1	4	3	3	0
TCGA-CJ-5679	679	1	74	1	4	3	3	0
TCGA-BP-4337	10	1	76	0	4	3	3	0
TCGA-B0-4827	885	1	78	0	4	3	3	0
TCGA-CJ-4891	819	1	58	0	4	3	3	0
TCGA-CZ-5461	330	1	52	1	4	4	1	1
TCGA-G6-A5PC	242	1	55	0	4	4	1	1
TCGA-B0-5107	927	1	66	0	4	4	2	1
TCGA-CJ-4637	2227	1	52	0	4	4	2	1
TCGA-CJ-4638	431	1	47	0	4	4	3	1
TCGA-B0-4703	182	1	52	1	4	4	3	1
TCGA-CJ-5677	782	1	54	0	4	4	3	1
TCGA-CJ-6033	224	1	55	0	4	4	3	1
TCGA-CJ-4641	1661	1	56	0	4	4	3	1
TCGA-BP-4974	211	1	58	1	4	4	3	1
TCGA-CJ-6028	1625	1	59	1	4	4	3	1
TCGA-BP-4787	480	1	59	0	4	4	3	1
TCGA-CJ-4888	1567	1	59	1	4	4	3	1
TCGA-CJ-5682	3736	0	61	1	4	4	3	1
TCGA-CW-6087	41	1	61	1	4	4	3	1
TCGA-BP-4771	162	1	62	1	4	4	3	1
TCGA-CJ-4895	1200	1	63	1	4	4	3	1
TCGA-CJ-4871	2423	0	64	1	4	4	3	1
TCGA-CJ-4923	572	1	64	0	4	4	3	1
TCGA-CJ-4918	93	1	64	1	4	4	3	1
TCGA-CJ-5680	768	1	65	0	4	4	3	1
TCGA-BP-5178	1912	1	71	1	4	4	3	1
TCGA-CJ-4890	3519	0	73	1	4	4	3	1
TCGA-B0-4697	578	1	46	0	4	4	3	1
TCGA-DV-A4V0	1626	1	59	1	4	4	3	1
TCGA-B0-4819	183	1	61	0	4	4	3	1
TCGA-BP-5201	951	0	63	1	4	4	3	1
TCGA-CZ-5455	561	1	63	1	4	4	3	1
TCGA-BP-4352	344	1	75	0	4	4	3	1
TCGA-CZ-5468	59	1	84	1	4	4	3	1
TCGA-BP-4354	1034	1	41	1	4	4	4	1
TCGA-B0-4688	101	1	46	1	4	4	4	1
TCGA-B0-4700	1980	1	60	1	4	4	4	1
TCGA-CZ-4860	206	1	61	1	4	4	4	1
TCGA-B0-5402	1290	0	64	1	4	4	4	0
TCGA-CJ-4900	1714	1	70	0	4	4	4	1
TCGA-BP-4770	329	1	73	0	4	4	4	0
TCGA-B0-4699	110	1	75	1	4	4	4	1
TCGA-B0-4698	42	1	75	1	4	4	4	0
