# Supplementary material for: Establishment of a new prognostic risk model of MAPK pathway-related molecules in kidney renal clear cell carcinoma based on genomes and transcriptomes analysis
Source: Front Oncol. 2023 Mar 10;13:1077309. doi: 10.3389/fonc.2023.1077309 (PMC10036835; doi:10.3389/fonc.2023.1077309)
Supplement: Supplementary file 1 [file DataSheet_1.zip › Raw Data/MAPK-KIRC/11.prepareIndep/indepInput.txt]

id	futime	fustat	age	gender	grade	stage	T	M	riskScore
TCGA-B8-A54J	528	0	60	1	2	2	2	0	0.735602483670938
TCGA-B0-5402	1290	0	64	1	4	4	4	0	0.933990651212663
TCGA-DV-5573	1130	0	42	1	2	1	1	0	1.23466108733606
TCGA-B0-5399	1411	0	47	1	2	1	1	0	0.859447757083946
TCGA-BP-4349	372	0	68	0	2	1	1	0	1.40153069647624
TCGA-BP-4994	1308	0	55	1	3	1	1	0	0.578776659892742
TCGA-B0-4843	320	1	58	1	3	3	3	0	2.36510888687206
TCGA-A3-3387	617	0	49	1	2	1	1	0	0.98893943770677
TCGA-BP-4986	785	0	76	1	3	1	1	0	1.97651660241828
TCGA-BP-5190	1011	0	61	1	3	1	1	0	1.2775614405032
TCGA-B0-5088	563	1	54	1	3	1	1	0	1.62831764278986
TCGA-B0-5699	3841	0	54	1	2	1	1	0	0.544470050353023
TCGA-B8-5546	505	0	39	0	2	1	1	0	0.636237068371587
TCGA-A3-3357	2688	0	63	1	3	2	2	0	1.0663091918338
TCGA-A3-3324	1186	0	52	1	3	1	1	0	1.11806915123274
TCGA-BP-4982	1014	0	42	1	3	1	1	0	0.70006914446898
TCGA-AK-3436	3331	0	41	1	2	4	2	1	1.57045975571081
TCGA-B0-4841	204	1	63	1	3	4	2	1	1.38777405534538
TCGA-BP-4968	1746	0	40	1	3	1	1	0	1.51795414425164
TCGA-CJ-4907	1499	0	58	1	3	3	3	0	0.76258058197833
TCGA-B0-4945	2145	1	75	0	2	1	1	0	0.948733436218894
TCGA-BP-5195	749	0	75	1	2	1	1	0	0.889954724015015
TCGA-A3-3317	1491	0	68	1	2	2	2	0	0.952493505475902
TCGA-B0-5116	1274	0	53	1	3	3	3	0	1.36586454714953
TCGA-A3-A6NL	689	0	49	0	2	1	1	0	0.962479998862932
TCGA-BP-4797	1107	0	34	1	3	3	3	0	0.934296167076062
TCGA-BP-4325	2964	0	65	0	2	1	1	0	0.91350554830997
TCGA-CZ-5459	1683	0	64	1	3	3	3	0	1.22773211791217
TCGA-A3-3328	1385	0	80	1	2	1	1	0	0.667858786835019
TCGA-BP-4777	1731	0	47	1	3	1	1	0	1.23055024404432
TCGA-BP-4351	970	0	51	0	2	3	3	0	2.12108216390719
TCGA-B0-4700	1980	1	60	1	4	4	4	1	2.84924763887953
TCGA-B0-4819	183	1	61	0	4	4	3	1	2.99196363329565
TCGA-B0-5084	222	1	33	1	3	4	3	1	6.11778931061044
TCGA-CW-6087	41	1	61	1	4	4	3	1	3.86574399369097
TCGA-BP-5009	1092	1	52	1	3	1	1	0	1.52344000756458
TCGA-B8-A54H	256	0	69	0	3	2	2	0	0.95328648611832
TCGA-CJ-4897	3341	0	80	0	3	3	3	0	0.973100289088836
TCGA-B0-5092	459	1	54	0	3	4	1	1	4.78620195747493
TCGA-BP-4998	932	0	49	1	3	1	1	0	1.08708122577221
TCGA-CZ-4857	1432	1	57	1	3	4	3	1	1.54308345441879
TCGA-B0-4837	1378	1	63	1	3	1	1	0	1.84735476456198
TCGA-BP-5175	932	0	60	1	3	1	1	0	2.01376157027005
TCGA-AK-3450	1508	0	86	0	2	1	1	0	1.43991593589179
TCGA-CZ-5463	662	0	76	1	2	2	2	0	0.800830487142829
TCGA-CJ-4916	1373	0	70	0	3	3	3	0	1.96186777140753
TCGA-CZ-5985	1997	0	58	1	2	2	2	0	0.908195898327472
TCGA-BP-4353	375	1	61	1	2	1	1	0	1.02534777760565
TCGA-BP-4804	1459	0	60	1	2	1	1	0	1.75125245619423
TCGA-BP-5010	878	1	63	1	4	3	3	0	2.19184877172595
TCGA-AK-3455	683	1	72	0	3	3	3	0	1.9678946292019
TCGA-BP-5170	2412	0	55	1	2	1	1	0	1.40133017175292
TCGA-A3-3306	1120	0	67	1	3	1	1	0	1.27091513251958
TCGA-CJ-4912	1657	0	62	1	3	2	2	0	2.20471524415361
TCGA-CZ-5461	330	1	52	1	4	4	1	1	0.713731851803376
TCGA-BP-4174	1879	0	49	1	3	2	2	0	2.24504556277065
TCGA-BP-4164	992	1	52	0	2	3	3	0	0.980056891514085
TCGA-B0-5107	927	1	66	0	4	4	2	1	2.98140819285085
TCGA-BP-4974	211	1	58	1	4	4	3	1	1.78477541372731
TCGA-BP-4964	1862	0	55	0	2	1	1	0	1.16407879098441
TCGA-G6-A5PC	242	1	55	0	4	4	1	1	3.10262564844374
TCGA-EU-5904	551	0	48	0	1	1	1	0	0.569801899238038
TCGA-B0-4852	1121	1	78	0	2	2	2	0	1.04640490091685
TCGA-CJ-6030	2299	1	66	1	3	1	1	0	0.823899992994379
TCGA-A3-3380	567	0	54	1	2	1	1	0	0.884190393276066
TCGA-B0-4844	313	1	61	1	3	4	3	1	2.64587131150073
TCGA-CJ-4905	1496	0	63	0	2	1	1	0	0.472169426603623
TCGA-BP-4993	177	0	59	1	3	1	1	0	0.88091693566292
TCGA-B8-5553	435	0	68	0	2	1	1	0	0.961329474288471
TCGA-CJ-4875	3554	1	67	1	3	4	3	1	1.86408702742041
TCGA-AK-3428	3728	0	62	1	2	3	3	0	0.481026573251018
TCGA-CZ-5468	59	1	84	1	4	4	3	1	4.79562487778263
TCGA-DV-5574	2016	0	37	1	2	1	1	0	1.03825290742271
TCGA-A3-3323	1106	0	53	1	1	1	1	0	1.56086433688077
TCGA-B0-4712	1337	1	77	1	3	4	3	1	2.67459412858029
TCGA-BP-4795	620	0	74	0	2	1	1	0	0.809425418622592
TCGA-BP-4991	1413	0	54	1	2	1	1	0	0.723198242520032
TCGA-CJ-4642	3205	0	48	1	2	2	2	0	0.460384229083068
TCGA-CZ-5452	1789	0	70	1	2	2	2	0	1.06078145995863
TCGA-CJ-4870	1498	0	58	0	2	3	3	0	0.799130977591798
TCGA-CJ-4900	1714	1	70	0	4	4	4	1	1.91646157042462
TCGA-3Z-A93Z	385	0	69	1	2	1	1	0	1.4117146071565
TCGA-A3-3385	1993	0	47	0	2	1	1	0	0.78526994788679
TCGA-B2-4101	648	0	52	1	3	2	2	0	1.15018595655709
TCGA-CW-5589	2378	0	53	1	2	1	1	0	0.711899824032349
TCGA-BP-4790	1111	1	77	1	2	1	1	0	1.00404171398548
TCGA-B0-5099	485	1	89	0	3	3	3	0	1.07617597800269
TCGA-CZ-5456	2422	0	58	1	3	2	2	0	1.71880645927161
TCGA-A3-A6NI	1018	0	47	1	3	1	1	0	1.35612620489485
TCGA-B0-4816	1371	1	50	1	3	2	2	0	1.07407385937517
TCGA-BP-5006	840	0	61	1	2	1	1	0	0.584520395506154
TCGA-CJ-5680	768	1	65	0	4	4	3	1	0.700692271532015
TCGA-B0-5083	1045	1	63	1	3	1	1	0	0.937263008775294
TCGA-B0-4707	600	1	64	1	4	3	3	0	2.61143526482239
TCGA-B8-4621	788	0	63	1	3	1	1	0	0.752883453456565
TCGA-BP-4770	329	1	73	0	4	4	4	0	4.43650765042966
TCGA-BP-4760	2361	0	69	1	2	1	1	0	0.710791196937658
TCGA-CZ-5987	445	1	60	1	2	4	3	1	1.34536920476586
TCGA-B0-5703	2246	0	74	1	3	1	1	0	1.25610008991944
TCGA-B0-5119	1552	0	62	0	2	1	1	0	0.843595951549709
TCGA-DV-5568	370	0	27	1	2	1	1	0	1.29112710743763
TCGA-CZ-5464	2128	0	70	1	2	4	3	1	1.12751752715676
TCGA-BP-4801	1124	0	57	1	2	1	1	0	0.685054157130781
TCGA-B4-5377	365	0	69	0	3	4	3	1	0.417332089228591
TCGA-B0-4848	883	1	54	1	3	3	3	0	1.34088369348708
TCGA-BP-4961	1935	0	47	1	2	1	1	0	0.678158282544943
TCGA-BP-4971	1487	0	40	1	3	3	3	0	2.75062247911546
TCGA-CJ-4890	3519	0	73	1	4	4	3	1	1.48439602232705
TCGA-BP-4161	2746	0	74	1	3	1	1	0	2.10617038431343
TCGA-BP-4354	1034	1	41	1	4	4	4	1	7.43066960910196
TCGA-B8-5549	194	0	54	1	3	1	1	0	0.731833240496608
TCGA-BP-4327	109	1	75	0	2	2	2	0	2.155084511235
TCGA-B0-5696	2609	0	70	1	4	3	3	0	0.694922598967228
TCGA-B0-5701	2461	0	66	1	4	3	3	0	0.894846466364996
TCGA-BP-4342	2256	1	80	1	3	2	2	0	1.63679374592685
TCGA-BP-4775	1843	0	56	0	2	1	1	0	0.749162910609893
TCGA-BP-4765	2184	0	43	1	2	1	1	0	1.23810262818725
TCGA-B0-5081	362	1	80	0	2	3	3	0	2.30251737110264
TCGA-BP-4159	2601	1	70	1	2	1	1	0	1.10471843653017
TCGA-CW-5591	2271	0	57	1	2	4	3	1	0.68692878233908
TCGA-B8-5163	822	0	64	0	3	3	3	0	1.22871465591883
TCGA-BP-4959	2660	0	49	1	3	1	1	0	0.859239497805551
TCGA-B0-5100	1913	1	73	1	3	3	3	0	1.55948132657188
TCGA-CJ-4895	1200	1	63	1	4	4	3	1	1.53472748063062
TCGA-B8-5159	722	0	62	0	3	1	1	0	0.712132311182711
TCGA-BP-4346	1493	1	58	1	3	3	3	0	2.02424110339083
TCGA-BP-4973	1384	0	48	1	3	3	3	0	1.0911179449392
TCGA-BP-4963	1834	0	64	1	3	1	1	0	1.25559358259158
TCGA-B0-5692	3944	0	66	0	3	3	3	0	1.4030805564822
TCGA-BP-4163	2839	0	60	0	3	3	3	0	0.761303048964882
TCGA-BP-4173	1893	0	48	1	3	2	2	0	2.47720743749583
TCGA-BP-5177	293	0	47	0	3	1	1	0	0.800282135524666
TCGA-BP-4989	118	0	59	1	3	3	3	0	2.621322689723
TCGA-BP-4803	204	0	79	1	3	3	3	0	0.666904338797642
TCGA-BP-5178	1912	1	71	1	4	4	3	1	1.88516564934053
TCGA-BP-5168	1463	1	76	1	2	1	1	0	0.808613354090036
TCGA-B8-A54K	469	0	62	1	1	1	1	0	1.20446790503444
TCGA-BP-4995	1371	0	68	1	3	1	1	0	0.52099668683542
TCGA-CJ-4873	1776	0	85	0	3	3	3	0	1.65570652607868
TCGA-CJ-4889	1946	0	63	0	4	1	1	0	1.0342930184346
TCGA-CJ-4903	1560	0	51	1	3	1	1	0	1.1239982606047
TCGA-CJ-6031	1906	0	55	1	3	1	1	0	1.21303108867426
TCGA-CJ-5679	679	1	74	1	4	3	3	0	2.70906079690629
TCGA-A3-3351	910	0	43	1	2	2	2	0	1.54922687826913
TCGA-AS-3778	43	0	35	1	1	1	1	0	1.20619184971935
TCGA-A3-3313	735	1	59	1	3	1	1	0	0.994512954523423
TCGA-CJ-5683	1889	0	79	1	3	1	1	0	1.03822844928219
TCGA-A3-3325	1170	1	52	1	2	1	1	0	0.909152518918775
TCGA-B0-4847	793	1	61	1	3	4	3	1	3.14570872486508
TCGA-B0-4822	1111	1	79	1	4	2	2	0	4.43154201367475
TCGA-B4-5378	175	0	63	1	2	1	1	0	0.739821084211918
TCGA-CJ-6033	224	1	55	0	4	4	3	1	1.42683457785634
TCGA-CJ-4901	1450	0	48	1	3	3	3	0	2.94470110394952
TCGA-A3-3383	861	0	53	1	2	1	1	0	1.29641263918914
TCGA-BP-5194	408	0	40	1	2	1	1	0	0.593544021443549
TCGA-EU-5907	127	0	82	1	3	3	3	0	2.15758561365358
TCGA-DV-5567	2004	0	40	0	2	1	1	0	0.749911210307038
TCGA-BP-5186	693	0	50	0	2	1	1	0	0.714244624932816
TCGA-B8-5550	1476	0	71	1	3	3	3	0	1.10490454589645
TCGA-B2-3924	1092	0	74	1	2	1	1	0	1.05826575497854
TCGA-AK-3458	1168	0	48	1	3	1	1	0	1.54648869424797
TCGA-B4-5836	141	0	61	0	2	1	1	0	0.644867928464312
TCGA-CJ-4871	2423	0	64	1	4	4	3	1	0.907310310785823
TCGA-A3-3320	1508	0	52	0	1	1	1	0	0.75072662780165
TCGA-A3-3311	1191	1	58	1	2	1	1	0	1.15275893115008
TCGA-CZ-5988	693	0	39	1	2	1	1	0	0.794611353987027
TCGA-B0-4699	110	1	75	1	4	4	4	1	2.38679898646479
TCGA-CJ-5681	552	1	44	0	3	4	3	1	1.35780616120848
TCGA-B4-5832	155	0	65	1	2	3	3	0	0.832300396087143
TCGA-CJ-4639	3229	0	49	0	2	2	2	0	0.888827171681378
TCGA-BP-5182	1165	0	56	1	3	1	1	0	0.998210595613663
TCGA-B0-5705	4537	0	65	0	2	1	1	0	0.691864826326888
TCGA-B8-4620	777	0	71	0	2	3	3	0	4.80521736630395
TCGA-A3-A8OW	323	0	37	1	2	3	3	0	0.850867965362029
TCGA-BP-4761	182	0	58	1	4	3	3	0	3.82337060104782
TCGA-BP-4771	162	1	62	1	4	4	3	1	3.17536741362985
TCGA-B0-5085	770	1	76	0	3	3	3	0	2.12915203609135
TCGA-BP-4960	2172	0	47	1	3	2	2	0	1.80141032886364
TCGA-BP-4970	433	0	44	1	3	3	1	0	0.833811693082832
TCGA-CJ-4891	819	1	58	0	4	3	3	0	3.94711711374338
TCGA-BP-4160	2881	0	68	1	2	3	3	0	1.10835998829106
TCGA-BP-4170	2343	1	73	0	2	1	1	0	0.823131111802402
TCGA-A3-3349	1385	0	34	0	2	1	1	0	0.911288044418915
TCGA-BP-5174	2257	0	46	0	2	1	1	0	1.27508719382044
TCGA-B0-5080	342	1	63	1	3	4	3	1	0.866283608276399
TCGA-B8-5165	737	0	44	1	2	1	1	0	0.56191573781931
TCGA-B2-4099	972	0	83	1	3	1	1	0	1.01163000309001
TCGA-CW-5590	1075	1	52	1	3	4	3	1	1.14295590445681
TCGA-BP-4789	1489	0	48	1	2	1	1	0	0.67112633004477
TCGA-B2-5636	919	0	79	1	2	1	1	0	0.561397685509446
TCGA-BP-4763	1270	1	80	0	2	1	1	0	1.07247828390533
TCGA-CZ-5984	2067	0	51	1	3	1	1	0	0.704560115834269
TCGA-B0-5700	1790	0	77	1	2	1	1	0	0.964844935596481
TCGA-B8-4148	1520	0	63	0	3	1	1	0	0.958853006015919
TCGA-AK-3454	874	0	85	1	3	1	1	0	4.25301618818169
TCGA-CZ-4853	774	0	83	1	2	1	1	0	0.990085612448051
TCGA-B0-4833	2386	1	83	0	2	1	1	0	1.86902067719548
TCGA-BP-4759	2372	0	51	1	2	1	1	0	1.21928085988406
TCGA-CZ-5467	73	1	86	0	4	3	3	0	0.772758171961009
TCGA-BP-4165	3037	0	65	0	1	1	1	0	1.37288189880594
TCGA-BP-5198	603	0	72	1	3	3	3	0	1.91177134222823
TCGA-CJ-4893	750	0	76	0	3	1	1	0	0.897233752921645
TCGA-BP-4965	1871	0	47	1	2	1	1	0	0.624069105024443
TCGA-BP-4975	1433	0	40	1	3	1	1	0	0.708670114915233
TCGA-B0-5108	1782	0	55	1	2	3	3	0	1.52836599467496
TCGA-BP-4756	374	0	63	0	2	1	1	0	1.2794490190213
TCGA-EU-5905	119	0	67	0	3	1	1	0	1.15904278698909
TCGA-BP-5191	967	0	80	1	2	3	3	0	1.79459351053114
TCGA-BP-4782	354	0	55	0	2	1	1	0	1.06847498140769
TCGA-CJ-4904	3302	0	60	0	3	4	3	1	0.542076548046513
TCGA-B0-4845	1986	1	70	1	2	4	3	1	0.949111218422158
TCGA-B0-5812	3834	0	54	1	3	1	1	0	0.544239607906139
TCGA-CJ-4874	2283	0	73	0	3	1	1	0	0.870328974789615
TCGA-DV-5575	1729	0	52	0	2	1	1	0	0.866467134864462
TCGA-DV-5565	1329	0	59	1	2	1	1	0	1.11315668985394
TCGA-CZ-4862	3271	0	47	1	2	1	1	0	1.17077411338421
TCGA-CJ-5684	2231	0	62	1	2	3	3	0	0.93729975567433
TCGA-B0-4688	101	1	46	1	4	4	4	1	9.70727820186538
TCGA-B2-5639	1003	1	47	1	3	4	3	1	0.721825425067289
TCGA-CZ-4866	3267	0	79	0	3	1	1	0	0.930319557726415
TCGA-BP-4332	1133	0	37	1	2	3	3	0	0.93993421936641
TCGA-CZ-4858	2105	1	39	1	4	2	2	0	3.74743138796871
TCGA-B2-3923	992	0	60	1	2	2	2	0	0.6201955426021
TCGA-B0-4838	834	1	69	0	3	1	1	0	1.03746573137331
TCGA-A3-3346	137	1	69	1	3	1	1	0	3.36281839040128
TCGA-B0-5712	2722	0	68	0	3	4	2	1	1.11894162297878
TCGA-CW-6088	3222	0	60	1	2	1	1	0	0.375437936209734
TCGA-BP-4768	400	0	73	0	2	1	1	0	1.32240107634163
TCGA-B8-4143	709	1	66	0	3	4	3	1	6.77572990996865
TCGA-B0-4701	238	1	66	0	3	4	3	1	1.54416766385059
TCGA-B0-4696	866	1	58	1	3	3	3	0	9.68090537339075
TCGA-CJ-4636	1924	0	52	1	3	3	3	0	1.29965866840076
TCGA-A3-3362	1559	0	60	0	2	1	1	0	0.977190576709664
TCGA-A3-3372	735	0	64	1	2	3	3	0	1.18472630282868
TCGA-BP-5173	62	1	75	1	2	1	1	0	1.25853798277868
TCGA-CZ-5465	2564	1	76	0	2	3	3	0	1.03137697056746
TCGA-AK-3425	3343	0	68	1	2	1	1	0	1.25137258439201
TCGA-AK-3451	2868	0	49	1	3	2	2	0	1.18138035743264
TCGA-BP-4807	211	0	42	1	3	1	1	0	0.741116846705243
TCGA-CJ-4868	646	1	43	1	3	4	3	1	1.65346283041551
TCGA-CJ-4878	2186	0	72	0	2	3	3	0	1.29305430581747
TCGA-A3-3376	1696	1	52	1	2	1	1	0	0.662180420738438
TCGA-BP-4977	454	0	57	1	3	1	1	0	1.15618172144137
TCGA-CJ-4908	1531	0	39	1	2	1	1	0	0.934177562686931
TCGA-BP-4967	205	0	76	1	2	3	3	0	0.975945709671394
TCGA-BP-4167	2718	0	60	1	2	3	3	0	2.0665407441854
TCGA-BP-5189	822	1	61	1	4	1	1	0	1.11757631602417
TCGA-BP-4177	1670	0	66	1	2	1	1	0	0.845503920107004
TCGA-A3-3358	1307	0	58	0	2	1	1	0	1.35040455290408
TCGA-BP-4355	953	1	59	0	4	3	3	0	2.07972921915856
TCGA-BP-4774	1885	0	57	0	2	1	1	0	1.03132524114114
TCGA-B0-5707	3744	0	40	0	3	1	1	0	1.01950363390799
TCGA-CJ-5676	4067	0	47	1	3	3	3	0	1.46431829634657
TCGA-CJ-4882	1883	0	58	1	3	3	3	0	3.07909016401589
TCGA-B0-4703	182	1	52	1	4	4	3	1	2.03614175259914
TCGA-CJ-5672	1972	1	85	1	3	1	1	0	1.47705873894702
TCGA-CJ-4894	841	1	59	1	3	3	3	0	0.651957411678914
TCGA-G6-A8L6	313	1	56	1	3	4	2	1	1.72936437771555
TCGA-B0-4834	2090	1	50	1	3	1	1	0	0.857930136599113
TCGA-CZ-4854	1404	1	68	1	2	1	1	0	2.26313122698308
TCGA-AK-3453	2531	0	58	0	2	2	2	0	2.67113451563203
TCGA-CZ-5460	2873	0	56	1	2	4	3	1	1.02356186219527
TCGA-CZ-5470	386	0	73	0	3	2	2	0	1.07798735512096
TCGA-CJ-4886	1952	0	43	0	3	1	1	0	0.793511300819485
TCGA-AK-3456	1143	0	49	1	3	2	2	0	0.714155065128024
TCGA-CZ-5982	2439	0	59	0	2	1	1	0	0.251420551232351
TCGA-CJ-4869	2554	0	49	1	2	3	2	0	1.15475533866796
TCGA-A3-3319	1130	0	70	1	2	1	1	0	2.44728439896924
TCGA-B0-4706	65	1	61	1	4	3	3	0	3.15566104684236
TCGA-B0-4691	139	1	55	1	3	4	2	1	1.63851682473167
TCGA-B0-4828	307	1	79	1	3	4	2	1	1.92480318970461
TCGA-CW-5580	1964	1	73	0	3	4	3	1	0.900941019581974
TCGA-BP-4799	1133	1	71	1	3	3	3	0	1.2662199836295
TCGA-CW-6093	3146	0	74	1	1	1	1	0	0.394107102939593
TCGA-CZ-5986	373	0	62	1	3	1	1	0	0.464125832669768
TCGA-A3-3373	1621	0	55	0	3	1	1	0	0.758794989531769
TCGA-A3-3363	319	0	51	1	2	2	2	0	0.936562713736684
TCGA-BP-4347	1367	0	74	1	2	3	3	0	1.05325335541744
TCGA-BP-5176	1590	1	79	0	2	1	1	0	0.818222567977378
TCGA-BP-5201	951	0	63	1	4	4	3	1	1.04287798523012
TCGA-CJ-4881	2014	0	42	1	3	3	3	0	4.71567016913924
TCGA-CW-5585	2609	0	52	1	2	4	3	1	0.675470804992886
TCGA-B0-5095	245	1	82	1	3	3	3	0	2.21225672367384
TCGA-CJ-5671	3987	0	52	1	3	1	1	0	1.49818538187253
TCGA-BP-4326	1625	1	53	0	2	1	1	0	4.75567007063438
TCGA-B0-5697	2630	0	51	1	2	1	1	0	1.00678282843377
TCGA-B0-4693	77	1	73	0	4	3	3	0	0.985208647372289
TCGA-A3-3359	2504	0	83	0	2	1	1	0	1.06757729102846
TCGA-BP-4781	2080	0	79	1	3	1	1	0	1.33507479757983
TCGA-B0-4824	1657	1	50	0	3	1	1	0	1.78604771735021
TCGA-B8-4146	511	0	41	0	2	1	1	0	0.869771544057383
TCGA-BP-5192	714	0	60	1	2	1	1	0	0.837794903108358
TCGA-CJ-6028	1625	1	59	1	4	4	3	1	1.28711001348221
TCGA-CZ-4861	446	1	63	1	2	2	2	0	1.51208247507518
TCGA-B0-5400	1733	0	60	0	4	3	3	0	2.36370928684188
TCGA-B0-5115	1604	0	44	1	3	4	2	1	1.15649954972879
TCGA-B0-5075	637	1	77	0	2	3	3	0	1.13756573845418
TCGA-BP-5196	1018	0	54	1	2	1	1	0	3.0196335227516
TCGA-B8-4154	1380	0	74	0	2	1	1	0	0.935245241554122
TCGA-A3-3343	945	0	79	1	3	2	2	0	1.25961821051448
TCGA-B4-5834	38	0	59	1	1	1	1	0	0.578850104453461
TCGA-BP-4331	2454	1	52	1	2	1	1	0	1.52545345598214
TCGA-B0-5109	587	1	70	1	4	3	3	0	5.04142893780352
TCGA-BP-5184	1133	0	54	1	3	1	1	0	0.792769664913112
TCGA-B0-5713	2782	0	76	0	3	3	3	0	0.799737420736022
TCGA-B8-5545	1525	0	42	1	2	1	1	0	0.73480317311687
TCGA-B0-5110	2009	0	71	0	2	1	1	0	0.58545071469282
TCGA-CZ-4863	1928	0	51	0	3	3	3	0	1.3738231978285
TCGA-B8-4619	523	0	58	1	2	1	1	0	0.810500746578584
TCGA-B0-5121	1485	0	57	1	2	1	1	0	0.903396087467978
TCGA-BP-4769	1876	0	64	1	2	1	1	0	0.920959988037589
TCGA-CZ-5457	2754	0	62	1	4	3	3	0	0.830226525074519
TCGA-BP-5007	1140	0	46	1	2	2	2	0	1.10187483421563
TCGA-B0-4817	1019	1	82	1	3	3	3	0	2.32346244713535
TCGA-CJ-4899	1528	0	43	1	2	1	1	0	0.748788346869506
TCGA-DV-A4W0	2470	0	55	1	3	1	1	0	1.55157324514637
TCGA-B0-5711	3989	0	51	1	3	3	3	0	0.667222089631112
TCGA-B0-4839	1639	1	80	0	2	1	1	0	1.30419460376551
TCGA-B8-A54F	519	0	49	0	2	1	1	0	1.44585913342439
TCGA-BP-4985	952	1	73	1	4	3	3	0	2.31144875723633
TCGA-CZ-4859	1787	0	60	0	2	1	1	0	0.675143351763587
TCGA-BP-4345	1516	0	63	1	3	3	3	0	1.92555671953288
TCGA-BP-4762	1343	1	42	1	3	1	1	0	0.652562413182085
TCGA-CJ-4884	1759	0	73	0	3	3	3	0	1.08775671097041
TCGA-B0-4836	1238	1	62	1	3	4	3	1	2.86900501491684
TCGA-CJ-4892	1521	0	65	0	2	1	1	0	1.69297085697082
TCGA-BP-4776	411	0	52	1	2	1	1	0	1.66806662985415
TCGA-BP-4766	1462	0	43	0	3	1	1	0	0.682247783356294
TCGA-B0-5097	665	0	60	0	2	3	3	0	2.52287708087335
TCGA-B0-5695	2150	0	61	0	2	1	1	0	0.831666109324262
TCGA-CW-5587	2226	0	62	0	2	3	3	0	0.997953294718154
TCGA-B2-5633	963	0	56	1	2	1	1	0	0.829886161740937
TCGA-BP-4338	2859	0	44	1	3	1	1	0	1.22029079292326
TCGA-BP-5199	1355	0	58	1	4	2	2	0	3.23230622259068
TCGA-A3-3335	1886	0	42	1	4	2	2	0	1.41080958355381
TCGA-A3-3307	1436	0	67	1	3	3	3	0	0.674715250115748
TCGA-BP-4340	562	1	71	0	2	1	1	0	0.771421627645595
TCGA-B0-5106	1598	1	65	1	2	1	1	0	1.66084896417802
TCGA-BP-4758	2208	0	41	1	2	1	1	0	1.39094334479299
TCGA-A3-3374	1314	0	52	0	2	1	1	0	0.880776201274447
TCGA-B8-A54D	830	0	70	1	2	3	3	0	1.64392362754316
TCGA-B0-4694	106	1	73	1	4	3	3	0	1.33336124060989
TCGA-B0-5102	2764	1	74	0	3	1	1	0	1.31864931353551
TCGA-B0-5690	3392	0	54	0	1	1	1	0	0.54699415474161
TCGA-CJ-4634	3498	0	61	0	2	1	1	0	0.679933631928971
TCGA-B2-4098	51	1	73	0	2	1	1	0	1.43268196202047
TCGA-BP-4329	845	1	76	1	2	3	3	0	1.10925967882191
TCGA-CZ-5455	561	1	63	1	4	4	3	1	0.975340735214728
TCGA-AK-3461	2217	0	73	1	2	1	1	0	0.672788057366005
TCGA-B0-4823	454	1	88	1	2	1	1	0	0.830469701604921
TCGA-CJ-5678	574	1	63	1	3	4	2	1	1.58859680388527
TCGA-B0-4815	1588	1	65	1	4	3	3	0	5.53180387084172
TCGA-A3-3382	574	0	69	1	3	1	1	0	1.92363334583554
TCGA-CJ-6032	3639	0	64	0	3	2	2	0	0.369985307908191
TCGA-BP-5183	1291	0	57	1	3	3	3	0	1.66186841255148
TCGA-CJ-4888	1567	1	59	1	4	4	3	1	1.76067767832708
TCGA-B8-4153	762	0	74	1	3	3	3	0	1.33890383844076
TCGA-B0-4710	1755	0	75	0	3	3	3	0	1.29153462953951
TCGA-BP-4987	1124	0	41	0	2	1	1	0	0.90825128003696
TCGA-BP-5169	193	0	70	1	4	1	1	0	3.25196078990942
TCGA-CJ-4638	431	1	47	0	4	4	3	1	3.04004131075678
TCGA-B0-4810	478	1	48	1	3	3	3	0	2.88191371415251
TCGA-BP-5000	563	0	41	1	3	1	1	0	1.82162952195908
TCGA-B0-4821	1230	1	69	0	3	3	3	0	8.00134061709382
TCGA-CJ-5686	2038	0	60	0	3	1	1	0	0.92139590949586
TCGA-A3-3316	1493	0	57	1	3	2	2	0	2.01917019247903
TCGA-BP-4784	1854	0	67	0	2	1	1	0	0.790559926642886
TCGA-CJ-4902	1520	0	61	1	3	3	3	0	1.48338017831354
TCGA-CZ-5989	1905	0	61	1	2	2	2	0	0.631013759440075
TCGA-B0-4698	42	1	75	1	4	4	4	0	14.0942446529465
TCGA-CJ-4872	1435	0	52	1	4	1	1	0	0.83634765565893
TCGA-B0-5077	1317	1	78	1	3	1	1	0	1.32361616197505
TCGA-B0-5117	1608	0	40	1	2	1	1	0	1.17220352831776
TCGA-CZ-4864	1315	1	86	1	3	2	2	0	1.83405894371375
TCGA-CJ-4640	3480	0	50	1	4	3	3	0	1.35460605732669
TCGA-B8-4151	1299	0	51	0	2	3	3	0	0.784875888701569
TCGA-A3-3378	630	0	61	1	3	1	1	0	1.82272667022208
TCGA-CJ-5682	3736	0	61	1	4	4	3	1	0.938692641029472
TCGA-BP-4334	645	1	56	1	3	3	3	0	2.31326876952361
TCGA-BP-5181	1495	0	59	0	2	1	1	0	0.783154015244838
TCGA-CJ-4876	1955	0	58	1	3	2	2	0	2.07875119680039
TCGA-A3-3331	1257	0	87	0	2	1	1	0	0.85220965910584
TCGA-B8-5162	36	0	63	1	2	2	2	0	2.0029683596779
TCGA-B8-A54I	150	0	49	1	3	1	1	0	1.99242461279321
TCGA-B0-4849	69	1	52	1	3	3	3	0	1.46328120562996
TCGA-BP-4343	1912	1	64	1	3	3	3	0	1.29008865932876
TCGA-A3-3367	2270	0	73	1	3	1	1	0	0.934828283412238
TCGA-BP-4976	1632	0	78	1	3	1	1	0	0.769407974210872
TCGA-B8-4622	1525	0	58	1	3	4	3	1	0.866386099726058
TCGA-DV-5569	355	0	29	0	2	1	1	0	0.659100495960373
TCGA-BP-4176	1955	0	65	1	2	1	1	0	1.64404561182155
TCGA-B0-4697	578	1	46	0	4	4	3	1	8.86025215557741
TCGA-B2-5635	755	0	74	1	2	1	1	0	0.692776166953976
TCGA-AK-3445	2392	0	70	1	3	3	3	0	2.04219814333176
TCGA-CJ-4637	2227	1	52	0	4	4	2	1	3.44044192684559
TCGA-BP-4162	3074	0	66	0	2	1	1	0	1.22435547008249
TCGA-B0-5693	4074	0	47	0	2	1	1	0	0.690748140702562
TCGA-BP-4972	1502	0	44	0	3	3	3	0	0.719763279107221
TCGA-BP-4962	1785	0	58	1	2	2	2	0	1.54442799936114
TCGA-BP-4341	1589	1	68	1	2	3	3	0	1.79442270139754
TCGA-B0-5702	2172	0	72	1	2	1	1	0	2.01578520613976
TCGA-CJ-4887	932	1	48	1	3	4	3	1	1.69164222340426
TCGA-B8-5158	1218	0	57	1	4	3	3	0	1.5221665121523
TCGA-CW-5584	164	1	75	1	3	3	3	0	0.749386893805722
TCGA-CJ-5677	782	1	54	0	4	4	3	1	1.32136492567122
TCGA-B0-5094	333	1	63	1	2	4	3	1	2.48018589253733
TCGA-BP-4158	3377	0	69	1	2	1	1	0	1.02533358106253
TCGA-B0-5706	3205	0	45	1	2	2	2	0	1.55009065070371
TCGA-B0-5691	3431	0	66	0	3	1	1	0	0.743018323561935
TCGA-CW-6097	571	1	32	1	4	3	3	0	1.24103930154765
TCGA-AK-3440	2865	0	58	1	3	1	1	0	0.749488344556066
TCGA-BP-4787	480	1	59	0	4	4	3	1	2.27394549774742
TCGA-B8-A54G	53	0	51	1	3	1	1	0	2.1618402506469
TCGA-A3-A8OV	340	0	75	1	2	1	1	0	1.17366766577728
TCGA-CJ-4918	93	1	64	1	4	4	3	1	0.826052459437882
TCGA-AK-3460	2508	0	58	1	2	1	1	0	0.933241505307221
TCGA-CJ-4643	1793	0	67	0	3	2	2	0	0.675832173287888
TCGA-CZ-5453	2419	1	68	1	2	2	2	0	0.844616441830174
TCGA-AK-3429	3328	0	54	0	2	2	2	0	1.32658775485937
TCGA-CZ-5469	946	1	42	1	2	2	2	0	1.69620506497848
TCGA-B8-A7U6	495	0	54	0	3	1	1	0	0.81847298193385
TCGA-BP-5185	1132	0	56	1	3	1	1	0	1.64693966276785
TCGA-CJ-4641	1661	1	56	0	4	4	3	1	1.34793928837045
TCGA-BP-4992	501	0	67	1	4	1	1	0	3.76095355607072
TCGA-CZ-5451	1929	0	75	1	3	2	2	0	0.769956695800796
TCGA-B8-5552	1046	0	42	0	2	1	1	0	0.62864119238064
TCGA-B0-5098	1584	1	54	0	3	1	1	0	4.98586481018575
TCGA-A3-3326	1137	0	47	1	1	1	1	0	0.985810520396432
TCGA-AK-3434	2087	0	73	1	2	1	1	0	1.2297676988727
TCGA-B2-4102	952	0	62	1	2	1	1	0	0.848275346027638
TCGA-B0-4811	1417	1	49	1	3	3	3	0	1.87700695391522
TCGA-BP-5001	1177	0	43	0	2	1	1	0	2.13784648873595
TCGA-CW-5588	2017	0	79	0	2	1	1	0	1.16360262057194
TCGA-BP-5180	2263	0	53	1	2	1	1	0	1.32436999018115
TCGA-B0-4713	202	1	76	0	2	3	3	0	2.80200407539261
TCGA-A3-3347	1097	0	77	0	2	3	1	0	1.85126038237015
TCGA-A3-3322	1478	0	51	1	2	1	1	0	0.891175997461801
TCGA-A3-3370	2274	0	48	0	2	1	1	0	1.3905658821603
TCGA-BP-4352	344	1	75	0	4	4	3	1	13.4247209596844
TCGA-BP-4999	1266	0	56	1	2	1	1	0	0.772294814974454
TCGA-BP-4344	1666	0	76	0	2	1	1	0	1.04250501046271
TCGA-CJ-4885	3451	0	64	1	3	4	3	1	0.833721543713329
TCGA-B0-5694	480	1	71	1	3	3	3	0	0.837758181914645
TCGA-CJ-5675	3936	0	70	1	3	2	2	0	2.2181559335692
TCGA-B0-4818	510	1	68	0	3	2	2	0	1.03478983682718
TCGA-B8-A54E	909	0	63	0	3	1	1	0	0.578885103265134
TCGA-BP-5008	1071	0	47	1	2	1	1	0	1.08696500393095
TCGA-CW-5581	2799	0	44	1	3	1	1	0	0.646245545244255
TCGA-B0-4690	43	1	66	1	3	4	4	1	2.28439511943561
TCGA-CZ-5458	2789	0	43	1	3	3	3	0	0.722828578465458
TCGA-A3-3329	1624	0	76	1	2	1	1	0	0.863487067126144
TCGA-BP-5200	1063	0	44	1	4	2	2	0	0.648871019750386
TCGA-CZ-5466	685	0	68	1	2	3	3	0	0.961786042172348
TCGA-AK-3426	885	1	38	1	3	3	3	0	4.88110895575181
TCGA-B0-4718	1778	0	57	1	2	3	3	0	2.09851188731169
TCGA-A3-3365	873	0	46	1	2	1	1	0	0.633463668893345
TCGA-B8-A8YJ	431	0	60	0	2	1	1	0	1.34789510319942
TCGA-AK-3447	1217	0	84	1	2	2	2	0	1.15151324130994
TCGA-A3-A6NJ	468	0	57	0	1	1	1	0	1.0429431618055
TCGA-CZ-5462	311	1	84	1	3	4	1	1	1.76041034821174
TCGA-CJ-6027	3615	1	78	1	4	1	1	0	2.71563354857297
TCGA-CJ-4920	139	1	65	0	2	1	1	0	1.42950643318855
TCGA-CW-5583	2489	0	51	0	2	1	1	0	0.545734974027814
TCGA-CJ-4635	1416	0	48	1	3	1	1	0	1.15220732190068
TCGA-CW-6090	2552	0	68	1	3	1	1	0	1.31873451010665
TCGA-B0-5709	3974	0	63	0	3	3	3	0	0.928254593101847
TCGA-CZ-5454	722	1	63	1	2	4	2	1	1.065015271607
TCGA-B0-5113	1175	0	70	0	2	3	3	0	1.23187895146107
TCGA-CJ-4644	336	1	49	0	3	4	3	1	1.0173981938634
TCGA-CZ-4860	206	1	61	1	4	4	4	1	1.33537856080675
TCGA-B2-5641	656	0	79	1	3	1	1	0	1.05443081667814
TCGA-B0-4814	168	1	59	1	3	4	4	1	1.32002389803522
TCGA-BP-5004	1126	0	53	1	3	1	1	0	0.915139229710184
TCGA-B0-5698	3631	0	78	1	3	1	1	0	0.535160751599276
TCGA-AK-3431	2241	1	63	0	3	2	2	0	0.759790416123587
TCGA-BP-4330	1888	0	61	0	2	3	3	0	0.987496127643367
TCGA-BP-4981	1097	1	76	0	3	3	3	0	2.23563938444113
TCGA-B0-4842	1724	1	74	0	4	3	3	0	2.34051168491799
TCGA-B0-4827	885	1	78	0	4	3	3	0	0.930793217061425
TCGA-B0-5120	1169	0	73	0	2	1	1	0	1.16572382172379
TCGA-CZ-4865	166	1	70	0	2	1	1	0	1.18683565831126
TCGA-BP-4983	1413	0	67	0	4	3	3	0	5.76421446504173
TCGA-B0-4846	1200	1	52	1	2	4	3	1	0.918166988834603
TCGA-EU-5906	206	0	55	1	2	1	1	0	0.398579603601224
TCGA-B0-4714	99	1	82	1	3	4	3	1	2.25915159877508
TCGA-BP-4335	475	1	65	0	3	4	3	1	2.06073422761944
TCGA-DV-5576	727	1	56	0	2	1	1	0	0.710031405557062
TCGA-DV-5566	1398	0	68	0	2	1	1	0	0.759386338039254
TCGA-BP-4169	701	1	76	0	2	2	2	0	1.38683930401619
TCGA-BP-5187	406	0	55	1	2	1	1	0	0.748359193999402
TCGA-BP-4969	1794	0	64	0	2	1	1	0	1.64532855073494
TCGA-B0-5710	2430	0	58	1	2	1	1	0	0.571583511993345
