# Supplementary material for: Establishment of a new prognostic risk model of MAPK pathway-related molecules in kidney renal clear cell carcinoma based on genomes and transcriptomes analysis
Source: Front Oncol. 2023 Mar 10;13:1077309. doi: 10.3389/fonc.2023.1077309 (PMC10036835; doi:10.3389/fonc.2023.1077309)
Supplement: Supplementary file 1 [file DataSheet_1.zip › Raw Data/MAPK-KIRC/11.prepareIndep/test_m6A.prepareIndep.pl]

use strict;
use warnings;

my %hash=();

##¶ÁÈ¡ÁÙ´²ÎÄ¼þ£¬²¢±£´æµ½hashÀïÃæ
open(RF,"clinical.txt") or die $!;
while(my $line=<RF>){
	chomp($line);
	my @arr=split(/\t/,$line);
	my $sample=shift(@arr);
	if($.==1){
		$hash{"id"}=join("\t",@arr);
		next;
	}
	$hash{$sample}=join("\t",@arr);
}
close(RF);

##¶ÁÈ¡TMBÎÄ¼þ£¬²¢¼ÓÉÏÁÙ´²ÐÅÏ¢£¬ÊäÈë½á¹ûµ½"tmbClinical.txt"
open(RF,"lassoRisk.txt") or die $!;
open(WF,">indepInput.txt") or die $!;
while(my $line=<RF>){
	chomp($line);
	my @arr=split(/\t/,$line);
	my $sample=shift(@arr);
	my $risk=pop(@arr);
	my $riskScore=pop(@arr);
	if($.==1){
		print WF "id\t$hash{\"id\"}\t" . "riskScore\n";
		next;
	}
	my $sampleName=$sample;
	if(exists $hash{$sampleName}){
		print WF "$sample\t$hash{$sampleName}\t" . $riskScore . "\n";
		delete($hash{$sampleName});
	}
}
close(WF);
close(RF);
