# Supplementary material for: Establishment of a new prognostic risk model of MAPK pathway-related molecules in kidney renal clear cell carcinoma based on genomes and transcriptomes analysis
Source: Front Oncol. 2023 Mar 10;13:1077309. doi: 10.3389/fonc.2023.1077309 (PMC10036835; doi:10.3389/fonc.2023.1077309)
Supplement: Supplementary file 1 [file DataSheet_1.zip › Raw Data/MAPK-KIRC/12.uniIndep/m6A.uniIndep.R]

###Video source: http://study.163.com/provider/1026136977/index.htm?share=2&shareId=1026136977
######Video source: http://www.biowolf.cn/shop/
######ÉúÐÅ×ÔÑ§Íø: http://www.biowolf.cn/
######ºÏ×÷ÓÊÏä£º2749657388@qq.com
######´ðÒÉÎ¢ÐÅ: 18520221056

#install.packages('survival')
#install.packages('forestplot')

setwd("C:\\Users\\lexb4\\Desktop\\m6A\\28.uniIndep")
library(survival)
library(forestplot)
options(forestplot_new_page = FALSE)
clrs <- fpColors(box="green",line="darkblue", summary="royalblue")             #¶¨ÒåÉ­ÁÖÍ¼ÑÕÉ«
rt=read.table("indepInput.txt",header=T,sep="\t",check.names=F,row.names=1)

outTab=data.frame()
for(i in colnames(rt[,3:ncol(rt)])){
	 cox <- coxph(Surv(futime, fustat) ~ rt[,i], data = rt)
	 coxSummary = summary(cox)
	 coxP=coxSummary$coefficients[,"Pr(>|z|)"]
	 outTab=rbind(outTab,
	              cbind(id=i,
	              HR=coxSummary$conf.int[,"exp(coef)"],
	              HR.95L=coxSummary$conf.int[,"lower .95"],
	              HR.95H=coxSummary$conf.int[,"upper .95"],
	              pvalue=coxSummary$coefficients[,"Pr(>|z|)"])
	              )
}
write.table(outTab,file="uniCox.xls",sep="\t",row.names=F,quote=F)

#»æÖÆÉ­ÁÖÍ¼
rt=read.table("uniCox.xls",header=T,sep="\t",row.names=1,check.names=F)
data=as.matrix(rt)
HR=data[,1:3]
hr=sprintf("%.3f",HR[,"HR"])
hrLow=sprintf("%.3f",HR[,"HR.95L"])
hrHigh=sprintf("%.3f",HR[,"HR.95H"])
pVal=data[,"pvalue"]
pVal=ifelse(pVal<0.001, "<0.001", sprintf("%.3f", pVal))
tabletext <- 
  list(c(NA, rownames(HR)),
       append("pvalue", pVal),
       append("Hazard ratio",paste0(hr,"(",hrLow,"-",hrHigh,")")) )          #¶¨ÒåÍ¼Æ¬ÎÄ×Ö
pdf(file="forest.pdf",
       width = 6,             #Í¼Æ¬µÄ¿í¶È
       height = 4,            #Í¼Æ¬µÄ¸ß¶È
       )
forestplot(tabletext, 
           rbind(rep(NA, 3), HR),
           col=clrs,
           graphwidth=unit(50, "mm"),
           xlog=T,
           lwd.ci=2,
           boxsize=0.3,
           xlab="Hazard ratio"
           )
dev.off()


###Video source: http://study.163.com/provider/1026136977/index.htm?share=2&shareId=1026136977
######Video source: http://www.biowolf.cn/shop/
######ÉúÐÅ×ÔÑ§Íø: http://www.biowolf.cn/
######ºÏ×÷ÓÊÏä£º2749657388@qq.com
######´ðÒÉÎ¢ÐÅ: 18520221056
