# Supplementary material for: Establishment of a new prognostic risk model of MAPK pathway-related molecules in kidney renal clear cell carcinoma based on genomes and transcriptomes analysis
Source: Front Oncol. 2023 Mar 10;13:1077309. doi: 10.3389/fonc.2023.1077309 (PMC10036835; doi:10.3389/fonc.2023.1077309)
Supplement: Supplementary file 1 [file DataSheet_1.zip › Raw Data/MAPK-KIRC/12.uniIndep/uniCox.xls]

id	HR	HR.95L	HR.95H	pvalue
age	1.0283299961183	1.01474189964362	1.04210004661091	3.85068925299735e-05
gender	0.961174400034613	0.697380618245365	1.32475179709805	0.80884325075399
grade	2.28454428470729	1.85357837844176	2.8157118412097	9.49513204381105e-15
stage	1.89956269464233	1.6577757989993	2.17661425209306	2.54016060099307e-20
T	1.91968373488835	1.62148736223762	2.27271931179863	3.68667876750036e-14
M	4.61801812247438	3.36559734429916	6.3364951887739	2.57514346514924e-21
riskScore	1.38430404211658	1.30203334042891	1.47177312709139	2.41080773058528e-25
