# Supplementary material for: Establishment of a new prognostic risk model of MAPK pathway-related molecules in kidney renal clear cell carcinoma based on genomes and transcriptomes analysis
Source: Front Oncol. 2023 Mar 10;13:1077309. doi: 10.3389/fonc.2023.1077309 (PMC10036835; doi:10.3389/fonc.2023.1077309)
Supplement: Supplementary file 1 [file DataSheet_1.zip › Raw Data/MAPK-KIRC/13.multiIndep/multiCox.xls]

id	HR	HR.95L	HR.95H	pvalue
age	1.03108735923743	1.01623571245638	1.04615605350992	3.5398640548194e-05
gender	1.0859387776923	0.773068445726562	1.52543159071448	0.634433656366655
grade	1.33323782798345	1.04760228050747	1.69675375764263	0.0193874048716892
stage	1.6028904124658	1.00474588453655	2.55712186923751	0.0477224263592506
T	0.84063517293566	0.547552019639306	1.29059426069157	0.427389859512979
M	1.52955648151675	0.768388851389603	3.04473838463289	0.226316668029756
riskScore	1.23872538028091	1.15550118354237	1.32794374389822	1.60840498739709e-09
