# Supplementary material for: Establishment of a new prognostic risk model of MAPK pathway-related molecules in kidney renal clear cell carcinoma based on genomes and transcriptomes analysis
Source: Front Oncol. 2023 Mar 10;13:1077309. doi: 10.3389/fonc.2023.1077309 (PMC10036835; doi:10.3389/fonc.2023.1077309)
Supplement: Supplementary file 2 [file DataSheet_2.zip › supplementary material/supplementary material string_interactions_short.tsv]

#node1	node2	node1_string_id	node2_string_id	neighborhood_on_chromosome	gene_fusion	phylogenetic_cooccurrence	homology	coexpression	experimentally_determined_interaction	database_annotated	automated_textmining	combined_score
ATF2	MAPK13	9606.ENSP00000264110	9606.ENSP00000211287	0	0	0	0	0	0.644	0.900	0.305	0.973
ATF2	MAPK12	9606.ENSP00000264110	9606.ENSP00000215659	0	0	0	0	0	0.369	0.900	0.471	0.963
ATF2	MAPK1	9606.ENSP00000264110	9606.ENSP00000215832	0	0	0	0	0.062	0.786	0.900	0.536	0.989
ATF2	MAPK14	9606.ENSP00000264110	9606.ENSP00000229795	0	0	0	0	0	0.942	0.900	0.616	0.997
ATF2	MAPK3	9606.ENSP00000264110	9606.ENSP00000263025	0	0	0	0	0.062	0.600	0.900	0.441	0.976
ATF2	MAPKAPK2	9606.ENSP00000264110	9606.ENSP00000356070	0	0	0	0	0	0	0	0.410	0.410
ATF2	MAP3K4	9606.ENSP00000264110	9606.ENSP00000375986	0	0	0	0	0.062	0.102	0	0.364	0.418
ATF2	MAP2K7	9606.ENSP00000264110	9606.ENSP00000381070	0	0	0	0	0	0.171	0	0.335	0.425
ATF2	MAP3K5	9606.ENSP00000264110	9606.ENSP00000351908	0	0	0	0	0	0	0	0.431	0.431
ATF2	MAP2K6	9606.ENSP00000264110	9606.ENSP00000468348	0	0	0	0	0	0	0	0.461	0.461
ATF2	MAP2K1	9606.ENSP00000264110	9606.ENSP00000302486	0	0	0	0	0.062	0.141	0	0.393	0.468
ATF2	MAPKAPK5	9606.ENSP00000264110	9606.ENSP00000449381	0	0	0	0	0	0.213	0	0.413	0.519
ATF2	MAP2K4	9606.ENSP00000264110	9606.ENSP00000410402	0	0	0	0	0.062	0	0	0.511	0.521
ATF2	MAP2K3	9606.ENSP00000264110	9606.ENSP00000345083	0	0	0	0	0	0	0	0.574	0.574
ATF2	MAPK7	9606.ENSP00000264110	9606.ENSP00000311005	0	0	0	0	0	0.369	0	0.413	0.614
ATF2	CEBPA	9606.ENSP00000264110	9606.ENSP00000427514	0	0	0	0	0	0.496	0	0.286	0.625
ATF2	RPS6KA4	9606.ENSP00000264110	9606.ENSP00000333896	0	0	0	0	0.051	0.061	0.600	0.177	0.667
ATF2	RPS6KA5	9606.ENSP00000264110	9606.ENSP00000479667	0	0	0	0	0.062	0.612	0.600	0.327	0.889
ATF2	RELA	9606.ENSP00000264110	9606.ENSP00000384273	0	0	0	0	0	0	0.900	0.296	0.926
ATF2	MAP3K7	9606.ENSP00000264110	9606.ENSP00000358335	0	0	0	0	0.117	0.064	0.900	0.294	0.933
ATF2	FOS	9606.ENSP00000264110	9606.ENSP00000306245	0	0	0	0.568	0	0.894	0.600	0.702	0.969
ATF2	MAPK10	9606.ENSP00000264110	9606.ENSP00000352157	0	0	0	0	0.062	0.595	0.900	0.560	0.981
ATF2	CREB1	9606.ENSP00000264110	9606.ENSP00000387699	0	0	0	0	0.063	0.272	0.900	0.889	0.991
ATF2	MAPK11	9606.ENSP00000264110	9606.ENSP00000333685	0	0	0	0	0	0.847	0.900	0.554	0.992
ATF2	MAPK9	9606.ENSP00000264110	9606.ENSP00000394560	0	0	0	0	0.062	0.898	0.900	0.556	0.995
ATF2	MAPK8	9606.ENSP00000264110	9606.ENSP00000378974	0	0	0	0	0.062	0.919	0.900	0.541	0.996
ATF2	JUN	9606.ENSP00000264110	9606.ENSP00000360266	0	0	0	0.576	0.065	0.984	0.900	0.989	0.999
CEBPA	MAPK13	9606.ENSP00000427514	9606.ENSP00000211287	0	0	0	0	0	0.061	0.900	0.102	0.908
CEBPA	MAPK12	9606.ENSP00000427514	9606.ENSP00000215659	0	0	0	0	0	0.061	0.900	0.099	0.908
CEBPA	NFKBIA	9606.ENSP00000427514	9606.ENSP00000216797	0	0	0	0	0.144	0.058	0	0.323	0.406
CEBPA	TGFB1	9606.ENSP00000427514	9606.ENSP00000221930	0	0	0	0	0.069	0.058	0.900	0.290	0.929
CEBPA	NFKB1	9606.ENSP00000427514	9606.ENSP00000226574	0	0	0	0	0	0.058	0	0.844	0.847
CEBPA	MAPK14	9606.ENSP00000427514	9606.ENSP00000229795	0	0	0	0	0.062	0.061	0.900	0.321	0.932
CEBPA	MAPK3	9606.ENSP00000427514	9606.ENSP00000263025	0	0	0	0	0	0.061	0	0.467	0.478
CEBPA	FOS	9606.ENSP00000427514	9606.ENSP00000306245	0	0	0	0	0.112	0.299	0.900	0.880	0.991
CEBPA	SP1	9606.ENSP00000427514	9606.ENSP00000329357	0	0	0	0	0	0.058	0.900	0.690	0.968
CEBPA	MAPK11	9606.ENSP00000427514	9606.ENSP00000333685	0	0	0	0	0	0.061	0.900	0.208	0.919
CEBPA	STAT1	9606.ENSP00000427514	9606.ENSP00000354394	0	0	0	0	0	0.066	0	0.426	0.441
CEBPA	JUN	9606.ENSP00000427514	9606.ENSP00000360266	0	0	0	0	0.077	0.316	0.900	0.984	0.998
CEBPA	MAPK8	9606.ENSP00000427514	9606.ENSP00000378974	0	0	0	0	0	0.270	0	0.469	0.596
CEBPA	CREB1	9606.ENSP00000427514	9606.ENSP00000387699	0	0	0	0	0	0.145	0	0.715	0.746
CEBPA	HRAS	9606.ENSP00000427514	9606.ENSP00000407586	0	0	0	0	0	0.142	0	0.561	0.607
CEBPA	MYC	9606.ENSP00000427514	9606.ENSP00000479618	0	0	0	0	0.058	0.334	0.900	0.644	0.974
CHUK	NFKBIA	9606.ENSP00000359424	9606.ENSP00000216797	0	0	0	0	0.049	0.994	0.900	0.935	0.999
CHUK	NFKB1	9606.ENSP00000359424	9606.ENSP00000226574	0	0	0	0	0.062	0.965	0.900	0.815	0.999
CHUK	TRAF2	9606.ENSP00000359424	9606.ENSP00000247668	0	0	0	0	0.062	0.879	0.900	0.775	0.997
CHUK	RIPK1	9606.ENSP00000359424	9606.ENSP00000259808	0	0	0	0.554	0.090	0.487	0.900	0.723	0.965
CHUK	MAP3K8	9606.ENSP00000359424	9606.ENSP00000263056	0	0	0	0.565	0.058	0.287	0.900	0.479	0.941
CHUK	FOS	9606.ENSP00000359424	9606.ENSP00000306245	0	0	0	0	0	0.064	0	0.462	0.475
CHUK	TRADD	9606.ENSP00000359424	9606.ENSP00000341268	0	0	0	0	0.062	0.281	0.900	0.659	0.973
CHUK	MAP4K4	9606.ENSP00000359424	9606.ENSP00000343658	0	0	0	0.551	0	0.078	0.900	0.445	0.922
CHUK	MAP2K3	9606.ENSP00000359424	9606.ENSP00000345083	0	0	0	0	0	0.056	0	0.421	0.430
CHUK	STAT1	9606.ENSP00000359424	9606.ENSP00000354394	0	0	0	0	0	0.140	0	0.509	0.559
CHUK	MAP3K3	9606.ENSP00000359424	9606.ENSP00000354927	0	0	0	0.560	0.065	0.496	0.900	0.474	0.958
CHUK	MAP3K7	9606.ENSP00000359424	9606.ENSP00000358335	0	0	0	0.581	0.086	0.873	0.900	0.686	0.990
CHUK	HRAS	9606.ENSP00000359424	9606.ENSP00000407586	0	0	0	0	0.053	0.140	0	0.461	0.523
CHUK	MAP2K6	9606.ENSP00000359424	9606.ENSP00000468348	0	0	0	0	0	0.056	0	0.522	0.530
CHUK	CREB1	9606.ENSP00000359424	9606.ENSP00000387699	0	0	0	0	0.065	0	0	0.525	0.537
CHUK	MYC	9606.ENSP00000359424	9606.ENSP00000479618	0	0	0	0	0.051	0.281	0	0.610	0.711
CHUK	JUN	9606.ENSP00000359424	9606.ENSP00000360266	0	0	0	0	0	0.057	0	0.735	0.740
CHUK	RPS6KA1	9606.ENSP00000359424	9606.ENSP00000435412	0	0	0	0.564	0	0.120	0.900	0.364	0.921
CHUK	MAP3K1	9606.ENSP00000359424	9606.ENSP00000382423	0	0	0	0.558	0.065	0.686	0.900	0.508	0.975
CHUK	IKBKB	9606.ENSP00000359424	9606.ENSP00000430684	0	0	0	0.942	0	0.922	0.900	0.992	0.992
CHUK	MAP3K14	9606.ENSP00000359424	9606.ENSP00000482657	0	0	0	0.550	0.065	0.903	0.900	0.620	0.992
CHUK	RELA	9606.ENSP00000359424	9606.ENSP00000384273	0	0	0	0	0.068	0.878	0.900	0.899	0.998
CREB1	MAPK13	9606.ENSP00000387699	9606.ENSP00000211287	0	0	0	0	0	0	0.900	0.219	0.918
CREB1	MAPK12	9606.ENSP00000387699	9606.ENSP00000215659	0	0	0	0	0	0	0.900	0.371	0.934
CREB1	MAPK1	9606.ENSP00000387699	9606.ENSP00000215832	0	0	0	0	0	0	0.900	0.733	0.972
CREB1	NFKBIA	9606.ENSP00000387699	9606.ENSP00000216797	0	0	0	0	0	0.071	0	0.561	0.574
CREB1	RPS6KB1	9606.ENSP00000387699	9606.ENSP00000225577	0	0	0	0	0.064	0	0	0.571	0.582
CREB1	NFKB1	9606.ENSP00000387699	9606.ENSP00000226574	0	0	0	0	0.057	0.149	0	0.448	0.518
CREB1	MAPK14	9606.ENSP00000387699	9606.ENSP00000229795	0	0	0	0	0	0.462	0.900	0.642	0.979
CREB1	RAF1	9606.ENSP00000387699	9606.ENSP00000251849	0	0	0	0	0.104	0	0	0.460	0.495
CREB1	MAPK3	9606.ENSP00000387699	9606.ENSP00000263025	0	0	0	0	0	0	0.900	0.767	0.975
CREB1	MAP2K1	9606.ENSP00000387699	9606.ENSP00000302486	0	0	0	0	0	0	0	0.611	0.611
CREB1	FOS	9606.ENSP00000387699	9606.ENSP00000306245	0	0	0	0	0	0	0.900	0.910	0.990
CREB1	MAPK7	9606.ENSP00000387699	9606.ENSP00000311005	0	0	0	0	0	0	0	0.461	0.461
CREB1	SP1	9606.ENSP00000387699	9606.ENSP00000329357	0	0	0	0	0.068	0.182	0	0.574	0.647
CREB1	MAPK11	9606.ENSP00000387699	9606.ENSP00000333685	0	0	0	0	0	0	0.900	0.460	0.943
CREB1	RPS6KA4	9606.ENSP00000387699	9606.ENSP00000333896	0	0	0	0	0.048	0.471	0.900	0.407	0.966
CREB1	MAP2K3	9606.ENSP00000387699	9606.ENSP00000345083	0	0	0	0	0	0	0	0.460	0.459
CREB1	MAP3K5	9606.ENSP00000387699	9606.ENSP00000351908	0	0	0	0	0	0	0	0.417	0.417
CREB1	STAT1	9606.ENSP00000387699	9606.ENSP00000354394	0	0	0	0	0	0	0	0.602	0.602
CREB1	MAPKAPK2	9606.ENSP00000387699	9606.ENSP00000356070	0	0	0	0	0	0.213	0.900	0.465	0.954
CREB1	JUN	9606.ENSP00000387699	9606.ENSP00000360266	0	0	0	0	0	0.492	0.900	0.977	0.998
CREB1	DAXX	9606.ENSP00000387699	9606.ENSP00000363668	0	0	0	0	0.067	0.270	0	0.407	0.560
CREB1	RPS6KA3	9606.ENSP00000387699	9606.ENSP00000368884	0	0	0	0	0.068	0.226	0.900	0.714	0.976
CREB1	GRB2	9606.ENSP00000387699	9606.ENSP00000376345	0	0	0	0	0.063	0	0.900	0.430	0.942
CREB1	MAPK8	9606.ENSP00000387699	9606.ENSP00000378974	0	0	0	0	0.075	0	0	0.563	0.579
CREB1	MAP2K7	9606.ENSP00000387699	9606.ENSP00000381070	0	0	0	0	0	0	0	0.662	0.662
CREB1	MAP3K1	9606.ENSP00000387699	9606.ENSP00000382423	0	0	0	0	0.062	0	0.900	0.323	0.930
CREB1	RELA	9606.ENSP00000387699	9606.ENSP00000384273	0	0	0	0	0.094	0	0	0.568	0.592
CREB1	MAPKAPK3	9606.ENSP00000387699	9606.ENSP00000396467	0	0	0	0	0	0	0	0.405	0.405
CREB1	MAPK9	9606.ENSP00000387699	9606.ENSP00000394560	0	0	0	0	0.075	0	0	0.409	0.430
CREB1	IKBKB	9606.ENSP00000387699	9606.ENSP00000430684	0	0	0	0	0.062	0	0	0.420	0.432
CREB1	MAP2K4	9606.ENSP00000387699	9606.ENSP00000410402	0	0	0	0	0	0	0	0.434	0.434
CREB1	HRAS	9606.ENSP00000387699	9606.ENSP00000407586	0	0	0	0	0.062	0.142	0	0.568	0.622
CREB1	MYC	9606.ENSP00000387699	9606.ENSP00000479618	0	0	0	0	0	0	0	0.653	0.653
CREB1	SHC1	9606.ENSP00000387699	9606.ENSP00000401303	0	0	0	0	0	0	0.900	0.479	0.945
CREB1	RPS6KA2	9606.ENSP00000387699	9606.ENSP00000427015	0	0	0	0	0	0.277	0.900	0.627	0.970
CREB1	RPS6KA1	9606.ENSP00000387699	9606.ENSP00000435412	0	0	0	0	0	0.501	0.900	0.722	0.984
CREB1	RPS6KA5	9606.ENSP00000387699	9606.ENSP00000479667	0	0	0	0	0	0.870	0.900	0.640	0.994
DAXX	TGFB1	9606.ENSP00000363668	9606.ENSP00000221930	0	0	0	0	0	0.600	0.900	0.074	0.959
DAXX	TGFB3	9606.ENSP00000363668	9606.ENSP00000238682	0	0	0	0	0	0	0.900	0.103	0.906
DAXX	MAP2K3	9606.ENSP00000363668	9606.ENSP00000345083	0	0	0	0	0.083	0	0.900	0.247	0.924
DAXX	MAP3K5	9606.ENSP00000363668	9606.ENSP00000351908	0	0	0	0	0	0.873	0.900	0.989	0.999
DAXX	MAPK10	9606.ENSP00000363668	9606.ENSP00000352157	0	0	0	0	0	0.246	0.800	0.105	0.853
DAXX	MAP3K7	9606.ENSP00000363668	9606.ENSP00000358335	0	0	0	0	0	0.058	0	0.414	0.424
DAXX	JUN	9606.ENSP00000363668	9606.ENSP00000360266	0	0	0	0	0	0.270	0	0.405	0.547
DAXX	HRAS	9606.ENSP00000363668	9606.ENSP00000407586	0	0	0	0	0.064	0	0	0.404	0.418
DAXX	MYC	9606.ENSP00000363668	9606.ENSP00000479618	0	0	0	0	0.065	0	0	0.406	0.420
DAXX	RELA	9606.ENSP00000363668	9606.ENSP00000384273	0	0	0	0	0.066	0.675	0	0.194	0.734
DAXX	MAPK9	9606.ENSP00000363668	9606.ENSP00000394560	0	0	0	0	0	0.234	0.800	0.127	0.854
DAXX	MAPK8	9606.ENSP00000363668	9606.ENSP00000378974	0	0	0	0	0	0.246	0.800	0.458	0.911
DAXX	TGFBR1	9606.ENSP00000363668	9606.ENSP00000364133	0	0	0	0	0.062	0.057	0.900	0.142	0.913
DAXX	MAP2K6	9606.ENSP00000363668	9606.ENSP00000468348	0	0	0	0	0.083	0	0.900	0.162	0.916
DAXX	MAP2K4	9606.ENSP00000363668	9606.ENSP00000410402	0	0	0	0	0	0	0.900	0.275	0.924
DAXX	MAP2K7	9606.ENSP00000363668	9606.ENSP00000381070	0	0	0	0	0	0.151	0.900	0.227	0.928
ELK1	MAPK13	9606.ENSP00000483056	9606.ENSP00000211287	0	0	0	0	0	0.111	0.800	0.059	0.818
ELK1	MAPK12	9606.ENSP00000483056	9606.ENSP00000215659	0	0	0	0	0	0.111	0.800	0.048	0.815
ELK1	MAPK1	9606.ENSP00000483056	9606.ENSP00000215832	0	0	0	0	0	0.935	0.900	0.117	0.993
ELK1	MAPK14	9606.ENSP00000483056	9606.ENSP00000229795	0	0	0	0	0	0.270	0.900	0	0.923
ELK1	RAF1	9606.ENSP00000483056	9606.ENSP00000251849	0	0	0	0	0	0.105	0	0.414	0.453
ELK1	MAPK3	9606.ENSP00000483056	9606.ENSP00000263025	0	0	0	0	0	0.881	0.900	0.156	0.989
ELK1	FOS	9606.ENSP00000483056	9606.ENSP00000306245	0	0	0	0	0	0.213	0.900	0.386	0.947
ELK1	MAPK11	9606.ENSP00000483056	9606.ENSP00000333685	0	0	0	0	0.088	0.270	0.800	0	0.855
ELK1	MAPK10	9606.ENSP00000483056	9606.ENSP00000352157	0	0	0	0	0	0.270	0.800	0.155	0.865
ELK1	JUN	9606.ENSP00000483056	9606.ENSP00000360266	0	0	0	0	0	0.158	0.900	0.217	0.928
ELK1	RPS6KA3	9606.ENSP00000483056	9606.ENSP00000368884	0	0	0	0	0.077	0.056	0.900	0	0.905
ELK1	MAPK8	9606.ENSP00000483056	9606.ENSP00000378974	0	0	0	0	0	0.859	0.800	0.133	0.973
ELK1	MAPK9	9606.ENSP00000483056	9606.ENSP00000394560	0	0	0	0	0	0.735	0.800	0.112	0.948
FOS	MAP2K5	9606.ENSP00000306245	9606.ENSP00000178640	0	0	0	0	0	0.141	0	0.424	0.484
FOS	MAPK13	9606.ENSP00000306245	9606.ENSP00000211287	0	0	0	0	0	0.248	0.800	0.311	0.887
FOS	MAPK12	9606.ENSP00000306245	9606.ENSP00000215659	0	0	0	0	0	0.248	0.800	0.371	0.897
FOS	MAPK1	9606.ENSP00000306245	9606.ENSP00000215832	0	0	0	0	0	0.578	0.900	0.830	0.992
FOS	NFKBIA	9606.ENSP00000306245	9606.ENSP00000216797	0	0	0	0	0.097	0.056	0	0.661	0.686
FOS	TGFB1	9606.ENSP00000306245	9606.ENSP00000221930	0	0	0	0	0	0	0.900	0.468	0.944
FOS	RPS6KB1	9606.ENSP00000306245	9606.ENSP00000225577	0	0	0	0	0.062	0.102	0.800	0.425	0.890
FOS	NFKB1	9606.ENSP00000306245	9606.ENSP00000226574	0	0	0	0	0.049	0.225	0	0.516	0.612
FOS	MAPK14	9606.ENSP00000306245	9606.ENSP00000229795	0	0	0	0	0	0.248	0.900	0.592	0.966
FOS	TGFB3	9606.ENSP00000306245	9606.ENSP00000238682	0	0	0	0	0	0	0.900	0.322	0.929
FOS	TRAF2	9606.ENSP00000306245	9606.ENSP00000247668	0	0	0	0	0	0.244	0	0.293	0.442
FOS	RAF1	9606.ENSP00000306245	9606.ENSP00000251849	0	0	0	0	0	0.064	0	0.520	0.531
FOS	MAPK6	9606.ENSP00000306245	9606.ENSP00000261845	0	0	0	0	0	0.248	0	0.310	0.459
FOS	MAP2K2	9606.ENSP00000306245	9606.ENSP00000262948	0	0	0	0	0	0.141	0	0.345	0.414
FOS	MAPK3	9606.ENSP00000306245	9606.ENSP00000263025	0	0	0	0	0	0.427	0.900	0.737	0.983
FOS	MAP2K1	9606.ENSP00000306245	9606.ENSP00000302486	0	0	0	0	0	0.141	0	0.653	0.689
FOS	MAP3K5	9606.ENSP00000306245	9606.ENSP00000351908	0	0	0	0	0	0	0	0.432	0.432
FOS	MAP3K7	9606.ENSP00000306245	9606.ENSP00000358335	0	0	0	0	0	0.231	0	0.298	0.438
FOS	MAP3K1	9606.ENSP00000306245	9606.ENSP00000382423	0	0	0	0	0	0.061	0	0.432	0.444
FOS	MAP2K6	9606.ENSP00000306245	9606.ENSP00000468348	0	0	0	0	0	0	0	0.452	0.452
FOS	MAP2K4	9606.ENSP00000306245	9606.ENSP00000410402	0	0	0	0	0	0	0	0.477	0.477
FOS	IKBKB	9606.ENSP00000306245	9606.ENSP00000430684	0	0	0	0	0	0.064	0	0.472	0.484
FOS	RPS6KA5	9606.ENSP00000306245	9606.ENSP00000479667	0	0	0	0	0	0.056	0	0.506	0.513
FOS	MAP2K3	9606.ENSP00000306245	9606.ENSP00000345083	0	0	0	0	0	0	0	0.513	0.513
FOS	SHC1	9606.ENSP00000306245	9606.ENSP00000401303	0	0	0	0	0	0	0	0.519	0.519
FOS	GRB2	9606.ENSP00000306245	9606.ENSP00000376345	0	0	0	0	0	0	0	0.520	0.520
FOS	RPS6KA4	9606.ENSP00000306245	9606.ENSP00000333896	0	0	0	0	0	0.281	0	0.390	0.542
FOS	RPS6KA3	9606.ENSP00000306245	9606.ENSP00000368884	0	0	0	0	0	0.056	0	0.560	0.567
FOS	RPS6KA2	9606.ENSP00000306245	9606.ENSP00000427015	0	0	0	0	0	0.281	0	0.502	0.626
FOS	RPS6KA1	9606.ENSP00000306245	9606.ENSP00000435412	0	0	0	0	0	0.225	0	0.573	0.655
FOS	HRAS	9606.ENSP00000306245	9606.ENSP00000407586	0	0	0	0	0	0.117	0	0.680	0.705
FOS	MAP2K7	9606.ENSP00000306245	9606.ENSP00000381070	0	0	0	0	0	0.171	0	0.673	0.717
FOS	MAPK7	9606.ENSP00000306245	9606.ENSP00000311005	0	0	0	0	0	0.427	0	0.537	0.723
FOS	RPS6KB2	9606.ENSP00000306245	9606.ENSP00000308413	0	0	0	0	0.062	0.102	0.800	0.061	0.820
FOS	MAPK11	9606.ENSP00000306245	9606.ENSP00000333685	0	0	0	0	0	0.248	0.800	0.414	0.904
FOS	MAPK10	9606.ENSP00000306245	9606.ENSP00000352157	0	0	0	0	0	0.243	0.800	0.479	0.914
FOS	TGFB2	9606.ENSP00000306245	9606.ENSP00000355896	0	0	0	0	0	0	0.900	0.323	0.929
FOS	MAPK9	9606.ENSP00000306245	9606.ENSP00000394560	0	0	0	0	0	0.313	0.800	0.549	0.932
FOS	STAT1	9606.ENSP00000306245	9606.ENSP00000354394	0	0	0	0	0	0.741	0	0.782	0.941
FOS	SP1	9606.ENSP00000306245	9606.ENSP00000329357	0	0	0	0	0	0.062	0.900	0.501	0.949
FOS	MAPK8	9606.ENSP00000306245	9606.ENSP00000378974	0	0	0	0	0	0.243	0.900	0.697	0.975
FOS	RELA	9606.ENSP00000306245	9606.ENSP00000384273	0	0	0	0	0	0.659	0.900	0.640	0.986
FOS	MYC	9606.ENSP00000306245	9606.ENSP00000479618	0	0	0	0	0.065	0.129	0.900	0.861	0.987
FOS	JUN	9606.ENSP00000306245	9606.ENSP00000360266	0	0	0	0	0.656	0.985	0.900	0.996	0.999
GRB2	MAP4K5	9606.ENSP00000376345	9606.ENSP00000013125	0	0	0	0	0.064	0.714	0	0.120	0.744
GRB2	MAPK12	9606.ENSP00000376345	9606.ENSP00000215659	0	0	0	0	0.062	0.213	0	0.317	0.452
GRB2	MAPK1	9606.ENSP00000376345	9606.ENSP00000215832	0	0	0	0	0.062	0.213	0.900	0.833	0.986
GRB2	RPS6KB1	9606.ENSP00000376345	9606.ENSP00000225577	0	0	0	0	0.062	0.076	0.900	0.479	0.948
GRB2	MAPK14	9606.ENSP00000376345	9606.ENSP00000229795	0	0	0	0	0.064	0.213	0	0.484	0.587
GRB2	RAF1	9606.ENSP00000376345	9606.ENSP00000251849	0	0	0	0	0	0.156	0	0.825	0.846
GRB2	MAP2K2	9606.ENSP00000376345	9606.ENSP00000262948	0	0	0	0	0	0	0.900	0.673	0.965
GRB2	MAPK3	9606.ENSP00000376345	9606.ENSP00000263025	0	0	0	0	0.062	0	0.900	0.981	0.998
GRB2	MAP4K3	9606.ENSP00000376345	9606.ENSP00000263881	0	0	0	0	0.064	0.480	0	0.057	0.501
GRB2	PAK1	9606.ENSP00000376345	9606.ENSP00000278568	0	0	0	0	0.062	0.270	0.600	0.549	0.860
GRB2	MAP2K1	9606.ENSP00000376345	9606.ENSP00000302486	0	0	0	0	0	0	0.900	0.786	0.977
GRB2	MAPK7	9606.ENSP00000376345	9606.ENSP00000311005	0	0	0	0	0.062	0	0	0.484	0.496
GRB2	PAK2	9606.ENSP00000376345	9606.ENSP00000314067	0	0	0	0	0.062	0.297	0.600	0.253	0.776
GRB2	MAP2K3	9606.ENSP00000376345	9606.ENSP00000345083	0	0	0	0	0	0.131	0	0.339	0.401
GRB2	RAC1	9606.ENSP00000376345	9606.ENSP00000348461	0	0	0	0	0.062	0.319	0.500	0.484	0.813
GRB2	STAT1	9606.ENSP00000376345	9606.ENSP00000354394	0	0	0	0	0.062	0	0	0.450	0.462
GRB2	JUN	9606.ENSP00000376345	9606.ENSP00000360266	0	0	0	0	0	0	0	0.608	0.608
GRB2	TGFBR1	9606.ENSP00000376345	9606.ENSP00000364133	0	0	0	0	0.063	0.156	0	0.949	0.957
GRB2	RPS6KA3	9606.ENSP00000376345	9606.ENSP00000368884	0	0	0	0	0	0	0	0.400	0.400
GRB2	MAPK8	9606.ENSP00000376345	9606.ENSP00000378974	0	0	0	0	0.085	0	0	0.486	0.510
GRB2	MYC	9606.ENSP00000376345	9606.ENSP00000479618	0	0	0	0	0	0	0	0.517	0.517
GRB2	MAP2K4	9606.ENSP00000376345	9606.ENSP00000410402	0	0	0	0	0.068	0	0	0.505	0.520
GRB2	MAPK9	9606.ENSP00000376345	9606.ENSP00000394560	0	0	0	0	0.083	0.486	0	0.263	0.622
GRB2	RPS6KA1	9606.ENSP00000376345	9606.ENSP00000435412	0	0	0	0	0	0.213	0	0.559	0.638
GRB2	MAP2K7	9606.ENSP00000376345	9606.ENSP00000381070	0	0	0	0	0	0	0	0.709	0.709
GRB2	MAP3K1	9606.ENSP00000376345	9606.ENSP00000382423	0	0	0	0	0	0.486	0.650	0.480	0.898
GRB2	MAP4K1	9606.ENSP00000376345	9606.ENSP00000465039	0	0	0	0	0.062	0.806	0	0.683	0.937
GRB2	HRAS	9606.ENSP00000376345	9606.ENSP00000407586	0	0	0	0	0.089	0.500	0.900	0.901	0.994
GRB2	SHC1	9606.ENSP00000376345	9606.ENSP00000401303	0	0	0	0	0.062	0.998	0.900	0.994	0.999
HRAS	MAP2K5	9606.ENSP00000407586	9606.ENSP00000178640	0	0	0	0	0.062	0.243	0	0.287	0.450
HRAS	MAPK13	9606.ENSP00000407586	9606.ENSP00000211287	0	0	0	0	0.064	0.283	0	0.318	0.502
HRAS	MAPK12	9606.ENSP00000407586	9606.ENSP00000215659	0	0	0	0	0.064	0.283	0	0.375	0.544
HRAS	MAPK1	9606.ENSP00000407586	9606.ENSP00000215832	0	0	0	0	0.111	0.686	0.800	0.768	0.985
HRAS	NFKBIA	9606.ENSP00000407586	9606.ENSP00000216797	0	0	0	0	0	0.076	0	0.447	0.467
HRAS	TGFB1	9606.ENSP00000407586	9606.ENSP00000221930	0	0	0	0	0	0.057	0	0.524	0.532
HRAS	RPS6KB1	9606.ENSP00000407586	9606.ENSP00000225577	0	0	0	0	0	0.184	0	0.654	0.706
HRAS	NFKB1	9606.ENSP00000407586	9606.ENSP00000226574	0	0	0	0	0	0.076	0.650	0.346	0.770
HRAS	MAPK14	9606.ENSP00000407586	9606.ENSP00000229795	0	0	0	0	0.064	0.283	0	0.601	0.708
HRAS	RAF1	9606.ENSP00000407586	9606.ENSP00000251849	0	0	0	0	0.055	0.999	0.900	0.992	0.999
HRAS	MAP2K2	9606.ENSP00000407586	9606.ENSP00000262948	0	0	0	0	0.187	0.527	0.800	0.754	0.978
HRAS	MAPK3	9606.ENSP00000407586	9606.ENSP00000263025	0	0	0	0	0.111	0.686	0.800	0.806	0.987
HRAS	MAP3K8	9606.ENSP00000407586	9606.ENSP00000263056	0	0	0	0	0.063	0.059	0	0.477	0.499
HRAS	RAPGEF2	9606.ENSP00000407586	9606.ENSP00000264431	0	0	0	0	0.065	0.375	0.800	0.225	0.897
HRAS	PAK1	9606.ENSP00000407586	9606.ENSP00000278568	0	0	0	0	0.059	0.180	0.900	0.390	0.946
HRAS	MAP2K1	9606.ENSP00000407586	9606.ENSP00000302486	0	0	0	0	0.132	0.639	0.800	0.874	0.991
HRAS	RPS6KB2	9606.ENSP00000407586	9606.ENSP00000308413	0	0	0	0	0	0.184	0	0.303	0.407
HRAS	MAP3K11	9606.ENSP00000407586	9606.ENSP00000309597	0	0	0	0	0	0.143	0.900	0.276	0.932
HRAS	MAPK7	9606.ENSP00000407586	9606.ENSP00000311005	0	0	0	0	0.087	0.283	0	0.542	0.674
HRAS	PAK2	9606.ENSP00000407586	9606.ENSP00000314067	0	0	0	0	0.059	0.180	0.900	0.211	0.930
HRAS	MAPK11	9606.ENSP00000407586	9606.ENSP00000333685	0	0	0	0	0.119	0.283	0	0.343	0.549
HRAS	MAP4K4	9606.ENSP00000407586	9606.ENSP00000343658	0	0	0	0	0	0.249	0	0.246	0.410
HRAS	MAP2K3	9606.ENSP00000407586	9606.ENSP00000345083	0	0	0	0	0.112	0	0	0.395	0.440
HRAS	RAC1	9606.ENSP00000407586	9606.ENSP00000348461	0	0	0.254	0.750	0.065	0.254	0.900	0.484	0.936
HRAS	MAPK10	9606.ENSP00000407586	9606.ENSP00000352157	0	0	0	0	0.054	0.488	0.800	0.381	0.932
HRAS	STAT1	9606.ENSP00000407586	9606.ENSP00000354394	0	0	0	0	0	0.057	0	0.470	0.479
HRAS	MAP3K3	9606.ENSP00000407586	9606.ENSP00000354927	0	0	0	0	0.054	0.588	0	0.422	0.755
HRAS	JUN	9606.ENSP00000407586	9606.ENSP00000360266	0	0	0	0	0	0.315	0	0.744	0.817
HRAS	TGFBR1	9606.ENSP00000407586	9606.ENSP00000364133	0	0	0	0	0.056	0.140	0	0.491	0.551
HRAS	RPS6KA3	9606.ENSP00000407586	9606.ENSP00000368884	0	0	0	0	0.055	0.143	0.600	0.493	0.813
HRAS	MAPK8	9606.ENSP00000407586	9606.ENSP00000378974	0	0	0	0	0.054	0.777	0.800	0.644	0.983
HRAS	MAP2K7	9606.ENSP00000407586	9606.ENSP00000381070	0	0	0	0	0.062	0.246	0	0.883	0.910
HRAS	MAP3K1	9606.ENSP00000407586	9606.ENSP00000382423	0	0	0	0	0.054	0.213	0.900	0.486	0.956
HRAS	RELA	9606.ENSP00000407586	9606.ENSP00000384273	0	0	0	0	0	0	0.650	0.425	0.790
HRAS	MAP3K2	9606.ENSP00000407586	9606.ENSP00000387246	0	0	0	0	0.054	0.588	0	0.474	0.777
HRAS	MAPK9	9606.ENSP00000407586	9606.ENSP00000394560	0	0	0	0	0.062	0.269	0.800	0.415	0.909
HRAS	SHC1	9606.ENSP00000407586	9606.ENSP00000401303	0	0	0	0	0.062	0	0.900	0.803	0.979
HRAS	MAP2K4	9606.ENSP00000407586	9606.ENSP00000410402	0	0	0	0	0.049	0	0	0.481	0.485
HRAS	MAP2K6	9606.ENSP00000407586	9606.ENSP00000468348	0	0	0	0	0.090	0.273	0	0.306	0.500
HRAS	IKBKB	9606.ENSP00000407586	9606.ENSP00000430684	0	0	0	0	0.053	0.140	0	0.442	0.506
HRAS	RPS6KA2	9606.ENSP00000407586	9606.ENSP00000427015	0	0	0	0	0.055	0.143	0.600	0.500	0.816
HRAS	MYC	9606.ENSP00000407586	9606.ENSP00000479618	0	0	0	0	0	0.058	0	0.864	0.866
HRAS	RPS6KA1	9606.ENSP00000407586	9606.ENSP00000435412	0	0	0	0	0.055	0.273	0.600	0.602	0.876
IKBKB	NFKBIA	9606.ENSP00000430684	9606.ENSP00000216797	0	0	0	0	0.062	0.996	0.900	0.983	0.999
IKBKB	NFKB1	9606.ENSP00000430684	9606.ENSP00000226574	0	0	0	0	0.062	0.963	0.900	0.860	0.999
IKBKB	MAPK14	9606.ENSP00000430684	9606.ENSP00000229795	0	0	0	0.648	0	0.351	0	0.735	0.516
IKBKB	TRAF2	9606.ENSP00000430684	9606.ENSP00000247668	0	0	0	0	0.062	0.877	0.900	0.562	0.994
IKBKB	RIPK1	9606.ENSP00000430684	9606.ENSP00000259808	0	0	0	0.548	0.062	0.487	0.900	0.701	0.963
IKBKB	MAP3K8	9606.ENSP00000430684	9606.ENSP00000263056	0	0	0	0.564	0.062	0.064	0.900	0.508	0.924
IKBKB	TRADD	9606.ENSP00000430684	9606.ENSP00000341268	0	0	0	0	0.049	0.056	0.900	0.656	0.965
IKBKB	MAP4K4	9606.ENSP00000430684	9606.ENSP00000343658	0	0	0	0.556	0	0.078	0.900	0.214	0.911
IKBKB	STAT1	9606.ENSP00000430684	9606.ENSP00000354394	0	0	0	0	0.062	0.140	0	0.550	0.606
IKBKB	MAP3K3	9606.ENSP00000430684	9606.ENSP00000354927	0	0	0	0.560	0.065	0.306	0.900	0.493	0.944
IKBKB	MAP3K7	9606.ENSP00000430684	9606.ENSP00000358335	0	0	0	0.570	0.065	0.897	0.900	0.867	0.993
IKBKB	JUN	9606.ENSP00000430684	9606.ENSP00000360266	0	0	0	0	0	0.282	0	0.725	0.794
IKBKB	MAP3K1	9606.ENSP00000430684	9606.ENSP00000382423	0	0	0	0.560	0.065	0.686	0.900	0.513	0.975
IKBKB	RELA	9606.ENSP00000430684	9606.ENSP00000384273	0	0	0	0	0.063	0.881	0.900	0.845	0.998
IKBKB	MYC	9606.ENSP00000430684	9606.ENSP00000479618	0	0	0	0	0.051	0.056	0	0.556	0.567
IKBKB	RPS6KA1	9606.ENSP00000430684	9606.ENSP00000435412	0	0	0	0.569	0	0.120	0.900	0.542	0.928
IKBKB	MAP3K14	9606.ENSP00000430684	9606.ENSP00000482657	0	0	0	0.550	0.065	0.874	0.900	0.475	0.989
JUN	MAP2K5	9606.ENSP00000360266	9606.ENSP00000178640	0	0	0	0	0	0	0	0.458	0.458
JUN	MAPK13	9606.ENSP00000360266	9606.ENSP00000211287	0	0	0	0	0	0.213	0.800	0.435	0.903
JUN	MAPK12	9606.ENSP00000360266	9606.ENSP00000215659	0	0	0	0	0	0.213	0.800	0.748	0.957
JUN	MAPK1	9606.ENSP00000360266	9606.ENSP00000215832	0	0	0	0	0	0.867	0.900	0.707	0.995
JUN	NFKBIA	9606.ENSP00000360266	9606.ENSP00000216797	0	0	0	0	0.125	0	0.900	0.805	0.981
JUN	TGFB1	9606.ENSP00000360266	9606.ENSP00000221930	0	0	0	0	0.061	0	0.900	0.593	0.958
JUN	RPS6KB1	9606.ENSP00000360266	9606.ENSP00000225577	0	0	0	0	0	0	0.800	0.615	0.919
JUN	NFKB1	9606.ENSP00000360266	9606.ENSP00000226574	0	0	0	0	0.063	0	0	0.627	0.636
JUN	MAPK14	9606.ENSP00000360266	9606.ENSP00000229795	0	0	0	0	0	0.400	0.900	0.838	0.989
JUN	TGFB3	9606.ENSP00000360266	9606.ENSP00000238682	0	0	0	0	0	0	0.900	0.373	0.934
JUN	TRAF2	9606.ENSP00000360266	9606.ENSP00000247668	0	0	0	0	0	0.270	0	0.622	0.712
JUN	RAF1	9606.ENSP00000360266	9606.ENSP00000251849	0	0	0	0	0	0.142	0	0.605	0.647
JUN	MAP3K10	9606.ENSP00000360266	9606.ENSP00000253055	0	0	0	0	0	0.139	0	0.479	0.533
JUN	RIPK1	9606.ENSP00000360266	9606.ENSP00000259808	0	0	0	0	0	0.077	0	0.467	0.487
JUN	MAPK6	9606.ENSP00000360266	9606.ENSP00000261845	0	0	0	0	0	0.153	0.900	0.408	0.945
JUN	MAP2K2	9606.ENSP00000360266	9606.ENSP00000262948	0	0	0	0	0	0	0	0.547	0.547
JUN	MAPK3	9606.ENSP00000360266	9606.ENSP00000263025	0	0	0	0	0	0.500	0.900	0.852	0.991
JUN	MAP3K8	9606.ENSP00000360266	9606.ENSP00000263056	0	0	0	0	0.051	0	0	0.452	0.457
JUN	MAP3K13	9606.ENSP00000360266	9606.ENSP00000265026	0	0	0	0	0.062	0	0	0.621	0.629
JUN	PAK1	9606.ENSP00000360266	9606.ENSP00000278568	0	0	0	0	0	0	0	0.703	0.703
JUN	MAP4K2	9606.ENSP00000360266	9606.ENSP00000294066	0	0	0	0	0	0.129	0	0.377	0.434
JUN	MAP2K1	9606.ENSP00000360266	9606.ENSP00000302486	0	0	0	0	0	0	0	0.806	0.806
JUN	RPS6KB2	9606.ENSP00000360266	9606.ENSP00000308413	0	0	0	0	0	0.129	0.800	0.141	0.837
JUN	MAP3K11	9606.ENSP00000360266	9606.ENSP00000309597	0	0	0	0	0	0.139	0	0.659	0.694
JUN	MAPK7	9606.ENSP00000360266	9606.ENSP00000311005	0	0	0	0	0.062	0.213	0	0.688	0.750
JUN	SP1	9606.ENSP00000360266	9606.ENSP00000329357	0	0	0	0	0	0.855	0.900	0.929	0.998
JUN	MAPK11	9606.ENSP00000360266	9606.ENSP00000333685	0	0	0	0	0.065	0.354	0.800	0.654	0.952
JUN	TRADD	9606.ENSP00000360266	9606.ENSP00000341268	0	0	0	0	0	0	0	0.598	0.598
JUN	MAP4K4	9606.ENSP00000360266	9606.ENSP00000343658	0	0	0	0	0	0.315	0	0.484	0.631
JUN	MAP2K3	9606.ENSP00000360266	9606.ENSP00000345083	0	0	0	0	0	0	0	0.713	0.713
JUN	RAC1	9606.ENSP00000360266	9606.ENSP00000348461	0	0	0	0	0	0.290	0	0.429	0.577
JUN	MAP3K5	9606.ENSP00000360266	9606.ENSP00000351908	0	0	0	0	0	0	0	0.805	0.805
JUN	MAPK10	9606.ENSP00000360266	9606.ENSP00000352157	0	0	0	0	0	0.961	0.900	0.864	0.999
JUN	STAT1	9606.ENSP00000360266	9606.ENSP00000354394	0	0	0	0	0	0.343	0	0.764	0.839
JUN	TGFB2	9606.ENSP00000360266	9606.ENSP00000355896	0	0	0	0	0	0	0.900	0.415	0.938
JUN	MAPKAPK2	9606.ENSP00000360266	9606.ENSP00000356070	0	0	0	0	0.062	0	0	0.524	0.534
JUN	MAP3K7	9606.ENSP00000360266	9606.ENSP00000358335	0	0	0	0	0	0.151	0	0.610	0.655
JUN	MAPK4	9606.ENSP00000360266	9606.ENSP00000383234	0	0	0	0	0	0.153	0	0.337	0.414
JUN	MAP4K1	9606.ENSP00000360266	9606.ENSP00000465039	0	0	0	0	0	0	0	0.418	0.418
JUN	MAP3K4	9606.ENSP00000360266	9606.ENSP00000375986	0	0	0	0	0	0	0	0.438	0.438
JUN	RPS6KA5	9606.ENSP00000360266	9606.ENSP00000479667	0	0	0	0	0	0	0	0.472	0.472
JUN	MAP3K9	9606.ENSP00000360266	9606.ENSP00000451263	0	0	0	0	0	0.139	0	0.455	0.511
JUN	RPS6KA3	9606.ENSP00000360266	9606.ENSP00000368884	0	0	0	0	0	0	0	0.520	0.520
JUN	TGFBR1	9606.ENSP00000360266	9606.ENSP00000364133	0	0	0	0	0	0.121	0	0.495	0.538
JUN	SHC1	9606.ENSP00000360266	9606.ENSP00000401303	0	0	0	0	0.062	0	0	0.558	0.568
JUN	MAP3K12	9606.ENSP00000360266	9606.ENSP00000448689	0	0	0	0	0.062	0	0	0.583	0.592
JUN	RPS6KA1	9606.ENSP00000360266	9606.ENSP00000435412	0	0	0	0	0	0	0	0.598	0.598
JUN	RPS6KA2	9606.ENSP00000360266	9606.ENSP00000427015	0	0	0	0	0.062	0.270	0	0.470	0.605
JUN	MAP2K6	9606.ENSP00000360266	9606.ENSP00000468348	0	0	0	0	0	0	0	0.608	0.608
JUN	MAP3K1	9606.ENSP00000360266	9606.ENSP00000382423	0	0	0	0	0	0.502	0	0.667	0.827
JUN	MAP2K4	9606.ENSP00000360266	9606.ENSP00000410402	0	0	0	0	0	0.270	0	0.869	0.900
JUN	MAP2K7	9606.ENSP00000360266	9606.ENSP00000381070	0	0	0	0	0	0.445	0	0.861	0.920
JUN	RELA	9606.ENSP00000360266	9606.ENSP00000384273	0	0	0	0	0.069	0.481	0.900	0.844	0.991
JUN	MYC	9606.ENSP00000360266	9606.ENSP00000479618	0	0	0	0	0.063	0.607	0.900	0.851	0.993
JUN	MAPK8	9606.ENSP00000360266	9606.ENSP00000378974	0	0	0	0	0	0.998	0.900	0.979	0.999
JUN	MAPK9	9606.ENSP00000360266	9606.ENSP00000394560	0	0	0	0	0	0.982	0.900	0.952	0.999
MAP2K1	MAPK13	9606.ENSP00000302486	9606.ENSP00000211287	0	0	0.373	0.593	0.066	0.517	0.800	0.424	0.929
MAP2K1	MAPK12	9606.ENSP00000302486	9606.ENSP00000215659	0	0	0.378	0.605	0.066	0.517	0.800	0.552	0.933
MAP2K1	MAPK1	9606.ENSP00000302486	9606.ENSP00000215832	0	0	0.311	0.594	0.066	0.974	0.900	0.964	0.998
MAP2K1	NFKBIA	9606.ENSP00000302486	9606.ENSP00000216797	0	0	0	0	0	0.057	0	0.562	0.569
MAP2K1	NFKB1	9606.ENSP00000302486	9606.ENSP00000226574	0	0	0	0	0.042	0.057	0.650	0.358	0.770
MAP2K1	MAPK14	9606.ENSP00000302486	9606.ENSP00000229795	0	0	0.364	0.632	0.066	0.603	0.900	0.714	0.973
MAP2K1	RAF1	9606.ENSP00000302486	9606.ENSP00000251849	0	0	0	0.575	0.083	0.971	0.900	0.987	0.998
MAP2K1	MAPK6	9606.ENSP00000302486	9606.ENSP00000261845	0	0	0	0.567	0.096	0.354	0	0.391	0.487
MAP2K1	MAP2K2	9606.ENSP00000302486	9606.ENSP00000262948	0	0	0.445	0.979	0	0.708	0.900	0.805	0.970
MAP2K1	MAPK3	9606.ENSP00000302486	9606.ENSP00000263025	0	0	0.317	0.590	0.066	0.963	0.900	0.956	0.998
MAP2K1	MAP3K8	9606.ENSP00000302486	9606.ENSP00000263056	0	0	0.334	0.603	0.063	0.675	0.900	0.614	0.977
MAP2K1	PAK1	9606.ENSP00000302486	9606.ENSP00000278568	0	0	0.393	0.653	0.062	0.616	0.900	0.603	0.972
MAP2K1	RPS6KA4	9606.ENSP00000302486	9606.ENSP00000333896	0	0	0	0.600	0.069	0.354	0	0.181	0.409
MAP2K1	RPS6KA3	9606.ENSP00000302486	9606.ENSP00000368884	0	0	0	0.656	0	0.245	0	0.669	0.415
MAP2K1	MAP3K14	9606.ENSP00000302486	9606.ENSP00000482657	0	0	0	0.624	0.062	0.343	0	0.316	0.426
MAP2K1	RPS6KA1	9606.ENSP00000302486	9606.ENSP00000435412	0	0	0	0.663	0	0.245	0	0.740	0.430
MAP2K1	MAPK4	9606.ENSP00000302486	9606.ENSP00000383234	0	0	0	0.569	0.062	0.354	0	0.304	0.443
MAP2K1	STAT1	9606.ENSP00000302486	9606.ENSP00000354394	0	0	0	0	0	0	0	0.480	0.480
MAP2K1	RPS6KA2	9606.ENSP00000302486	9606.ENSP00000427015	0	0	0	0.652	0	0.464	0	0.643	0.581
MAP2K1	MAPK7	9606.ENSP00000302486	9606.ENSP00000311005	0	0	0	0.600	0.066	0.517	0	0.713	0.661
MAP2K1	MAP3K3	9606.ENSP00000302486	9606.ENSP00000354927	0	0	0	0.645	0.063	0.707	0	0.631	0.776
MAP2K1	MAP3K2	9606.ENSP00000302486	9606.ENSP00000387246	0	0	0	0.634	0.063	0.707	0	0.613	0.776
MAP2K1	MAP3K4	9606.ENSP00000302486	9606.ENSP00000375986	0	0	0	0.650	0.062	0.741	0	0.608	0.799
MAP2K1	MYC	9606.ENSP00000302486	9606.ENSP00000479618	0	0	0	0	0	0.447	0	0.675	0.812
MAP2K1	MAPK10	9606.ENSP00000302486	9606.ENSP00000352157	0	0	0.302	0.586	0.063	0	0.800	0.494	0.860
MAP2K1	MAPK8	9606.ENSP00000302486	9606.ENSP00000378974	0	0	0.361	0.591	0.063	0	0.800	0.733	0.881
MAP2K1	MAPK9	9606.ENSP00000302486	9606.ENSP00000394560	0	0	0.357	0.586	0.098	0	0.800	0.670	0.881
MAP2K1	MAP2K4	9606.ENSP00000302486	9606.ENSP00000410402	0	0	0.345	0.817	0.063	0.056	0.900	0.656	0.920
MAP2K1	PAK2	9606.ENSP00000302486	9606.ENSP00000314067	0	0	0.399	0.673	0.062	0.533	0.800	0.348	0.925
MAP2K1	MAP3K7	9606.ENSP00000302486	9606.ENSP00000358335	0	0	0	0.622	0.058	0.178	0.900	0.466	0.929
MAP2K1	MAPK11	9606.ENSP00000302486	9606.ENSP00000333685	0	0	0.369	0.604	0.089	0.517	0.800	0.528	0.933
MAP2K1	RAC1	9606.ENSP00000302486	9606.ENSP00000348461	0	0	0	0	0.062	0.284	0.900	0.510	0.962
MAP2K1	SHC1	9606.ENSP00000302486	9606.ENSP00000401303	0	0	0	0	0.062	0	0.900	0.806	0.980
MAP2K1	MAP3K1	9606.ENSP00000302486	9606.ENSP00000382423	0	0	0	0.645	0.062	0.777	0.900	0.928	0.984
MAP2K2	MAPK13	9606.ENSP00000262948	9606.ENSP00000211287	0	0	0.386	0.594	0.066	0.517	0.800	0.365	0.927
MAP2K2	MAPK12	9606.ENSP00000262948	9606.ENSP00000215659	0	0	0.382	0.612	0.066	0.517	0.800	0.471	0.930
MAP2K2	MAPK1	9606.ENSP00000262948	9606.ENSP00000215832	0	0	0.364	0.600	0.068	0.984	0.900	0.823	0.999
MAP2K2	MAPK14	9606.ENSP00000262948	9606.ENSP00000229795	0	0	0.352	0.643	0.066	0.517	0.800	0.523	0.928
MAP2K2	RAF1	9606.ENSP00000262948	9606.ENSP00000251849	0	0	0	0.572	0.083	0.957	0.900	0.718	0.997
MAP2K2	MAPK6	9606.ENSP00000262948	9606.ENSP00000261845	0	0	0	0.562	0.062	0.354	0	0.608	0.531
MAP2K2	MAPK4	9606.ENSP00000262948	9606.ENSP00000383234	0	0	0	0.567	0.062	0.354	0	0.255	0.429
MAP2K2	MAP3K14	9606.ENSP00000262948	9606.ENSP00000482657	0	0	0	0.620	0.062	0.343	0	0.330	0.431
MAP2K2	MAPK7	9606.ENSP00000262948	9606.ENSP00000311005	0	0	0	0.612	0.066	0.517	0	0.474	0.612
MAP2K2	PAK2	9606.ENSP00000262948	9606.ENSP00000314067	0	0	0.398	0.666	0.077	0.533	0	0.303	0.642
MAP2K2	MAP3K4	9606.ENSP00000262948	9606.ENSP00000375986	0	0	0	0.630	0.062	0.661	0	0.524	0.730
MAP2K2	MAP3K3	9606.ENSP00000262948	9606.ENSP00000354927	0	0	0	0.633	0.063	0.707	0	0.546	0.769
MAP2K2	MAP3K2	9606.ENSP00000262948	9606.ENSP00000387246	0	0	0	0.622	0.063	0.707	0	0.602	0.777
MAP2K2	MAP3K7	9606.ENSP00000262948	9606.ENSP00000358335	0	0	0	0.629	0.058	0.178	0.800	0.337	0.850
MAP2K2	MAPK10	9606.ENSP00000262948	9606.ENSP00000352157	0	0	0.330	0.589	0.063	0	0.800	0.334	0.850
MAP2K2	MAP3K8	9606.ENSP00000262948	9606.ENSP00000263056	0	0	0.305	0.590	0.063	0	0.800	0.424	0.855
MAP2K2	MAPK8	9606.ENSP00000262948	9606.ENSP00000378974	0	0	0.368	0.593	0.063	0	0.800	0.480	0.863
MAP2K2	MAPK9	9606.ENSP00000262948	9606.ENSP00000394560	0	0	0.350	0.590	0.063	0	0.800	0.560	0.868
MAP2K2	PAK1	9606.ENSP00000262948	9606.ENSP00000278568	0	0	0.385	0.656	0.062	0.533	0.800	0.370	0.926
MAP2K2	MAPK11	9606.ENSP00000262948	9606.ENSP00000333685	0	0	0.364	0.613	0.089	0.517	0.800	0.390	0.928
MAP2K2	SHC1	9606.ENSP00000262948	9606.ENSP00000401303	0	0	0	0	0.062	0	0.900	0.353	0.934
MAP2K2	RAC1	9606.ENSP00000262948	9606.ENSP00000348461	0	0	0	0	0.062	0.213	0.900	0.328	0.943
MAP2K2	MAP3K1	9606.ENSP00000262948	9606.ENSP00000382423	0	0	0	0.644	0.062	0.343	0.900	0.553	0.945
MAP2K2	MAPK3	9606.ENSP00000262948	9606.ENSP00000263025	0	0	0.355	0.597	0.116	0.924	0.900	0.738	0.995
MAP2K3	MAPK13	9606.ENSP00000345083	9606.ENSP00000211287	0	0	0.369	0.616	0.064	0.345	0.900	0.687	0.957
MAP2K3	MAPK12	9606.ENSP00000345083	9606.ENSP00000215659	0	0	0.393	0.608	0.064	0.462	0.900	0.736	0.966
MAP2K3	MAPK1	9606.ENSP00000345083	9606.ENSP00000215832	0	0	0.308	0.642	0.071	0.396	0.800	0.635	0.914
MAP2K3	NFKBIA	9606.ENSP00000345083	9606.ENSP00000216797	0	0	0	0	0.069	0	0	0.459	0.474
MAP2K3	MAPK14	9606.ENSP00000345083	9606.ENSP00000229795	0	0	0.369	0.615	0.064	0.927	0.900	0.943	0.995
MAP2K3	TRAF2	9606.ENSP00000345083	9606.ENSP00000247668	0	0	0	0	0.062	0	0.900	0.224	0.920
MAP2K3	MAP3K10	9606.ENSP00000345083	9606.ENSP00000253055	0	0	0	0.579	0.062	0.056	0.900	0.642	0.929
MAP2K3	RIPK1	9606.ENSP00000345083	9606.ENSP00000259808	0	0	0	0.645	0.083	0.056	0.900	0.224	0.912
MAP2K3	MAPK3	9606.ENSP00000345083	9606.ENSP00000263025	0	0	0.280	0.645	0.071	0.501	0.800	0.624	0.928
MAP2K3	PAK1	9606.ENSP00000345083	9606.ENSP00000278568	0	0	0.394	0.661	0.062	0	0.900	0.096	0.916
MAP2K3	MAP3K11	9606.ENSP00000345083	9606.ENSP00000309597	0	0	0	0.582	0.085	0.056	0.900	0.677	0.932
MAP2K3	MAPK7	9606.ENSP00000345083	9606.ENSP00000311005	0	0	0	0.637	0.093	0.345	0	0.593	0.510
MAP2K3	MAPK11	9606.ENSP00000345083	9606.ENSP00000333685	0	0	0.380	0.605	0.064	0.423	0.900	0.825	0.965
MAP2K3	TRADD	9606.ENSP00000345083	9606.ENSP00000341268	0	0	0	0	0.091	0	0.900	0.369	0.937
MAP2K3	MYC	9606.ENSP00000345083	9606.ENSP00000479618	0	0	0	0	0.080	0.493	0	0.369	0.680
MAP2K3	MAP2K4	9606.ENSP00000345083	9606.ENSP00000410402	0	0	0.368	0.939	0	0.077	0.800	0.824	0.820
MAP2K3	MAP3K6	9606.ENSP00000345083	9606.ENSP00000419591	0	0	0	0.636	0.068	0.174	0.800	0.408	0.855
MAP2K3	MAP3K2	9606.ENSP00000345083	9606.ENSP00000387246	0	0	0	0.636	0	0.270	0.800	0.386	0.867
MAP2K3	MAPK10	9606.ENSP00000345083	9606.ENSP00000352157	0	0	0.361	0.612	0.062	0.139	0.800	0.614	0.882
MAP2K3	MAPK9	9606.ENSP00000345083	9606.ENSP00000394560	0	0	0.386	0.609	0.062	0.132	0.800	0.639	0.884
MAP2K3	RAC1	9606.ENSP00000345083	9606.ENSP00000348461	0	0	0	0	0	0	0.900	0.199	0.916
MAP2K3	MAP3K1	9606.ENSP00000345083	9606.ENSP00000382423	0	0	0	0.633	0	0	0.900	0.562	0.919
MAP2K3	MAPKAPK5	9606.ENSP00000345083	9606.ENSP00000449381	0	0	0	0.575	0.062	0	0.900	0.477	0.921
MAP2K3	MAP3K7	9606.ENSP00000345083	9606.ENSP00000358335	0	0	0	0.602	0.062	0.062	0.900	0.707	0.930
MAP2K3	MAPKAPK3	9606.ENSP00000345083	9606.ENSP00000396467	0	0	0.376	0.583	0.097	0	0.900	0.456	0.934
MAP2K3	MAPKAPK2	9606.ENSP00000345083	9606.ENSP00000356070	0	0	0.320	0.613	0.098	0	0.900	0.688	0.938
MAP2K3	MAP3K3	9606.ENSP00000345083	9606.ENSP00000354927	0	0	0	0.637	0.065	0.270	0.900	0.747	0.945
MAP2K3	MAPK8	9606.ENSP00000345083	9606.ENSP00000378974	0	0	0.392	0.609	0.062	0.139	0.900	0.748	0.946
MAP2K3	MAP2K6	9606.ENSP00000345083	9606.ENSP00000468348	0	0	0.443	0.979	0	0.751	0.900	0.873	0.974
MAP2K3	MAP3K4	9606.ENSP00000345083	9606.ENSP00000375986	0	0	0	0.677	0.062	0.849	0.800	0.679	0.975
MAP2K3	MAP3K5	9606.ENSP00000345083	9606.ENSP00000351908	0	0	0	0.641	0.051	0.758	0.900	0.974	0.983
MAP2K4	MAPK13	9606.ENSP00000410402	9606.ENSP00000211287	0	0	0.280	0.603	0.062	0	0.900	0.452	0.926
MAP2K4	MAPK12	9606.ENSP00000410402	9606.ENSP00000215659	0	0	0.331	0.608	0.062	0.213	0.900	0.500	0.942
MAP2K4	MAPK1	9606.ENSP00000410402	9606.ENSP00000215832	0	0	0	0.599	0.063	0.270	0	0.491	0.421
MAP2K4	NFKBIA	9606.ENSP00000410402	9606.ENSP00000216797	0	0	0	0	0	0.056	0	0.445	0.453
MAP2K4	NFKB1	9606.ENSP00000410402	9606.ENSP00000226574	0	0	0	0	0	0.056	0.650	0.185	0.707
MAP2K4	MAPK14	9606.ENSP00000410402	9606.ENSP00000229795	0	0	0.295	0.606	0.062	0.678	0.900	0.686	0.978
MAP2K4	TRAF2	9606.ENSP00000410402	9606.ENSP00000247668	0	0	0	0	0	0	0.900	0.298	0.926
MAP2K4	MAP3K10	9606.ENSP00000410402	9606.ENSP00000253055	0	0	0	0.577	0	0.298	0	0.632	0.481
MAP2K4	RIPK1	9606.ENSP00000410402	9606.ENSP00000259808	0	0	0	0.598	0	0.079	0.900	0.232	0.911
MAP2K4	MAP3K8	9606.ENSP00000410402	9606.ENSP00000263056	0	0	0.248	0.586	0	0.270	0.900	0.391	0.941
MAP2K4	PAK1	9606.ENSP00000410402	9606.ENSP00000278568	0	0	0.306	0.670	0.062	0.250	0.900	0.181	0.933
MAP2K4	MAP3K11	9606.ENSP00000410402	9606.ENSP00000309597	0	0	0	0.579	0	0.298	0.900	0.743	0.949
MAP2K4	PAK2	9606.ENSP00000410402	9606.ENSP00000314067	0	0	0.331	0.683	0.062	0.250	0.650	0.114	0.763
MAP2K4	MAPK11	9606.ENSP00000410402	9606.ENSP00000333685	0	0	0.284	0.581	0.062	0	0.900	0.616	0.934
MAP2K4	TRADD	9606.ENSP00000410402	9606.ENSP00000341268	0	0	0	0	0	0	0.900	0.266	0.923
MAP2K4	RAC1	9606.ENSP00000410402	9606.ENSP00000348461	0	0	0	0	0.063	0	0.900	0.161	0.914
MAP2K4	MAP3K5	9606.ENSP00000410402	9606.ENSP00000351908	0	0	0	0.599	0	0.854	0.900	0.978	0.990
MAP2K4	MAPK10	9606.ENSP00000410402	9606.ENSP00000352157	0	0	0.254	0.581	0.104	0.795	0.900	0.960	0.989
MAP2K4	MAP3K3	9606.ENSP00000410402	9606.ENSP00000354927	0	0	0	0.627	0	0.523	0.900	0.484	0.958
MAP2K4	MAPKAPK2	9606.ENSP00000410402	9606.ENSP00000356070	0	0	0.215	0.587	0.052	0.145	0	0.618	0.412
MAP2K4	MAP3K7	9606.ENSP00000410402	9606.ENSP00000358335	0	0	0	0.614	0.062	0.590	0.900	0.620	0.967
MAP2K4	MAP3K4	9606.ENSP00000410402	9606.ENSP00000375986	0	0	0	0.638	0	0.487	0.900	0.612	0.958
MAP2K4	MAPK8	9606.ENSP00000410402	9606.ENSP00000378974	0	0	0.333	0.581	0.104	0.926	0.900	0.928	0.996
MAP2K4	MAP2K7	9606.ENSP00000410402	9606.ENSP00000381070	0	0	0.224	0.890	0.049	0.584	0.900	0.796	0.961
MAP2K4	MAP3K1	9606.ENSP00000410402	9606.ENSP00000382423	0	0	0	0.615	0	0.889	0.900	0.885	0.992
MAP2K4	MAPK4	9606.ENSP00000410402	9606.ENSP00000383234	0	0	0	0	0.052	0	0	0.591	0.595
MAP2K4	MAP3K2	9606.ENSP00000410402	9606.ENSP00000387246	0	0	0	0.618	0	0.877	0.900	0.473	0.989
MAP2K4	MAPK9	9606.ENSP00000410402	9606.ENSP00000394560	0	0	0.306	0.581	0.092	0.785	0.900	0.857	0.987
MAP2K4	MAPKAPK3	9606.ENSP00000410402	9606.ENSP00000396467	0	0	0.276	0.586	0.052	0.145	0	0.575	0.415
MAP2K4	MYC	9606.ENSP00000410402	9606.ENSP00000479618	0	0	0	0	0	0	0	0.450	0.450
MAP2K4	MAPKAPK5	9606.ENSP00000410402	9606.ENSP00000449381	0	0	0	0	0	0.140	0	0.471	0.525
MAP2K4	MAP2K6	9606.ENSP00000410402	9606.ENSP00000468348	0	0	0.340	0.948	0	0.311	0.800	0.781	0.864
MAP2K4	MAP3K9	9606.ENSP00000410402	9606.ENSP00000451263	0	0	0	0.586	0	0.079	0.900	0.634	0.928
MAP2K4	MAP3K12	9606.ENSP00000410402	9606.ENSP00000448689	0	0	0	0.606	0	0.213	0.900	0.729	0.941
MAP2K5	PAK2	9606.ENSP00000178640	9606.ENSP00000314067	0	0	0.370	0.668	0.062	0.250	0	0.287	0.405
MAP2K5	MYC	9606.ENSP00000178640	9606.ENSP00000479618	0	0	0	0	0	0.130	0	0.347	0.407
MAP2K5	RAF1	9606.ENSP00000178640	9606.ENSP00000251849	0	0	0	0.585	0.063	0.287	0	0.447	0.425
MAP2K5	MAP3K14	9606.ENSP00000178640	9606.ENSP00000482657	0	0	0	0.590	0.062	0.343	0	0.380	0.450
MAP2K5	MAPK4	9606.ENSP00000178640	9606.ENSP00000383234	0	0	0	0.569	0.062	0.354	0	0.371	0.461
MAP2K5	MAPK6	9606.ENSP00000178640	9606.ENSP00000261845	0	0	0	0.580	0.062	0.354	0	0.428	0.475
MAP2K5	MAPK13	9606.ENSP00000178640	9606.ENSP00000211287	0	0	0.320	0.591	0.062	0.354	0	0.345	0.515
MAP2K5	MAPK11	9606.ENSP00000178640	9606.ENSP00000333685	0	0	0.270	0.597	0.086	0.354	0	0.391	0.525
MAP2K5	MAPK14	9606.ENSP00000178640	9606.ENSP00000229795	0	0	0.291	0.609	0.062	0.354	0	0.479	0.534
MAP2K5	MAPK1	9606.ENSP00000178640	9606.ENSP00000215832	0	0	0.259	0.598	0.062	0.354	0	0.537	0.545
MAP2K5	MAPK12	9606.ENSP00000178640	9606.ENSP00000215659	0	0	0.353	0.612	0.062	0.354	0	0.490	0.548
MAP2K5	MAPK3	9606.ENSP00000178640	9606.ENSP00000263025	0	0	0.279	0.601	0.062	0.354	0	0.626	0.569
MAP2K5	MAP3K4	9606.ENSP00000178640	9606.ENSP00000375986	0	0	0	0.632	0.062	0.661	0	0.583	0.737
MAP2K5	MAP3K8	9606.ENSP00000178640	9606.ENSP00000263056	0	0	0.357	0.595	0.063	0	0.900	0.300	0.924
MAP2K5	MAP3K1	9606.ENSP00000178640	9606.ENSP00000382423	0	0	0	0.639	0.062	0.343	0.900	0.592	0.946
MAP2K5	MAPK7	9606.ENSP00000178640	9606.ENSP00000311005	0	0	0	0.588	0.062	0.962	0.900	0.988	0.997
MAP2K5	MAP3K3	9606.ENSP00000178640	9606.ENSP00000354927	0	0	0	0.650	0.062	0.981	0.900	0.946	0.998
MAP2K5	MAP3K2	9606.ENSP00000178640	9606.ENSP00000387246	0	0	0	0.643	0.062	0.980	0.900	0.944	0.998
MAP2K6	MAPK13	9606.ENSP00000468348	9606.ENSP00000211287	0	0	0.365	0.604	0.064	0.462	0.900	0.662	0.964
MAP2K6	MAPK12	9606.ENSP00000468348	9606.ENSP00000215659	0	0	0.398	0.612	0.064	0.633	0.900	0.730	0.976
MAP2K6	MAPK1	9606.ENSP00000468348	9606.ENSP00000215832	0	0	0.343	0.637	0.071	0.501	0.800	0.443	0.924
MAP2K6	MAPK14	9606.ENSP00000468348	9606.ENSP00000229795	0	0	0.365	0.620	0.064	0.921	0.900	0.800	0.995
MAP2K6	TRAF2	9606.ENSP00000468348	9606.ENSP00000247668	0	0	0	0	0.062	0	0.900	0.151	0.913
MAP2K6	MAP3K10	9606.ENSP00000468348	9606.ENSP00000253055	0	0	0	0.585	0.062	0.056	0.900	0.482	0.922
MAP2K6	RIPK1	9606.ENSP00000468348	9606.ENSP00000259808	0	0	0	0.646	0.062	0.056	0.900	0.152	0.907
MAP2K6	MAPK3	9606.ENSP00000468348	9606.ENSP00000263025	0	0	0.339	0.648	0.071	0.345	0.800	0.505	0.902
MAP2K6	PAK1	9606.ENSP00000468348	9606.ENSP00000278568	0	0	0.423	0.701	0.062	0	0.900	0.058	0.914
MAP2K6	MAP3K11	9606.ENSP00000468348	9606.ENSP00000309597	0	0	0	0.589	0.062	0.056	0.900	0.547	0.924
MAP2K6	MAPK7	9606.ENSP00000468348	9606.ENSP00000311005	0	0	0	0.634	0.064	0.345	0.900	0.496	0.944
MAP2K6	MAPK11	9606.ENSP00000468348	9606.ENSP00000333685	0	0	0.366	0.612	0.064	0.423	0.900	0.792	0.964
MAP2K6	TRADD	9606.ENSP00000468348	9606.ENSP00000341268	0	0	0	0	0	0	0.800	0.146	0.821
MAP2K6	MAP3K5	9606.ENSP00000468348	9606.ENSP00000351908	0	0	0	0.644	0.051	0.785	0.900	0.879	0.984
MAP2K6	MAPK10	9606.ENSP00000468348	9606.ENSP00000352157	0	0	0.394	0.617	0.062	0.139	0.800	0.587	0.882
MAP2K6	MAP3K3	9606.ENSP00000468348	9606.ENSP00000354927	0	0	0	0.667	0	0	0.800	0.590	0.838
MAP2K6	MAPKAPK2	9606.ENSP00000468348	9606.ENSP00000356070	0	0	0.332	0.605	0.063	0.270	0.900	0.602	0.949
MAP2K6	MAP3K7	9606.ENSP00000468348	9606.ENSP00000358335	0	0	0	0.623	0.062	0.917	0.900	0.693	0.993
MAP2K6	MAP3K4	9606.ENSP00000468348	9606.ENSP00000375986	0	0	0	0.681	0.062	0.872	0.900	0.573	0.989
MAP2K6	MAPK8	9606.ENSP00000468348	9606.ENSP00000378974	0	0	0.401	0.618	0.062	0.139	0.900	0.650	0.943
MAP2K6	MAP3K1	9606.ENSP00000468348	9606.ENSP00000382423	0	0	0	0.641	0	0	0.900	0.424	0.914
MAP2K6	RELA	9606.ENSP00000468348	9606.ENSP00000384273	0	0	0	0	0	0.600	0	0.195	0.664
MAP2K6	MAP3K2	9606.ENSP00000468348	9606.ENSP00000387246	0	0	0	0.658	0	0	0.800	0.389	0.824
MAP2K6	MAPK9	9606.ENSP00000468348	9606.ENSP00000394560	0	0	0.387	0.612	0.062	0.132	0.800	0.550	0.879
MAP2K6	MAPKAPK3	9606.ENSP00000468348	9606.ENSP00000396467	0	0	0.373	0.585	0.063	0	0.900	0.293	0.925
MAP2K6	MAP3K6	9606.ENSP00000468348	9606.ENSP00000419591	0	0	0	0.628	0	0.103	0.900	0.351	0.917
MAP2K6	MAPKAPK5	9606.ENSP00000468348	9606.ENSP00000449381	0	0	0.214	0.575	0.062	0	0.900	0.417	0.924
MAP2K6	MAP3K9	9606.ENSP00000468348	9606.ENSP00000451263	0	0	0	0.603	0.062	0.056	0.900	0.314	0.914
MAP2K6	MYC	9606.ENSP00000468348	9606.ENSP00000479618	0	0	0	0	0.053	0	0	0.407	0.414
MAP2K7	MAPK13	9606.ENSP00000381070	9606.ENSP00000211287	0	0	0.235	0.597	0.049	0	0.900	0.295	0.918
MAP2K7	MAPK12	9606.ENSP00000381070	9606.ENSP00000215659	0	0	0	0.595	0.049	0	0.900	0.467	0.918
MAP2K7	MAPK1	9606.ENSP00000381070	9606.ENSP00000215832	0	0	0.203	0.581	0.050	0.488	0	0.706	0.665
MAP2K7	NFKBIA	9606.ENSP00000381070	9606.ENSP00000216797	0	0	0	0	0	0	0	0.628	0.629
MAP2K7	MAPK14	9606.ENSP00000381070	9606.ENSP00000229795	0	0	0.248	0.590	0.052	0.270	0.900	0.707	0.950
MAP2K7	TRAF2	9606.ENSP00000381070	9606.ENSP00000247668	0	0	0	0	0	0.154	0.900	0.173	0.923
MAP2K7	RAF1	9606.ENSP00000381070	9606.ENSP00000251849	0	0	0	0.582	0.062	0.138	0	0.988	0.505
MAP2K7	MAP3K10	9606.ENSP00000381070	9606.ENSP00000253055	0	0	0	0.582	0.063	0.188	0.800	0.674	0.880
MAP2K7	RIPK1	9606.ENSP00000381070	9606.ENSP00000259808	0	0	0	0.594	0	0.125	0.900	0.255	0.917
MAP2K7	MAPK3	9606.ENSP00000381070	9606.ENSP00000263025	0	0	0	0.580	0.050	0	0	0.935	0.422
MAP2K7	MAP3K8	9606.ENSP00000381070	9606.ENSP00000263056	0	0	0.351	0.571	0	0	0.900	0.625	0.936
MAP2K7	MAP3K13	9606.ENSP00000381070	9606.ENSP00000265026	0	0	0	0.610	0	0.371	0.900	0.733	0.952
MAP2K7	PAK1	9606.ENSP00000381070	9606.ENSP00000278568	0	0	0.275	0.628	0	0	0.650	0.398	0.725
MAP2K7	MAP3K11	9606.ENSP00000381070	9606.ENSP00000309597	0	0	0	0.600	0.063	0.536	0.900	0.897	0.969
MAP2K7	PAK2	9606.ENSP00000381070	9606.ENSP00000314067	0	0	0.295	0.638	0	0	0.650	0.106	0.691
MAP2K7	MAPK11	9606.ENSP00000381070	9606.ENSP00000333685	0	0	0.228	0.576	0	0	0.900	0.489	0.926
MAP2K7	TRADD	9606.ENSP00000381070	9606.ENSP00000341268	0	0	0	0	0	0	0.900	0.212	0.917
MAP2K7	RAC1	9606.ENSP00000381070	9606.ENSP00000348461	0	0	0	0	0	0.246	0.900	0.377	0.948
MAP2K7	MAP3K5	9606.ENSP00000381070	9606.ENSP00000351908	0	0	0	0.614	0	0.486	0.900	0.906	0.965
MAP2K7	MAPK10	9606.ENSP00000381070	9606.ENSP00000352157	0	0	0.236	0.569	0.065	0.776	0.900	0.880	0.987
MAP2K7	STAT1	9606.ENSP00000381070	9606.ENSP00000354394	0	0	0	0	0	0	0	0.471	0.471
MAP2K7	MAP3K3	9606.ENSP00000381070	9606.ENSP00000354927	0	0	0	0.621	0.063	0.324	0.900	0.408	0.941
MAP2K7	MAP3K7	9606.ENSP00000381070	9606.ENSP00000358335	0	0	0	0.574	0	0.795	0.900	0.626	0.984
MAP2K7	TGFBR1	9606.ENSP00000381070	9606.ENSP00000364133	0	0	0	0	0.055	0.121	0	0.400	0.458
MAP2K7	MAP3K4	9606.ENSP00000381070	9606.ENSP00000375986	0	0	0	0.652	0	0.270	0.900	0.471	0.935
MAP2K7	MAPK8	9606.ENSP00000381070	9606.ENSP00000378974	0	0	0.287	0.570	0.065	0.971	0.900	0.937	0.998
MAP2K7	MYC	9606.ENSP00000381070	9606.ENSP00000479618	0	0	0	0	0.063	0.172	0	0.685	0.734
MAP2K7	SHC1	9606.ENSP00000381070	9606.ENSP00000401303	0	0	0	0	0	0.499	0	0.684	0.835
MAP2K7	MAP3K12	9606.ENSP00000381070	9606.ENSP00000448689	0	0	0	0.619	0	0.371	0.900	0.604	0.949
MAP2K7	MAP3K2	9606.ENSP00000381070	9606.ENSP00000387246	0	0	0	0.613	0.062	0.701	0.900	0.498	0.975
MAP2K7	MAP3K1	9606.ENSP00000381070	9606.ENSP00000382423	0	0	0	0.606	0.052	0.737	0.900	0.816	0.981
MAP2K7	MAPK9	9606.ENSP00000381070	9606.ENSP00000394560	0	0	0.285	0.568	0.062	0.846	0.900	0.891	0.991
MAP3K1	MAP4K5	9606.ENSP00000382423	9606.ENSP00000013125	0	0	0	0.568	0.055	0	0.900	0.438	0.919
MAP3K1	MAPK1	9606.ENSP00000382423	9606.ENSP00000215832	0	0	0	0.633	0.056	0.873	0	0.523	0.898
MAP3K1	NFKBIA	9606.ENSP00000382423	9606.ENSP00000216797	0	0	0	0	0.052	0.297	0.650	0.460	0.857
MAP3K1	NFKB1	9606.ENSP00000382423	9606.ENSP00000226574	0	0	0	0	0.052	0.077	0.650	0.287	0.752
MAP3K1	MAPK14	9606.ENSP00000382423	9606.ENSP00000229795	0	0	0	0.650	0.056	0.246	0.900	0.518	0.936
MAP3K1	TRAF2	9606.ENSP00000382423	9606.ENSP00000247668	0	0	0	0	0	0.783	0.900	0.411	0.986
MAP3K1	RAF1	9606.ENSP00000382423	9606.ENSP00000251849	0	0	0	0.575	0.065	0.296	0	0.373	0.415
MAP3K1	RIPK1	9606.ENSP00000382423	9606.ENSP00000259808	0	0	0	0.565	0.065	0.076	0.900	0.268	0.915
MAP3K1	MAPK3	9606.ENSP00000382423	9606.ENSP00000263025	0	0	0	0.639	0.056	0.746	0	0.523	0.796
MAP3K1	MAP4K3	9606.ENSP00000382423	9606.ENSP00000263881	0	0	0	0.573	0.062	0	0.900	0.420	0.918
MAP3K1	PAK1	9606.ENSP00000382423	9606.ENSP00000278568	0	0	0	0.636	0	0.416	0.900	0.259	0.944
MAP3K1	MAP4K2	9606.ENSP00000382423	9606.ENSP00000294066	0	0	0	0.572	0.055	0.486	0.900	0.483	0.957
MAP3K1	MAP3K11	9606.ENSP00000382423	9606.ENSP00000309597	0	0	0	0.568	0.065	0.076	0.900	0.506	0.925
MAP3K1	MAPK7	9606.ENSP00000382423	9606.ENSP00000311005	0	0	0	0.557	0.056	0.246	0	0.486	0.410
MAP3K1	PAK2	9606.ENSP00000382423	9606.ENSP00000314067	0	0	0	0.661	0	0.233	0.900	0.339	0.928
MAP3K1	SP1	9606.ENSP00000382423	9606.ENSP00000329357	0	0	0	0	0.091	0.062	0.900	0.133	0.916
MAP3K1	MAPK11	9606.ENSP00000382423	9606.ENSP00000333685	0	0	0	0.632	0.056	0.246	0.900	0.413	0.933
MAP3K1	TRADD	9606.ENSP00000382423	9606.ENSP00000341268	0	0	0	0	0	0	0.900	0.396	0.937
MAP3K1	MAP4K4	9606.ENSP00000382423	9606.ENSP00000343658	0	0	0	0.548	0	0.270	0.900	0.695	0.947
MAP3K1	RAC1	9606.ENSP00000382423	9606.ENSP00000348461	0	0	0	0	0	0.164	0.900	0.110	0.919
MAP3K1	MAPK10	9606.ENSP00000382423	9606.ENSP00000352157	0	0	0	0.574	0	0.105	0.800	0.447	0.847
MAP3K1	MAP3K7	9606.ENSP00000382423	9606.ENSP00000358335	0	0	0	0.591	0.065	0.076	0.900	0.621	0.929
MAP3K1	MAP3K4	9606.ENSP00000382423	9606.ENSP00000375986	0	0	0	0.558	0.062	0.175	0	0.715	0.444
MAP3K1	MAPK8	9606.ENSP00000382423	9606.ENSP00000378974	0	0	0	0.578	0	0.885	0.900	0.647	0.991
MAP3K1	MYC	9606.ENSP00000382423	9606.ENSP00000479618	0	0	0	0	0	0.108	0	0.450	0.488
MAP3K1	SHC1	9606.ENSP00000382423	9606.ENSP00000401303	0	0	0	0	0	0	0.650	0.378	0.773
MAP3K1	MAP4K1	9606.ENSP00000382423	9606.ENSP00000465039	0	0	0	0.569	0.055	0	0.900	0.460	0.920
MAP3K1	MAPK9	9606.ENSP00000382423	9606.ENSP00000394560	0	0	0	0.577	0.062	0.527	0.800	0.504	0.923
MAP3K1	RELA	9606.ENSP00000382423	9606.ENSP00000384273	0	0	0	0	0	0	0.900	0.337	0.930
MAP3K10	MAPK1	9606.ENSP00000253055	9606.ENSP00000215832	0	0	0	0.592	0	0.351	0	0.234	0.404
MAP3K10	MAPK14	9606.ENSP00000253055	9606.ENSP00000229795	0	0	0	0.611	0	0.351	0	0.461	0.461
MAP3K10	MAP3K5	9606.ENSP00000253055	9606.ENSP00000351908	0	0	0	0.556	0.062	0.152	0	0.647	0.403
MAP3K10	RAC1	9606.ENSP00000253055	9606.ENSP00000348461	0	0	0	0	0	0.427	0	0.115	0.472
MAP3K10	MAPK9	9606.ENSP00000253055	9606.ENSP00000394560	0	0	0	0.572	0.062	0.347	0	0.538	0.503
MAP3K11	MAP4K5	9606.ENSP00000309597	9606.ENSP00000013125	0	0	0	0.556	0	0.057	0.900	0.247	0.911
MAP3K11	TRAF2	9606.ENSP00000309597	9606.ENSP00000247668	0	0	0	0	0.062	0.314	0	0.198	0.439
MAP3K11	RAF1	9606.ENSP00000309597	9606.ENSP00000251849	0	0	0	0.616	0	0	0.900	0.367	0.913
MAP3K11	MAP3K5	9606.ENSP00000309597	9606.ENSP00000351908	0	0	0	0.554	0.062	0.152	0	0.732	0.437
MAP3K11	MAPK10	9606.ENSP00000309597	9606.ENSP00000352157	0	0	0	0.568	0.062	0.143	0	0.777	0.439
MAP3K11	MAP3K12	9606.ENSP00000309597	9606.ENSP00000448689	0	0	0	0.688	0.063	0.258	0	0.789	0.452
MAP3K11	RELA	9606.ENSP00000309597	9606.ENSP00000384273	0	0	0	0	0.116	0.056	0	0.720	0.746
MAP3K11	MAPK8	9606.ENSP00000309597	9606.ENSP00000378974	0	0	0	0.579	0.062	0.347	0.900	0.751	0.954
MAP3K11	MAP4K1	9606.ENSP00000309597	9606.ENSP00000465039	0	0	0	0.554	0.062	0.467	0.900	0.498	0.957
MAP3K11	RAC1	9606.ENSP00000309597	9606.ENSP00000348461	0	0	0	0	0	0.366	0.900	0.684	0.978
MAP3K12	MAPK14	9606.ENSP00000448689	9606.ENSP00000229795	0	0	0	0.616	0.062	0	0.900	0.366	0.914
MAP3K12	PAK1	9606.ENSP00000448689	9606.ENSP00000278568	0	0	0	0.607	0	0	0.900	0.082	0.901
MAP3K12	PAK2	9606.ENSP00000448689	9606.ENSP00000314067	0	0	0	0.622	0	0	0.900	0.072	0.901
MAP3K12	MAPK11	9606.ENSP00000448689	9606.ENSP00000333685	0	0	0	0.602	0.062	0	0.900	0.355	0.914
MAP3K14	MAPK1	9606.ENSP00000482657	9606.ENSP00000215832	0	0	0	0.609	0.056	0.246	0.900	0.324	0.931
MAP3K14	NFKBIA	9606.ENSP00000482657	9606.ENSP00000216797	0	0	0	0	0.062	0.297	0	0.457	0.610
MAP3K14	NFKB1	9606.ENSP00000482657	9606.ENSP00000226574	0	0	0	0	0.062	0.077	0	0.484	0.514
MAP3K14	TRAF2	9606.ENSP00000482657	9606.ENSP00000247668	0	0	0	0	0.062	0.882	0.900	0.392	0.992
MAP3K14	RIPK1	9606.ENSP00000482657	9606.ENSP00000259808	0	0	0	0.548	0.065	0.296	0.900	0.234	0.935
MAP3K14	MAPK3	9606.ENSP00000482657	9606.ENSP00000263025	0	0	0	0.598	0.056	0.381	0.900	0.243	0.941
MAP3K14	MAP3K8	9606.ENSP00000482657	9606.ENSP00000263056	0	0	0	0.661	0.062	0.482	0.900	0.415	0.954
MAP3K14	PAK1	9606.ENSP00000482657	9606.ENSP00000278568	0	0	0	0.605	0	0.233	0.800	0.176	0.848
MAP3K14	TRADD	9606.ENSP00000482657	9606.ENSP00000341268	0	0	0	0	0	0	0.900	0.347	0.931
MAP3K14	MAP3K5	9606.ENSP00000482657	9606.ENSP00000351908	0	0	0	0.554	0	0	0.900	0.166	0.905
MAP3K14	MAP3K7	9606.ENSP00000482657	9606.ENSP00000358335	0	0	0	0.565	0.065	0.504	0.900	0.383	0.957
MAP3K14	RELA	9606.ENSP00000482657	9606.ENSP00000384273	0	0	0	0	0	0	0	0.457	0.457
MAP3K14	MYC	9606.ENSP00000482657	9606.ENSP00000479618	0	0	0	0	0	0	0	0.411	0.411
MAP3K2	MAPK13	9606.ENSP00000387246	9606.ENSP00000211287	0	0	0	0.612	0.056	0.314	0	0.349	0.409
MAP3K2	MAPK12	9606.ENSP00000387246	9606.ENSP00000215659	0	0	0	0.621	0.056	0.314	0	0.445	0.432
MAP3K2	MAPK1	9606.ENSP00000387246	9606.ENSP00000215832	0	0	0	0.634	0.056	0.314	0	0.483	0.438
MAP3K2	MAPK14	9606.ENSP00000387246	9606.ENSP00000229795	0	0	0	0.626	0.056	0.314	0	0.487	0.442
MAP3K2	MAPK3	9606.ENSP00000387246	9606.ENSP00000263025	0	0	0	0.621	0.056	0.314	0	0.499	0.447
MAP3K2	MAP4K3	9606.ENSP00000387246	9606.ENSP00000263881	0	0	0	0.642	0.055	0	0.900	0.218	0.907
MAP3K2	PAK1	9606.ENSP00000387246	9606.ENSP00000278568	0	0	0	0.656	0.052	0.343	0.800	0.304	0.877
MAP3K2	MAPK7	9606.ENSP00000387246	9606.ENSP00000311005	0	0	0	0.567	0.056	0.477	0	0.731	0.646
MAP3K2	PAK2	9606.ENSP00000387246	9606.ENSP00000314067	0	0	0	0.671	0.052	0.343	0.800	0.304	0.876
MAP3K2	MAPK11	9606.ENSP00000387246	9606.ENSP00000333685	0	0	0	0.610	0.056	0.314	0	0.405	0.424
MAP3K2	MAP4K4	9606.ENSP00000387246	9606.ENSP00000343658	0	0	0	0.625	0	0	0.900	0.346	0.911
MAP3K2	RAC1	9606.ENSP00000387246	9606.ENSP00000348461	0	0	0	0	0	0.164	0	0.316	0.404
MAP3K2	MAP3K3	9606.ENSP00000387246	9606.ENSP00000354927	0	0	0	0.966	0	0.467	0.800	0.599	0.891
MAP3K2	MAP3K4	9606.ENSP00000387246	9606.ENSP00000375986	0	0	0	0.683	0.062	0.232	0	0.650	0.400
MAP3K2	MAPK8	9606.ENSP00000387246	9606.ENSP00000378974	0	0	0	0.590	0	0.285	0	0.439	0.406
MAP3K3	MAPK13	9606.ENSP00000354927	9606.ENSP00000211287	0	0	0	0.614	0.056	0.314	0	0.648	0.489
MAP3K3	MAPK12	9606.ENSP00000354927	9606.ENSP00000215659	0	0	0	0.614	0.056	0.314	0	0.743	0.515
MAP3K3	MAPK1	9606.ENSP00000354927	9606.ENSP00000215832	0	0	0	0.627	0.056	0.477	0	0.470	0.571
MAP3K3	NFKBIA	9606.ENSP00000354927	9606.ENSP00000216797	0	0	0	0	0.052	0.242	0	0.674	0.746
MAP3K3	MAPK14	9606.ENSP00000354927	9606.ENSP00000229795	0	0	0	0.624	0.056	0.314	0.900	0.542	0.943
MAP3K3	TRAF2	9606.ENSP00000354927	9606.ENSP00000247668	0	0	0	0	0	0.057	0.900	0.159	0.913
MAP3K3	RIPK1	9606.ENSP00000354927	9606.ENSP00000259808	0	0	0	0.567	0.087	0.296	0.900	0.714	0.951
MAP3K3	MAPK3	9606.ENSP00000354927	9606.ENSP00000263025	0	0	0	0.622	0.056	0.477	0	0.509	0.580
MAP3K3	MAP4K3	9606.ENSP00000354927	9606.ENSP00000263881	0	0	0	0.627	0.055	0	0.900	0.312	0.911
MAP3K3	PAK1	9606.ENSP00000354927	9606.ENSP00000278568	0	0	0	0.662	0.052	0.343	0.800	0.317	0.877
MAP3K3	MAPK7	9606.ENSP00000354927	9606.ENSP00000311005	0	0	0	0.564	0.080	0.314	0	0.785	0.565
MAP3K3	PAK2	9606.ENSP00000354927	9606.ENSP00000314067	0	0	0	0.682	0.052	0.343	0.800	0.304	0.876
MAP3K3	MAPK11	9606.ENSP00000354927	9606.ENSP00000333685	0	0	0	0.617	0.056	0.314	0.900	0.539	0.943
MAP3K3	TRADD	9606.ENSP00000354927	9606.ENSP00000341268	0	0	0	0	0.065	0	0.900	0.519	0.951
MAP3K3	MAP4K4	9606.ENSP00000354927	9606.ENSP00000343658	0	0	0	0.612	0	0	0.900	0.340	0.912
MAP3K3	RAC1	9606.ENSP00000354927	9606.ENSP00000348461	0	0	0	0	0	0.164	0.900	0.489	0.953
MAP3K3	SHC1	9606.ENSP00000354927	9606.ENSP00000401303	0	0	0	0	0	0	0	0.456	0.456
MAP3K3	MAP3K7	9606.ENSP00000354927	9606.ENSP00000358335	0	0	0	0.587	0.065	0.504	0.900	0.583	0.961
MAP3K4	MAPK13	9606.ENSP00000375986	9606.ENSP00000211287	0	0	0	0.629	0	0.725	0	0.486	0.773
MAP3K4	MAPK12	9606.ENSP00000375986	9606.ENSP00000215659	0	0	0	0.626	0	0.343	0	0.442	0.445
MAP3K4	MAPK1	9606.ENSP00000375986	9606.ENSP00000215832	0	0	0	0.629	0	0.343	0	0.457	0.448
MAP3K4	MAPK14	9606.ENSP00000375986	9606.ENSP00000229795	0	0	0	0.615	0	0.369	0	0.640	0.520
MAP3K4	MAPK3	9606.ENSP00000375986	9606.ENSP00000263025	0	0	0	0.605	0	0.343	0	0.428	0.447
MAP3K4	PAK1	9606.ENSP00000375986	9606.ENSP00000278568	0	0	0	0.656	0.062	0.152	0.900	0.247	0.919
MAP3K4	MAPK7	9606.ENSP00000375986	9606.ENSP00000311005	0	0	0	0.552	0	0.343	0	0.431	0.462
MAP3K4	PAK2	9606.ENSP00000375986	9606.ENSP00000314067	0	0	0	0.681	0.062	0.152	0.900	0.206	0.918
MAP3K4	MAPK11	9606.ENSP00000375986	9606.ENSP00000333685	0	0	0	0.603	0	0.369	0	0.506	0.490
MAP3K4	RAC1	9606.ENSP00000375986	9606.ENSP00000348461	0	0	0	0	0	0.472	0	0.302	0.616
MAP3K4	MAPK8	9606.ENSP00000375986	9606.ENSP00000378974	0	0	0	0.595	0	0.421	0	0.509	0.535
MAP3K5	MAP4K5	9606.ENSP00000351908	9606.ENSP00000013125	0	0	0	0.575	0	0	0.900	0.194	0.906
MAP3K5	MAPK13	9606.ENSP00000351908	9606.ENSP00000211287	0	0	0	0.638	0.049	0.100	0.800	0.442	0.842
MAP3K5	MAPK12	9606.ENSP00000351908	9606.ENSP00000215659	0	0	0	0.650	0.049	0.100	0.800	0.534	0.847
MAP3K5	NFKBIA	9606.ENSP00000351908	9606.ENSP00000216797	0	0	0	0	0	0.056	0	0.427	0.435
MAP3K5	MAPK14	9606.ENSP00000351908	9606.ENSP00000229795	0	0	0	0.650	0.049	0.117	0.800	0.735	0.863
MAP3K5	TRAF2	9606.ENSP00000351908	9606.ENSP00000247668	0	0	0	0	0.058	0.873	0.900	0.986	0.999
MAP3K5	RAF1	9606.ENSP00000351908	9606.ENSP00000251849	0	0	0	0.566	0	0.511	0	0.685	0.653
MAP3K5	RIPK1	9606.ENSP00000351908	9606.ENSP00000259808	0	0	0	0.553	0.062	0.152	0.900	0.616	0.936
MAP3K5	MAPK11	9606.ENSP00000351908	9606.ENSP00000333685	0	0	0	0.645	0.072	0.117	0.800	0.647	0.861
MAP3K5	TRADD	9606.ENSP00000351908	9606.ENSP00000341268	0	0	0	0	0.069	0	0.900	0.692	0.968
MAP3K5	MAP4K4	9606.ENSP00000351908	9606.ENSP00000343658	0	0	0	0.552	0.063	0	0.900	0.331	0.915
MAP3K5	MAP3K9	9606.ENSP00000351908	9606.ENSP00000451263	0	0	0	0.551	0.062	0.152	0	0.636	0.401
MAP3K5	MYC	9606.ENSP00000351908	9606.ENSP00000479618	0	0	0	0	0	0.108	0	0.425	0.465
MAP3K5	MAP3K7	9606.ENSP00000351908	9606.ENSP00000358335	0	0	0	0.572	0	0.545	0	0.608	0.660
MAP3K5	MAPK9	9606.ENSP00000351908	9606.ENSP00000394560	0	0	0	0.608	0	0	0.800	0.682	0.852
MAP3K5	MAPK10	9606.ENSP00000351908	9606.ENSP00000352157	0	0	0	0.599	0	0	0.800	0.744	0.858
MAP3K5	MAPK8	9606.ENSP00000351908	9606.ENSP00000378974	0	0	0	0.608	0	0	0.800	0.862	0.867
MAP3K5	MAP4K1	9606.ENSP00000351908	9606.ENSP00000465039	0	0	0	0.573	0	0	0.900	0.095	0.902
MAP3K5	MAP3K6	9606.ENSP00000351908	9606.ENSP00000419591	0	0	0	0.931	0.061	0.702	0.900	0.982	0.971
MAP3K7	MAP4K5	9606.ENSP00000358335	9606.ENSP00000013125	0	0	0	0.585	0.088	0.057	0.900	0.239	0.914
MAP3K7	MAPK13	9606.ENSP00000358335	9606.ENSP00000211287	0	0	0	0.592	0	0.148	0.800	0.309	0.842
MAP3K7	MAPK12	9606.ENSP00000358335	9606.ENSP00000215659	0	0	0	0.593	0	0.148	0.800	0.369	0.847
MAP3K7	MAPK1	9606.ENSP00000358335	9606.ENSP00000215832	0	0	0	0.611	0	0.148	0.800	0.418	0.849
MAP3K7	NFKBIA	9606.ENSP00000358335	9606.ENSP00000216797	0	0	0	0	0	0.330	0.650	0.636	0.907
MAP3K7	TGFB1	9606.ENSP00000358335	9606.ENSP00000221930	0	0	0	0	0	0.150	0.900	0.350	0.940
MAP3K7	NFKB1	9606.ENSP00000358335	9606.ENSP00000226574	0	0	0	0	0	0.120	0.650	0.511	0.836
MAP3K7	MAPK14	9606.ENSP00000358335	9606.ENSP00000229795	0	0	0	0.604	0	0.300	0.900	0.585	0.943
MAP3K7	TGFB3	9606.ENSP00000358335	9606.ENSP00000238682	0	0	0	0	0	0.150	0.900	0.267	0.932
MAP3K7	TRAF2	9606.ENSP00000358335	9606.ENSP00000247668	0	0	0	0	0.062	0.875	0.900	0.468	0.992
MAP3K7	RIPK1	9606.ENSP00000358335	9606.ENSP00000259808	0	0	0	0.585	0.062	0.835	0.900	0.953	0.989
MAP3K7	MAPK3	9606.ENSP00000358335	9606.ENSP00000263025	0	0	0	0.598	0	0.148	0.800	0.404	0.849
MAP3K7	MAPK11	9606.ENSP00000358335	9606.ENSP00000333685	0	0	0	0.595	0	0.148	0.900	0.391	0.924
MAP3K7	TRADD	9606.ENSP00000358335	9606.ENSP00000341268	0	0	0	0	0	0.056	0.900	0.460	0.944
MAP3K7	MAP4K4	9606.ENSP00000358335	9606.ENSP00000343658	0	0	0	0.564	0	0.293	0.900	0.444	0.939
MAP3K7	MAPK10	9606.ENSP00000358335	9606.ENSP00000352157	0	0	0	0.576	0.063	0.368	0.800	0.462	0.895
MAP3K7	TGFB2	9606.ENSP00000358335	9606.ENSP00000355896	0	0	0	0	0	0.150	0.900	0.261	0.931
MAP3K7	MAPK9	9606.ENSP00000358335	9606.ENSP00000394560	0	0	0	0.587	0.063	0.345	0.800	0.496	0.892
MAP3K7	MAP4K1	9606.ENSP00000358335	9606.ENSP00000465039	0	0	0	0.571	0	0.282	0.900	0.261	0.932
MAP3K7	RELA	9606.ENSP00000358335	9606.ENSP00000384273	0	0	0	0	0.062	0.685	0.650	0.466	0.937
MAP3K7	MAPK8	9606.ENSP00000358335	9606.ENSP00000378974	0	0	0	0.581	0.063	0.661	0.800	0.632	0.948
MAP3K7	TGFBR1	9606.ENSP00000358335	9606.ENSP00000364133	0	0	0	0.583	0.083	0.675	0.900	0.689	0.976
MAP3K8	NFKBIA	9606.ENSP00000263056	9606.ENSP00000216797	0	0	0	0	0.196	0.061	0	0.474	0.568
MAP3K8	NFKB1	9606.ENSP00000263056	9606.ENSP00000226574	0	0	0	0	0.138	0.881	0.800	0.899	0.997
MAP3K8	TGFB3	9606.ENSP00000263056	9606.ENSP00000238682	0	0	0	0	0	0.056	0	0.474	0.482
MAP3K8	TRAF2	9606.ENSP00000263056	9606.ENSP00000247668	0	0	0	0	0.062	0.683	0	0.221	0.748
MAP3K8	RIPK1	9606.ENSP00000263056	9606.ENSP00000259808	0	0	0	0.558	0.062	0.345	0	0.260	0.424
MAP3K8	RELA	9606.ENSP00000263056	9606.ENSP00000384273	0	0	0	0	0.062	0.825	0	0.340	0.882
MAP3K8	MAP4K3	9606.ENSP00000263056	9606.ENSP00000263881	0	0	0	0.645	0	0	0.900	0.307	0.909
MAP3K8	MAP4K4	9606.ENSP00000263056	9606.ENSP00000343658	0	0	0	0.637	0	0	0.900	0.309	0.910
MAP3K9	RAC1	9606.ENSP00000451263	9606.ENSP00000348461	0	0	0	0	0	0.248	0.900	0.101	0.926
MAP3K9	SHC1	9606.ENSP00000451263	9606.ENSP00000401303	0	0	0	0	0.053	0.102	0	0.567	0.600
MAP4K2	TRAF2	9606.ENSP00000294066	9606.ENSP00000247668	0	0	0	0	0.062	0.270	0.900	0.208	0.938
MAP4K2	RIPK1	9606.ENSP00000294066	9606.ENSP00000259808	0	0	0	0.551	0.045	0.057	0.900	0.060	0.902
MAP4K2	RAC1	9606.ENSP00000294066	9606.ENSP00000348461	0	0	0	0	0.063	0	0.900	0	0.902
MAP4K2	TRADD	9606.ENSP00000294066	9606.ENSP00000341268	0	0	0	0	0	0	0.900	0.405	0.938
MAP4K3	TRAF2	9606.ENSP00000263881	9606.ENSP00000247668	0	0	0	0	0.062	0	0.900	0.133	0.911
MAP4K3	TRADD	9606.ENSP00000263881	9606.ENSP00000341268	0	0	0	0	0	0	0.900	0.074	0.903
MAP4K4	TRAF2	9606.ENSP00000343658	9606.ENSP00000247668	0	0	0	0	0.062	0.127	0.900	0.286	0.933
MAP4K4	RIPK1	9606.ENSP00000343658	9606.ENSP00000259808	0	0	0	0.546	0	0.105	0.900	0.096	0.909
MAP4K4	TRADD	9606.ENSP00000343658	9606.ENSP00000341268	0	0	0	0	0	0	0.900	0.142	0.910
MAP4K5	TRADD	9606.ENSP00000013125	9606.ENSP00000341268	0	0	0	0	0	0	0.900	0.056	0.901
MAP4K5	TRAF2	9606.ENSP00000013125	9606.ENSP00000247668	0	0	0	0	0.062	0.270	0.900	0.394	0.952
MAPK1	MAPK13	9606.ENSP00000215832	9606.ENSP00000211287	0	0	0.401	0.913	0	0.063	0.800	0.431	0.817
MAPK1	MAPK12	9606.ENSP00000215832	9606.ENSP00000215659	0	0	0.406	0.910	0	0.316	0.800	0.549	0.868
MAPK1	MAPKAPK3	9606.ENSP00000215832	9606.ENSP00000396467	0	0	0.371	0.584	0.064	0.391	0	0.315	0.551
MAPK1	MAPK10	9606.ENSP00000215832	9606.ENSP00000352157	0	0	0.368	0.892	0.081	0.056	0.500	0.604	0.574
MAPK1	MAPK9	9606.ENSP00000215832	9606.ENSP00000394560	0	0	0.370	0.886	0.084	0.056	0.500	0.662	0.581
MAPK1	MAPK7	9606.ENSP00000215832	9606.ENSP00000311005	0	0	0	0.935	0	0.117	0.600	0.670	0.647
MAPK1	PAK2	9606.ENSP00000215832	9606.ENSP00000314067	0	0	0.339	0.639	0.064	0.616	0	0.267	0.696
MAPK1	PAK1	9606.ENSP00000215832	9606.ENSP00000278568	0	0	0.338	0.641	0.062	0.616	0	0.358	0.706
MAPK1	MAPKAPK5	9606.ENSP00000215832	9606.ENSP00000449381	0	0	0	0.608	0	0.691	0	0.247	0.717
MAPK1	MAPK11	9606.ENSP00000215832	9606.ENSP00000333685	0	0	0.423	0.923	0.048	0	0.800	0.642	0.816
MAPK1	RPS6KB2	9606.ENSP00000215832	9606.ENSP00000308413	0	0	0.399	0.630	0.062	0.159	0.800	0.323	0.868
MAPK1	MAPK8	9606.ENSP00000215832	9606.ENSP00000378974	0	0	0.386	0.886	0.081	0.225	0.900	0.735	0.931
MAPK1	MAPKAPK2	9606.ENSP00000215832	9606.ENSP00000356070	0	0	0.349	0.596	0.064	0.908	0	0.414	0.934
MAPK1	TGFB1	9606.ENSP00000215832	9606.ENSP00000221930	0	0	0	0	0.049	0.058	0.900	0.381	0.937
MAPK1	RPS6KA5	9606.ENSP00000215832	9606.ENSP00000479667	0	0	0	0.642	0.062	0.319	0.900	0.388	0.939
MAPK1	RELA	9606.ENSP00000215832	9606.ENSP00000384273	0	0	0	0	0	0.118	0.900	0.419	0.944
MAPK1	NFKB1	9606.ENSP00000215832	9606.ENSP00000226574	0	0	0	0	0.042	0.134	0.900	0.424	0.945
MAPK1	RAC1	9606.ENSP00000215832	9606.ENSP00000348461	0	0	0	0	0.062	0.247	0.900	0.354	0.948
MAPK1	NFKBIA	9606.ENSP00000215832	9606.ENSP00000216797	0	0	0	0	0	0.134	0.900	0.461	0.949
MAPK1	RPS6KB1	9606.ENSP00000215832	9606.ENSP00000225577	0	0	0.355	0.649	0.062	0.309	0.900	0.594	0.950
MAPK1	SP1	9606.ENSP00000215832	9606.ENSP00000329357	0	0	0	0	0	0.537	0.900	0.255	0.962
MAPK1	STAT1	9606.ENSP00000215832	9606.ENSP00000354394	0	0	0	0	0.062	0.182	0.900	0.578	0.963
MAPK1	RPS6KA4	9606.ENSP00000215832	9606.ENSP00000333896	0	0	0	0.613	0.062	0.720	0.900	0.124	0.972
MAPK1	MAPK14	9606.ENSP00000215832	9606.ENSP00000229795	0	0	0.412	0.926	0.106	0.874	0.800	0.776	0.977
MAPK1	MKNK1	9606.ENSP00000215832	9606.ENSP00000361014	0	0	0	0.582	0.056	0.721	0.900	0.787	0.980
MAPK1	MYC	9606.ENSP00000215832	9606.ENSP00000479618	0	0	0	0	0	0.666	0.900	0.571	0.984
MAPK1	MAPK3	9606.ENSP00000215832	9606.ENSP00000263025	0	0	0.446	0.983	0	0.887	0.900	0.923	0.988
MAPK1	RAF1	9606.ENSP00000215832	9606.ENSP00000251849	0	0	0	0.587	0.066	0.846	0.900	0.738	0.989
MAPK1	MKNK2	9606.ENSP00000215832	9606.ENSP00000250896	0	0	0.295	0.606	0.056	0.884	0.900	0.487	0.991
MAPK1	RPS6KA3	9606.ENSP00000215832	9606.ENSP00000368884	0	0	0	0.663	0.062	0.899	0.900	0.604	0.991
MAPK1	RPS6KA2	9606.ENSP00000215832	9606.ENSP00000427015	0	0	0	0.656	0.062	0.905	0.900	0.664	0.992
MAPK1	SHC1	9606.ENSP00000215832	9606.ENSP00000401303	0	0	0	0	0.065	0.862	0.900	0.605	0.994
MAPK1	RPS6KA1	9606.ENSP00000215832	9606.ENSP00000435412	0	0	0	0.685	0.062	0.980	0.900	0.972	0.998
MAPK10	MAPK13	9606.ENSP00000352157	9606.ENSP00000211287	0	0	0.373	0.925	0.066	0.056	0.600	0.478	0.639
MAPK10	MAPK12	9606.ENSP00000352157	9606.ENSP00000215659	0	0	0.388	0.922	0.066	0.056	0.600	0.670	0.646
MAPK10	NFKB1	9606.ENSP00000352157	9606.ENSP00000226574	0	0	0	0	0	0.102	0.800	0.280	0.859
MAPK10	MAPK14	9606.ENSP00000352157	9606.ENSP00000229795	0	0	0.347	0.921	0.066	0.056	0.600	0.711	0.646
MAPK10	TRAF2	9606.ENSP00000352157	9606.ENSP00000247668	0	0	0	0	0.063	0.070	0.900	0.123	0.913
MAPK10	MAPK3	9606.ENSP00000352157	9606.ENSP00000263025	0	0	0.366	0.881	0.081	0.056	0.500	0.556	0.576
MAPK10	SP1	9606.ENSP00000352157	9606.ENSP00000329357	0	0	0	0	0	0.062	0.900	0.094	0.907
MAPK10	MAPK11	9606.ENSP00000352157	9606.ENSP00000333685	0	0	0.356	0.930	0.066	0.056	0.600	0.743	0.644
MAPK10	RAC1	9606.ENSP00000352157	9606.ENSP00000348461	0	0	0	0	0.064	0.243	0.900	0.162	0.932
MAPK10	MAPKAPK2	9606.ENSP00000352157	9606.ENSP00000356070	0	0	0.303	0.583	0	0.139	0	0.670	0.445
MAPK10	RELA	9606.ENSP00000352157	9606.ENSP00000384273	0	0	0	0	0	0.111	0.800	0.189	0.843
MAPK10	MAPK8	9606.ENSP00000352157	9606.ENSP00000378974	0	0	0.445	0.984	0.062	0	0.900	0.917	0.904
MAPK10	MAPK9	9606.ENSP00000352157	9606.ENSP00000394560	0	0	0.438	0.981	0.062	0.289	0.900	0.888	0.929
MAPK11	MAPK13	9606.ENSP00000333685	9606.ENSP00000211287	0	0	0.421	0.962	0	0.069	0.900	0.858	0.907
MAPK11	MAPK12	9606.ENSP00000333685	9606.ENSP00000215659	0	0	0.435	0.967	0.097	0.069	0.900	0.899	0.912
MAPK11	NFKBIA	9606.ENSP00000333685	9606.ENSP00000216797	0	0	0	0	0	0.134	0	0.372	0.433
MAPK11	MAPK14	9606.ENSP00000333685	9606.ENSP00000229795	0	0	0.436	0.976	0	0.401	0.900	0.842	0.939
MAPK11	TRAF2	9606.ENSP00000333685	9606.ENSP00000247668	0	0	0	0	0	0	0.900	0.190	0.915
MAPK11	MKNK2	9606.ENSP00000333685	9606.ENSP00000250896	0	0	0.334	0.621	0.067	0.376	0	0	0.463
MAPK11	MAPK3	9606.ENSP00000333685	9606.ENSP00000263025	0	0	0.416	0.923	0.082	0	0.800	0.605	0.822
MAPK11	PAK1	9606.ENSP00000333685	9606.ENSP00000278568	0	0	0.348	0.651	0.062	0.360	0.900	0.210	0.945
MAPK11	PAK2	9606.ENSP00000333685	9606.ENSP00000314067	0	0	0.347	0.668	0.053	0.345	0.900	0.189	0.942
MAPK11	SP1	9606.ENSP00000333685	9606.ENSP00000329357	0	0	0	0	0	0.340	0.900	0.138	0.938
MAPK11	MAPK8	9606.ENSP00000333685	9606.ENSP00000378974	0	0	0.399	0.931	0.066	0.056	0.600	0.744	0.645
MAPK11	MAPK9	9606.ENSP00000333685	9606.ENSP00000394560	0	0	0.401	0.927	0.066	0.077	0.600	0.717	0.654
MAPK11	MAX	9606.ENSP00000333685	9606.ENSP00000351490	0	0	0	0	0	0	0.900	0.052	0.901
MAPK11	SHC1	9606.ENSP00000333685	9606.ENSP00000401303	0	0	0	0	0.062	0.111	0.900	0.177	0.922
MAPK11	MYC	9606.ENSP00000333685	9606.ENSP00000479618	0	0	0	0	0	0	0.900	0.282	0.925
MAPK11	STAT1	9606.ENSP00000333685	9606.ENSP00000354394	0	0	0	0	0.062	0.078	0.900	0.308	0.932
MAPK11	RAC1	9606.ENSP00000333685	9606.ENSP00000348461	0	0	0	0	0.062	0.247	0.900	0.178	0.934
MAPK11	RPS6KA4	9606.ENSP00000333685	9606.ENSP00000333896	0	0	0	0.615	0.179	0.175	0.900	0.371	0.936
MAPK11	MKNK1	9606.ENSP00000333685	9606.ENSP00000361014	0	0	0	0.584	0.062	0.372	0.900	0.292	0.942
MAPK11	RPS6KA5	9606.ENSP00000333685	9606.ENSP00000479667	0	0	0	0.635	0.062	0.319	0.900	0.626	0.946
MAPK11	MAPKAPK5	9606.ENSP00000333685	9606.ENSP00000449381	0	0	0.237	0.577	0	0.392	0.900	0.665	0.958
MAPK11	MAPKAPK2	9606.ENSP00000333685	9606.ENSP00000356070	0	0	0.376	0.586	0.082	0.784	0.900	0.660	0.986
MAPK11	MAPKAPK3	9606.ENSP00000333685	9606.ENSP00000396467	0	0	0.410	0.582	0.055	0.867	0.900	0.526	0.990
MAPK12	MAPK13	9606.ENSP00000215659	9606.ENSP00000211287	0	0	0.431	0.967	0	0.428	0.900	0.866	0.942
MAPK12	MAPK9	9606.ENSP00000215659	9606.ENSP00000394560	0	0	0.391	0.924	0.066	0.056	0.600	0.649	0.645
MAPK12	MAPK8	9606.ENSP00000215659	9606.ENSP00000378974	0	0	0.406	0.923	0.066	0.056	0.600	0.675	0.646
MAPK12	MAPK3	9606.ENSP00000215659	9606.ENSP00000263025	0	0	0.413	0.905	0	0.072	0.800	0.474	0.821
MAPK12	RPS6KA5	9606.ENSP00000215659	9606.ENSP00000479667	0	0	0	0.634	0.062	0.175	0.800	0.326	0.850
MAPK12	RPS6KA4	9606.ENSP00000215659	9606.ENSP00000333896	0	0	0	0.610	0.062	0.175	0.800	0.355	0.853
MAPK12	MAX	9606.ENSP00000215659	9606.ENSP00000351490	0	0	0	0	0	0	0.900	0.041	0.900
MAPK12	MAPK14	9606.ENSP00000215659	9606.ENSP00000229795	0	0	0.415	0.968	0	0.101	0.900	0.774	0.909
MAPK12	MAPKAPK5	9606.ENSP00000215659	9606.ENSP00000449381	0	0	0.229	0.624	0	0.392	0.800	0.703	0.913
MAPK12	SP1	9606.ENSP00000215659	9606.ENSP00000329357	0	0	0	0	0	0.133	0.900	0.096	0.914
MAPK12	MAPKAPK3	9606.ENSP00000215659	9606.ENSP00000396467	0	0	0.396	0.582	0.062	0.391	0.800	0.490	0.915
MAPK12	MAPKAPK2	9606.ENSP00000215659	9606.ENSP00000356070	0	0	0.394	0.589	0.062	0.391	0.800	0.587	0.919
MAPK12	MYC	9606.ENSP00000215659	9606.ENSP00000479618	0	0	0	0	0	0	0.900	0.284	0.925
MAPK12	STAT1	9606.ENSP00000215659	9606.ENSP00000354394	0	0	0	0	0.062	0.078	0.900	0.327	0.934
MAPK12	RAC1	9606.ENSP00000215659	9606.ENSP00000348461	0	0	0	0	0.062	0.247	0.900	0.251	0.940
MAPK12	PAK2	9606.ENSP00000215659	9606.ENSP00000314067	0	0	0.366	0.662	0	0.345	0.900	0.189	0.942
MAPK12	PAK1	9606.ENSP00000215659	9606.ENSP00000278568	0	0	0.370	0.648	0	0.345	0.900	0.258	0.944
MAPK13	MAPK9	9606.ENSP00000211287	9606.ENSP00000394560	0	0	0.391	0.926	0.066	0.056	0.600	0.523	0.640
MAPK13	MAPK8	9606.ENSP00000211287	9606.ENSP00000378974	0	0	0.395	0.925	0.066	0.056	0.600	0.513	0.640
MAPK13	MAPK3	9606.ENSP00000211287	9606.ENSP00000263025	0	0	0.417	0.913	0	0.063	0.800	0.345	0.816
MAPK13	RPS6KA4	9606.ENSP00000211287	9606.ENSP00000333896	0	0	0	0.624	0.062	0.175	0.800	0.136	0.838
MAPK13	RPS6KA5	9606.ENSP00000211287	9606.ENSP00000479667	0	0	0	0.643	0.062	0.175	0.800	0.666	0.870
MAPK13	MAPKAPK5	9606.ENSP00000211287	9606.ENSP00000449381	0	0	0.200	0.611	0	0.392	0.800	0.425	0.899
MAPK13	MAX	9606.ENSP00000211287	9606.ENSP00000351490	0	0	0	0	0	0	0.900	0.041	0.900
MAPK13	MAPK14	9606.ENSP00000211287	9606.ENSP00000229795	0	0	0.414	0.962	0	0.069	0.900	0.688	0.906
MAPK13	SP1	9606.ENSP00000211287	9606.ENSP00000329357	0	0	0	0	0	0.133	0.900	0.056	0.911
MAPK13	MYC	9606.ENSP00000211287	9606.ENSP00000479618	0	0	0	0	0	0	0.900	0.183	0.914
MAPK13	MAPKAPK2	9606.ENSP00000211287	9606.ENSP00000356070	0	0	0.376	0.599	0.055	0.391	0.800	0.664	0.920
MAPK13	RAC1	9606.ENSP00000211287	9606.ENSP00000348461	0	0	0	0	0.062	0.247	0.900	0.188	0.934
MAPK13	STAT1	9606.ENSP00000211287	9606.ENSP00000354394	0	0	0	0	0.062	0.078	0.900	0.356	0.936
MAPK13	PAK1	9606.ENSP00000211287	9606.ENSP00000278568	0	0	0.306	0.651	0	0.345	0.900	0.189	0.941
MAPK13	PAK2	9606.ENSP00000211287	9606.ENSP00000314067	0	0	0.356	0.666	0	0.345	0.900	0.189	0.942
MAPK13	MAPKAPK3	9606.ENSP00000211287	9606.ENSP00000396467	0	0	0.399	0.593	0.062	0.745	0.800	0.670	0.967
MAPK14	NFKBIA	9606.ENSP00000229795	9606.ENSP00000216797	0	0	0	0	0	0.340	0.900	0.711	0.979
MAPK14	TGFB1	9606.ENSP00000229795	9606.ENSP00000221930	0	0	0	0	0	0.058	0	0.571	0.579
MAPK14	NFKB1	9606.ENSP00000229795	9606.ENSP00000226574	0	0	0	0	0.065	0.134	0.900	0.463	0.950
MAPK14	TGFB3	9606.ENSP00000229795	9606.ENSP00000238682	0	0	0	0	0	0.058	0	0.390	0.400
MAPK14	RAF1	9606.ENSP00000229795	9606.ENSP00000251849	0	0	0	0.596	0.062	0.247	0	0.494	0.404
MAPK14	RPS6KA3	9606.ENSP00000229795	9606.ENSP00000368884	0	0	0	0.645	0.062	0.372	0	0.437	0.475
MAPK14	TGFBR1	9606.ENSP00000229795	9606.ENSP00000364133	0	0	0	0	0.057	0.351	0	0.456	0.638
MAPK14	MAPK9	9606.ENSP00000229795	9606.ENSP00000394560	0	0	0.387	0.928	0.066	0.101	0.600	0.721	0.662
MAPK14	MAPK8	9606.ENSP00000229795	9606.ENSP00000378974	0	0	0.396	0.924	0.066	0.470	0.600	0.814	0.803
MAPK14	MKNK2	9606.ENSP00000229795	9606.ENSP00000250896	0	0	0.333	0.616	0.062	0.890	0	0.284	0.914
MAPK14	RIPK1	9606.ENSP00000229795	9606.ENSP00000259808	0	0	0	0.602	0	0.148	0.900	0.292	0.920
MAPK14	TRAF2	9606.ENSP00000229795	9606.ENSP00000247668	0	0	0	0	0	0	0.900	0.421	0.939
MAPK14	SP1	9606.ENSP00000229795	9606.ENSP00000329357	0	0	0	0	0	0.340	0.900	0.204	0.942
MAPK14	RAC1	9606.ENSP00000229795	9606.ENSP00000348461	0	0	0	0	0.062	0.247	0.900	0.309	0.944
MAPK14	MYC	9606.ENSP00000229795	9606.ENSP00000479618	0	0	0	0	0	0.129	0.900	0.520	0.954
MAPK14	RELA	9606.ENSP00000229795	9606.ENSP00000384273	0	0	0	0	0	0.128	0.900	0.525	0.955
MAPK14	SHC1	9606.ENSP00000229795	9606.ENSP00000401303	0	0	0	0	0.062	0.295	0.900	0.414	0.956
MAPK14	MAPK3	9606.ENSP00000229795	9606.ENSP00000263025	0	0	0.394	0.924	0.048	0.777	0.800	0.831	0.957
MAPK14	PAK2	9606.ENSP00000229795	9606.ENSP00000314067	0	0	0.338	0.647	0.053	0.501	0.900	0.274	0.958
MAPK14	PAK1	9606.ENSP00000229795	9606.ENSP00000278568	0	0	0.371	0.644	0.053	0.501	0.900	0.336	0.959
MAPK14	MAPKAPK5	9606.ENSP00000229795	9606.ENSP00000449381	0	0	0	0.600	0	0.499	0.900	0.637	0.960
MAPK14	STAT1	9606.ENSP00000229795	9606.ENSP00000354394	0	0	0	0	0.062	0.243	0.900	0.541	0.963
MAPK14	MAX	9606.ENSP00000229795	9606.ENSP00000351490	0	0	0	0	0	0.600	0.900	0.481	0.977
MAPK14	RPS6KA5	9606.ENSP00000229795	9606.ENSP00000479667	0	0	0	0.623	0.062	0.777	0.900	0.526	0.981
MAPK14	MKNK1	9606.ENSP00000229795	9606.ENSP00000361014	0	0	0	0.583	0.062	0.888	0.900	0.453	0.990
MAPK14	RPS6KA4	9606.ENSP00000229795	9606.ENSP00000333896	0	0	0	0.606	0.085	0.893	0.900	0.438	0.991
MAPK14	MAPKAPK3	9606.ENSP00000229795	9606.ENSP00000396467	0	0	0.378	0.589	0.055	0.943	0.900	0.465	0.995
MAPK14	MAPKAPK2	9606.ENSP00000229795	9606.ENSP00000356070	0	0	0.350	0.592	0.110	0.991	0.900	0.951	0.999
MAPK3	NFKBIA	9606.ENSP00000263025	9606.ENSP00000216797	0	0	0	0	0	0.134	0.900	0.708	0.972
MAPK3	TGFB1	9606.ENSP00000263025	9606.ENSP00000221930	0	0	0	0	0.062	0.058	0.900	0.581	0.958
MAPK3	RPS6KB1	9606.ENSP00000263025	9606.ENSP00000225577	0	0	0.372	0.625	0.062	0.309	0.900	0.780	0.956
MAPK3	NFKB1	9606.ENSP00000263025	9606.ENSP00000226574	0	0	0	0	0	0.134	0.900	0.402	0.943
MAPK3	TRAF2	9606.ENSP00000263025	9606.ENSP00000247668	0	0	0	0	0	0	0	0.404	0.405
MAPK3	MKNK2	9606.ENSP00000263025	9606.ENSP00000250896	0	0	0.309	0.603	0.056	0.176	0.900	0.357	0.934
MAPK3	RAF1	9606.ENSP00000263025	9606.ENSP00000251849	0	0	0	0.586	0.066	0.798	0.900	0.836	0.986
MAPK3	TGFB2	9606.ENSP00000263025	9606.ENSP00000355896	0	0	0	0	0	0.058	0	0.423	0.433
MAPK3	MAPKAPK3	9606.ENSP00000263025	9606.ENSP00000396467	0	0	0.375	0.580	0.064	0.391	0	0.196	0.527
MAPK3	MAPK9	9606.ENSP00000263025	9606.ENSP00000394560	0	0	0.372	0.875	0.084	0.056	0.500	0.661	0.586
MAPK3	MAPK7	9606.ENSP00000263025	9606.ENSP00000311005	0	0	0	0.930	0	0	0.600	0.793	0.621
MAPK3	PAK1	9606.ENSP00000263025	9606.ENSP00000278568	0	0	0.330	0.636	0.062	0.533	0	0.455	0.657
MAPK3	MAPKAPK2	9606.ENSP00000263025	9606.ENSP00000356070	0	0	0.358	0.600	0.064	0.655	0	0.428	0.755
MAPK3	PAK2	9606.ENSP00000263025	9606.ENSP00000314067	0	0	0.343	0.644	0.062	0.740	0	0.307	0.796
MAPK3	RPS6KB2	9606.ENSP00000263025	9606.ENSP00000308413	0	0	0.408	0.619	0.062	0.159	0.800	0.373	0.872
MAPK3	RPS6KA5	9606.ENSP00000263025	9606.ENSP00000479667	0	0	0	0.622	0.062	0.175	0.900	0.526	0.931
MAPK3	MAPK8	9606.ENSP00000263025	9606.ENSP00000378974	0	0	0.390	0.874	0.083	0.225	0.900	0.837	0.934
MAPK3	MKNK1	9606.ENSP00000263025	9606.ENSP00000361014	0	0	0	0.575	0.056	0.372	0.900	0.327	0.943
MAPK3	RPS6KA4	9606.ENSP00000263025	9606.ENSP00000333896	0	0	0	0.597	0.089	0.372	0.900	0.299	0.944
MAPK3	RELA	9606.ENSP00000263025	9606.ENSP00000384273	0	0	0	0	0	0	0.900	0.490	0.946
MAPK3	RAC1	9606.ENSP00000263025	9606.ENSP00000348461	0	0	0	0	0.062	0.247	0.900	0.471	0.957
MAPK3	STAT1	9606.ENSP00000263025	9606.ENSP00000354394	0	0	0	0	0.062	0.161	0.900	0.655	0.969
MAPK3	SHC1	9606.ENSP00000263025	9606.ENSP00000401303	0	0	0	0	0.062	0.056	0.900	0.702	0.970
MAPK3	SP1	9606.ENSP00000263025	9606.ENSP00000329357	0	0	0	0	0	0.537	0.900	0.453	0.972
MAPK3	MYC	9606.ENSP00000263025	9606.ENSP00000479618	0	0	0	0	0	0.462	0.900	0.691	0.981
MAPK3	RPS6KA1	9606.ENSP00000263025	9606.ENSP00000435412	0	0	0	0.660	0.062	0.759	0.900	0.813	0.982
MAPK3	RPS6KA2	9606.ENSP00000263025	9606.ENSP00000427015	0	0	0	0.638	0.062	0.833	0.900	0.680	0.987
MAPK3	RPS6KA3	9606.ENSP00000263025	9606.ENSP00000368884	0	0	0	0.644	0.066	0.860	0.900	0.751	0.989
MAPK4	PAK1	9606.ENSP00000383234	9606.ENSP00000278568	0	0	0	0.569	0.062	0.228	0.900	0.153	0.925
MAPK4	PAK2	9606.ENSP00000383234	9606.ENSP00000314067	0	0	0	0.578	0	0.228	0.900	0.183	0.924
MAPK4	RAC1	9606.ENSP00000383234	9606.ENSP00000348461	0	0	0	0	0	0.214	0.650	0.077	0.723
MAPK4	MAPKAPK5	9606.ENSP00000383234	9606.ENSP00000449381	0	0	0	0.584	0	0.753	0.600	0.668	0.925
MAPK6	MKNK2	9606.ENSP00000261845	9606.ENSP00000250896	0	0	0	0	0	0.138	0	0.369	0.433
MAPK6	MKNK1	9606.ENSP00000261845	9606.ENSP00000361014	0	0	0	0	0	0.138	0	0.349	0.415
MAPK6	RAC1	9606.ENSP00000261845	9606.ENSP00000348461	0	0	0	0	0	0.214	0.650	0.082	0.725
MAPK6	PAK1	9606.ENSP00000261845	9606.ENSP00000278568	0	0	0	0.573	0.063	0.228	0.900	0.135	0.924
MAPK6	PAK2	9606.ENSP00000261845	9606.ENSP00000314067	0	0	0	0.582	0.082	0.228	0.900	0.123	0.925
MAPK6	MAPKAPK5	9606.ENSP00000261845	9606.ENSP00000449381	0	0	0	0.588	0.062	0.902	0.800	0.796	0.986
MAPK7	RAF1	9606.ENSP00000311005	9606.ENSP00000251849	0	0	0	0.550	0.062	0.426	0	0.486	0.556
MAPK7	PAK1	9606.ENSP00000311005	9606.ENSP00000278568	0	0	0	0.580	0	0.345	0	0.285	0.415
MAPK7	PAK2	9606.ENSP00000311005	9606.ENSP00000314067	0	0	0	0.585	0	0.345	0	0.276	0.411
MAPK7	RAC1	9606.ENSP00000311005	9606.ENSP00000348461	0	0	0	0	0.062	0.247	0	0.257	0.429
MAPK7	MAPKAPK5	9606.ENSP00000311005	9606.ENSP00000449381	0	0	0	0.562	0	0.260	0	0.656	0.468
MAPK7	MAPKAPK3	9606.ENSP00000311005	9606.ENSP00000396467	0	0	0	0.574	0.078	0.391	0	0.353	0.496
MAPK7	MAPKAPK2	9606.ENSP00000311005	9606.ENSP00000356070	0	0	0	0.570	0.085	0.391	0	0.429	0.520
MAPK7	MYC	9606.ENSP00000311005	9606.ENSP00000479618	0	0	0	0	0	0.213	0	0.659	0.720
MAPK7	RPS6KA2	9606.ENSP00000311005	9606.ENSP00000427015	0	0	0	0.565	0.062	0.175	0.900	0.490	0.933
MAPK7	RPS6KA3	9606.ENSP00000311005	9606.ENSP00000368884	0	0	0	0.565	0.062	0.175	0.900	0.494	0.933
MAPK7	RPS6KA1	9606.ENSP00000311005	9606.ENSP00000435412	0	0	0	0.564	0.062	0.175	0.900	0.693	0.940
MAPK8	NFKBIA	9606.ENSP00000378974	9606.ENSP00000216797	0	0	0	0	0	0.102	0	0.707	0.726
MAPK8	RPS6KB1	9606.ENSP00000378974	9606.ENSP00000225577	0	0	0.410	0.591	0.078	0.492	0	0.524	0.673
MAPK8	NFKB1	9606.ENSP00000378974	9606.ENSP00000226574	0	0	0	0	0.068	0.102	0.800	0.493	0.903
MAPK8	TRAF2	9606.ENSP00000378974	9606.ENSP00000247668	0	0	0	0	0.063	0.292	0.900	0.477	0.960
MAPK8	PAK1	9606.ENSP00000378974	9606.ENSP00000278568	0	0	0.376	0.624	0.064	0.132	0.900	0.387	0.933
MAPK8	SP1	9606.ENSP00000378974	9606.ENSP00000329357	0	0	0	0	0	0.498	0.900	0.286	0.961
MAPK8	TRADD	9606.ENSP00000378974	9606.ENSP00000341268	0	0	0	0	0.058	0	0	0.460	0.469
MAPK8	RAC1	9606.ENSP00000378974	9606.ENSP00000348461	0	0	0	0	0.064	0.423	0.900	0.358	0.960
MAPK8	STAT1	9606.ENSP00000378974	9606.ENSP00000354394	0	0	0	0	0	0	0	0.483	0.483
MAPK8	MAPKAPK2	9606.ENSP00000378974	9606.ENSP00000356070	0	0	0.370	0.586	0	0.139	0	0.565	0.428
MAPK8	MYC	9606.ENSP00000378974	9606.ENSP00000479618	0	0	0	0	0	0.462	0	0.562	0.754
MAPK8	RELA	9606.ENSP00000378974	9606.ENSP00000384273	0	0	0	0	0	0	0.800	0.587	0.913
MAPK8	SHC1	9606.ENSP00000378974	9606.ENSP00000401303	0	0	0	0	0.065	0.213	0.900	0.413	0.951
MAPK8	MAPK9	9606.ENSP00000378974	9606.ENSP00000394560	0	0	0.446	0.981	0.072	0.805	0.900	0.919	0.980
MAPK9	NFKBIA	9606.ENSP00000394560	9606.ENSP00000216797	0	0	0	0	0	0.102	0	0.503	0.535
MAPK9	RPS6KB1	9606.ENSP00000394560	9606.ENSP00000225577	0	0	0.411	0.602	0.078	0.213	0	0.336	0.438
MAPK9	NFKB1	9606.ENSP00000394560	9606.ENSP00000226574	0	0	0	0	0	0.102	0.800	0.333	0.869
MAPK9	TRAF2	9606.ENSP00000394560	9606.ENSP00000247668	0	0	0	0	0.063	0.612	0.900	0.244	0.968
MAPK9	SP1	9606.ENSP00000394560	9606.ENSP00000329357	0	0	0	0	0	0.062	0.900	0.147	0.913
MAPK9	RAC1	9606.ENSP00000394560	9606.ENSP00000348461	0	0	0	0	0.064	0.243	0.900	0.193	0.935
MAPK9	RELA	9606.ENSP00000394560	9606.ENSP00000384273	0	0	0	0	0	0	0.800	0.344	0.863
MAPK9	MYC	9606.ENSP00000394560	9606.ENSP00000479618	0	0	0	0	0	0	0	0.432	0.432
MAPK9	MAPKAPK5	9606.ENSP00000394560	9606.ENSP00000449381	0	0	0.235	0.586	0	0.625	0	0.226	0.683
MAPK9	SHC1	9606.ENSP00000394560	9606.ENSP00000401303	0	0	0	0	0.065	0	0.900	0.258	0.924
MAPKAPK2	MAPKAPK3	9606.ENSP00000356070	9606.ENSP00000396467	0	0	0.441	0.970	0.087	0	0.900	0.774	0.908
MAPKAPK3	MYC	9606.ENSP00000396467	9606.ENSP00000479618	0	0	0	0	0.076	0	0	0.435	0.455
MAPKAPK5	SHC1	9606.ENSP00000449381	9606.ENSP00000401303	0	0	0	0	0	0	0	0.423	0.423
MAPKAPK5	MYC	9606.ENSP00000449381	9606.ENSP00000479618	0	0	0	0	0	0	0.900	0.416	0.939
MAX	PAK2	9606.ENSP00000351490	9606.ENSP00000314067	0	0	0	0	0.065	0	0.900	0.566	0.955
MAX	MYC	9606.ENSP00000351490	9606.ENSP00000479618	0	0	0	0.689	0	0.998	0.900	0.989	0.999
MKNK1	MKNK2	9606.ENSP00000361014	9606.ENSP00000250896	0	0	0	0.964	0.062	0	0.800	0.799	0.809
MKNK1	PAK2	9606.ENSP00000361014	9606.ENSP00000314067	0	0	0	0.589	0	0.600	0	0.146	0.617
MKNK2	TRAF2	9606.ENSP00000250896	9606.ENSP00000247668	0	0	0	0	0	0.100	0	0.445	0.479
MKNK2	RAPGEF2	9606.ENSP00000250896	9606.ENSP00000264431	0	0	0	0	0.062	0	0	0.444	0.456
MYC	NFKBIA	9606.ENSP00000479618	9606.ENSP00000216797	0	0	0	0	0.060	0.057	0.900	0.653	0.965
MYC	TGFB1	9606.ENSP00000479618	9606.ENSP00000221930	0	0	0	0	0.075	0.061	0	0.513	0.540
MYC	RPS6KB1	9606.ENSP00000479618	9606.ENSP00000225577	0	0	0	0	0.065	0	0.900	0.663	0.965
MYC	NFKB1	9606.ENSP00000479618	9606.ENSP00000226574	0	0	0	0	0.082	0.057	0	0.470	0.501
MYC	TGFB3	9606.ENSP00000479618	9606.ENSP00000238682	0	0	0	0	0	0.061	0	0.438	0.450
MYC	RAF1	9606.ENSP00000479618	9606.ENSP00000251849	0	0	0	0	0.051	0.485	0	0.747	0.866
MYC	PAK2	9606.ENSP00000479618	9606.ENSP00000314067	0	0	0	0	0	0.487	0.900	0.189	0.954
MYC	SP1	9606.ENSP00000479618	9606.ENSP00000329357	0	0	0	0	0.062	0.837	0.900	0.972	0.999
MYC	RAC1	9606.ENSP00000479618	9606.ENSP00000348461	0	0	0	0	0	0.057	0	0.392	0.402
MYC	STAT1	9606.ENSP00000479618	9606.ENSP00000354394	0	0	0	0	0	0.066	0	0.651	0.661
MYC	TGFB2	9606.ENSP00000479618	9606.ENSP00000355896	0	0	0	0	0	0.061	0	0.457	0.468
MYC	TGFBR1	9606.ENSP00000479618	9606.ENSP00000364133	0	0	0	0	0.051	0.067	0	0.596	0.612
MYC	RPS6KA3	9606.ENSP00000479618	9606.ENSP00000368884	0	0	0	0	0	0	0	0.472	0.472
MYC	RELA	9606.ENSP00000479618	9606.ENSP00000384273	0	0	0	0	0	0.603	0.900	0.666	0.985
MYC	SHC1	9606.ENSP00000479618	9606.ENSP00000401303	0	0	0	0	0.069	0	0	0.503	0.517
MYC	RPS6KA2	9606.ENSP00000479618	9606.ENSP00000427015	0	0	0	0	0	0	0	0.420	0.420
MYC	RPS6KA1	9606.ENSP00000479618	9606.ENSP00000435412	0	0	0	0	0.062	0	0	0.518	0.528
NFKB1	NFKBIA	9606.ENSP00000226574	9606.ENSP00000216797	0	0	0	0.762	0.214	0.986	0.900	0.980	0.999
NFKB1	TGFB1	9606.ENSP00000226574	9606.ENSP00000221930	0	0	0	0	0.088	0	0	0.402	0.431
NFKB1	STAT1	9606.ENSP00000226574	9606.ENSP00000354394	0	0	0	0	0.080	0.057	0	0.658	0.678
NFKB1	SP1	9606.ENSP00000226574	9606.ENSP00000329357	0	0	0	0	0.079	0.687	0	0.259	0.768
NFKB1	RAF1	9606.ENSP00000226574	9606.ENSP00000251849	0	0	0	0	0.061	0.120	0.800	0.129	0.836
NFKB1	TRAF2	9606.ENSP00000226574	9606.ENSP00000247668	0	0	0	0	0.072	0.070	0.900	0.336	0.935
NFKB1	RPS6KA5	9606.ENSP00000226574	9606.ENSP00000479667	0	0	0	0	0	0.270	0.900	0.188	0.935
NFKB1	TRADD	9606.ENSP00000226574	9606.ENSP00000341268	0	0	0	0	0.132	0	0.900	0.371	0.940
NFKB1	RIPK1	9606.ENSP00000226574	9606.ENSP00000259808	0	0	0	0	0.089	0.277	0.900	0.372	0.953
NFKB1	RELA	9606.ENSP00000226574	9606.ENSP00000384273	0	0	0	0.776	0.134	0.998	0.900	0.991	0.999
NFKBIA	RPS6KA5	9606.ENSP00000216797	9606.ENSP00000479667	0	0	0	0	0	0	0	0.401	0.401
NFKBIA	TGFB1	9606.ENSP00000216797	9606.ENSP00000221930	0	0	0	0	0.065	0	0	0.439	0.453
NFKBIA	RPS6KA3	9606.ENSP00000216797	9606.ENSP00000368884	0	0	0	0	0	0.270	0	0.295	0.463
NFKBIA	RPS6KB1	9606.ENSP00000216797	9606.ENSP00000225577	0	0	0	0	0.062	0.103	0	0.463	0.509
NFKBIA	TRADD	9606.ENSP00000216797	9606.ENSP00000341268	0	0	0	0	0.069	0	0	0.696	0.705
NFKBIA	STAT1	9606.ENSP00000216797	9606.ENSP00000354394	0	0	0	0	0.062	0.282	0	0.634	0.732
NFKBIA	RIPK1	9606.ENSP00000216797	9606.ENSP00000259808	0	0	0	0	0	0.120	0.650	0.604	0.867
NFKBIA	SP1	9606.ENSP00000216797	9606.ENSP00000329357	0	0	0	0	0.049	0.078	0.900	0.322	0.932
NFKBIA	RPS6KA1	9606.ENSP00000216797	9606.ENSP00000435412	0	0	0	0	0	0.866	0	0.523	0.933
NFKBIA	TRAF2	9606.ENSP00000216797	9606.ENSP00000247668	0	0	0	0	0.055	0.070	0.900	0.577	0.957
NFKBIA	RELA	9606.ENSP00000216797	9606.ENSP00000384273	0	0.003	0	0	0.085	0.998	0.900	0.989	0.999
PAK1	RPS6KB1	9606.ENSP00000278568	9606.ENSP00000225577	0	0	0.350	0.625	0.063	0.282	0	0.270	0.439
PAK1	RAF1	9606.ENSP00000278568	9606.ENSP00000251849	0	0	0	0.593	0	0.689	0.900	0.414	0.972
PAK1	SHC1	9606.ENSP00000278568	9606.ENSP00000401303	0	0	0	0	0	0.213	0.600	0.198	0.725
PAK1	PAK2	9606.ENSP00000278568	9606.ENSP00000314067	0	0	0.445	0.975	0	0.426	0.900	0.542	0.941
PAK1	RAC1	9606.ENSP00000278568	9606.ENSP00000348461	0	0	0	0	0.065	0.996	0.900	0.830	0.999
PAK2	RAF1	9606.ENSP00000314067	9606.ENSP00000251849	0	0	0	0.606	0.046	0.634	0.900	0.237	0.965
PAK2	SHC1	9606.ENSP00000314067	9606.ENSP00000401303	0	0	0	0	0	0	0.600	0.128	0.636
PAK2	RAC1	9606.ENSP00000314067	9606.ENSP00000348461	0	0	0	0	0.065	0.912	0.900	0.547	0.995
RAC1	RPS6KB1	9606.ENSP00000348461	9606.ENSP00000225577	0	0	0	0	0	0.302	0.900	0.254	0.943
RAC1	SHC1	9606.ENSP00000348461	9606.ENSP00000401303	0	0	0	0	0	0	0.600	0.269	0.695
RAF1	SHC1	9606.ENSP00000251849	9606.ENSP00000401303	0	0	0	0	0.062	0.067	0	0.596	0.616
RAF1	RELA	9606.ENSP00000251849	9606.ENSP00000384273	0	0	0	0	0.112	0.056	0.800	0.181	0.844
RELA	TGFB1	9606.ENSP00000384273	9606.ENSP00000221930	0	0	0	0	0.083	0	0.900	0.298	0.930
RELA	TGFB3	9606.ENSP00000384273	9606.ENSP00000238682	0	0	0	0	0	0	0.900	0.117	0.907
RELA	TRAF2	9606.ENSP00000384273	9606.ENSP00000247668	0	0	0	0	0.068	0	0.900	0.484	0.947
RELA	RIPK1	9606.ENSP00000384273	9606.ENSP00000259808	0	0	0	0	0.062	0.056	0.900	0.507	0.950
RELA	SP1	9606.ENSP00000384273	9606.ENSP00000329357	0	0	0	0	0.048	0.873	0.900	0.833	0.997
RELA	TRADD	9606.ENSP00000384273	9606.ENSP00000341268	0	0	0	0	0.088	0	0.900	0.508	0.951
RELA	STAT1	9606.ENSP00000384273	9606.ENSP00000354394	0	0	0	0	0.066	0.600	0	0.716	0.885
RELA	TGFB2	9606.ENSP00000384273	9606.ENSP00000355896	0	0	0	0	0	0	0.900	0.196	0.916
RELA	RPS6KA5	9606.ENSP00000384273	9606.ENSP00000479667	0	0	0	0	0	0.632	0.900	0.359	0.974
RIPK1	TRAF2	9606.ENSP00000259808	9606.ENSP00000247668	0	0	0	0	0.062	0.921	0.900	0.988	0.999
RIPK1	STAT1	9606.ENSP00000259808	9606.ENSP00000354394	0	0	0	0	0.062	0.140	0.900	0.426	0.947
RIPK1	TRADD	9606.ENSP00000259808	9606.ENSP00000341268	0	0	0	0	0.069	0.881	0.900	0.989	0.999
RPS6KA1	RPS6KA4	9606.ENSP00000435412	9606.ENSP00000333896	0	0	0	0.898	0.098	0	0.900	0.635	0.911
RPS6KA1	RPS6KA3	9606.ENSP00000435412	9606.ENSP00000368884	0	0	0	0.979	0	0.620	0.900	0.812	0.961
RPS6KA1	SHC1	9606.ENSP00000435412	9606.ENSP00000401303	0	0	0	0	0.062	0	0	0.455	0.466
RPS6KA1	RPS6KA2	9606.ENSP00000435412	9606.ENSP00000427015	0	0	0	0.979	0	0.669	0.900	0.684	0.965
RPS6KA1	RPS6KA5	9606.ENSP00000435412	9606.ENSP00000479667	0	0	0	0.903	0	0	0.900	0.736	0.907
RPS6KA2	RPS6KA4	9606.ENSP00000427015	9606.ENSP00000333896	0	0	0	0.896	0	0	0.900	0.610	0.906
RPS6KA2	RPS6KA3	9606.ENSP00000427015	9606.ENSP00000368884	0	0	0	0.981	0	0.273	0.900	0.679	0.925
RPS6KA2	RPS6KA5	9606.ENSP00000427015	9606.ENSP00000479667	0	0	0	0.902	0	0	0.900	0.639	0.906
RPS6KA3	RPS6KA4	9606.ENSP00000368884	9606.ENSP00000333896	0	0	0	0.897	0	0	0.900	0.664	0.906
RPS6KA3	RPS6KA5	9606.ENSP00000368884	9606.ENSP00000479667	0	0	0	0.902	0	0	0.900	0.787	0.907
RPS6KA4	RPS6KA5	9606.ENSP00000333896	9606.ENSP00000479667	0	0	0	0.969	0	0	0.900	0.911	0.902
RPS6KB1	TGFB1	9606.ENSP00000225577	9606.ENSP00000221930	0	0	0	0	0	0	0.900	0.253	0.922
RPS6KB1	STAT1	9606.ENSP00000225577	9606.ENSP00000354394	0	0	0	0	0.062	0.270	0	0.335	0.504
RPS6KB1	RPS6KB2	9606.ENSP00000225577	9606.ENSP00000308413	0	0	0.439	0.971	0	0	0.800	0.802	0.806
RPS6KB1	SP1	9606.ENSP00000225577	9606.ENSP00000329357	0	0	0	0	0.086	0.066	0.800	0.211	0.847
RPS6KB1	TGFB3	9606.ENSP00000225577	9606.ENSP00000238682	0	0	0	0	0	0	0.900	0.134	0.909
RPS6KB1	TGFBR1	9606.ENSP00000225577	9606.ENSP00000364133	0	0	0	0.554	0.056	0.150	0.900	0.240	0.920
RPS6KB1	SHC1	9606.ENSP00000225577	9606.ENSP00000401303	0	0	0	0	0	0	0.900	0.498	0.947
RPS6KB2	SP1	9606.ENSP00000308413	9606.ENSP00000329357	0	0	0	0	0	0.066	0.800	0	0.805
SHC1	TGFB1	9606.ENSP00000401303	9606.ENSP00000221930	0	0	0	0	0	0	0.900	0.178	0.914
SHC1	TGFB3	9606.ENSP00000401303	9606.ENSP00000238682	0	0	0	0	0	0	0.900	0.171	0.913
SHC1	STAT1	9606.ENSP00000401303	9606.ENSP00000354394	0	0	0	0	0.062	0	0	0.407	0.420
SHC1	TGFBR1	9606.ENSP00000401303	9606.ENSP00000364133	0	0	0	0	0	0.373	0.900	0.953	0.996
SP1	STAT1	9606.ENSP00000329357	9606.ENSP00000354394	0	0	0	0	0.062	0.062	0	0.660	0.674
STAT1	TGFB1	9606.ENSP00000354394	9606.ENSP00000221930	0	0	0	0	0	0.139	0	0.406	0.467
STAT1	TRAF2	9606.ENSP00000354394	9606.ENSP00000247668	0	0	0	0	0.049	0	0.900	0.214	0.918
STAT1	TRADD	9606.ENSP00000354394	9606.ENSP00000341268	0	0	0	0	0.063	0.270	0.900	0.968	0.997
TGFB1	TGFB3	9606.ENSP00000221930	9606.ENSP00000238682	0	0	0	0.910	0	0	0.900	0.786	0.906
TGFB1	TGFB2	9606.ENSP00000221930	9606.ENSP00000355896	0	0	0	0.902	0	0.270	0.900	0.804	0.929
TGFB1	TGFBR1	9606.ENSP00000221930	9606.ENSP00000364133	0	0	0	0	0	0.976	0.900	0.955	0.999
TGFB2	TGFB3	9606.ENSP00000355896	9606.ENSP00000238682	0	0	0	0.951	0.096	0.213	0.900	0.957	0.926
TGFB2	TGFBR1	9606.ENSP00000355896	9606.ENSP00000364133	0	0	0	0	0.057	0.524	0.900	0.935	0.996
TGFB3	TGFBR1	9606.ENSP00000238682	9606.ENSP00000364133	0	0	0	0	0	0.944	0.900	0.985	0.999
TRADD	TRAF2	9606.ENSP00000341268	9606.ENSP00000247668	0	0	0	0	0.062	0.980	0.900	0.990	0.999
